# Supplementary material for: Crystal structure and Hirshfeld surface analysis, crystal voids, inter­action energy calculations and energy frameworks of C-anthracen-9-yl-N-methyl aldo­nitrone
Source: Acta Crystallogr E Crystallogr Commun. 2026 Jan 29;82(Pt 2):221–6. doi: 10.1107/S2056989026000599 (PMC12874247; doi:10.1107/S2056989026000599)
Supplement: Supplementary file 1 [file e-82-00221-sup1.cif]

##############################################################################
#                                                                            #
# This CIF contains the data in a paper accepted for publication in          #
# Acta Crystallographica Section E. It conforms to the requirements of       #
# Notes for Authors for Acta Crystallographica Section E, and has been       #
# peer reviewed under the auspices of the IUCr Commission on Journals.       #
#                                                                            #
# Full details of the Crystallographic Information File format               #
# are given in the paper "The Crystallographic Information File (CIF):       #
# a New Standard Archive File for Crystallography" by S. R. Hall, F. H.      #
# Allen and I. D. Brown [Acta Cryst. (1991), A47, 655-685].                  #
#                                                                            #
# The current version of the core CIF dictionary is obtainable from          #
# ftp://ftp.iucr.org/pub/cif_core.dic.                                       #
#                                                                            #
# Software is freely available for graphical display of the structure(s)     #
# in this CIF. For information consult the CIF software page                 #
# http://www.iucr.org/resources/cif/software.                                #
#                                                                            #
# This file may be used for bona fide research purposes within the           #
# scientific community so long as proper attribution is given to the journal # 
# article from which it was obtained.                                        #
#                                                                            #
##############################################################################
data_I
_audit_creation_method
;
Olex2 1.5
(compiled 2025.05.31 svn.r86d253d1 for OlexSys, GUI svn.r7254)
;
_journal_date_recd_electronic     2026-01-06
_journal_date_accepted     2026-01-21
_journal_name_full     'Acta Crystallographica, Section E'
_journal_year     2026
_journal_volume     82
_journal_issue      1
_journal_page_first     0
_journal_page_last     0
_journal_paper_category     GO
_journal_paper_doi     10.1107/S2056989026000599
_journal_coeditor_code     VM2323
_publ_contact_author_name     'Jamal Lasri'
_publ_contact_author_address
;
Department of Chemistry
Rabigh College of Science and Arts
King Abdulaziz University
Jeddah 21589
Saudi Arabia
;
_publ_contact_author_email     jlasri@kau.edu.sa
_publ_contact_author_fax     ?
_publ_contact_author_phone     ?
_publ_section_title
;
Crystal structure and Hirshfeld surface analyses, crystal voids, interaction
energy calculations and energy frameworks of
<i>C</i>-9-anthracen-9-yl-<i>N</i>-methyl aldonitrone
;
_publ_section_title_footnote     .
loop_
    _publ_author_name
    _publ_author_footnote
    _publ_author_address
    'Lasri, Jamal' .
;
Department of Chemistry
Rabigh College of Science and Arts
King Abdulaziz University
Jeddah 21589
Saudi Arabia
;
    'Zayed, Mohamed M.' .
;
Department of Chemistry
Rabigh College of Science and Arts
King Abdulaziz University
Jeddah 21589
Saudi Arabia
Environmental and Occupational Medicine Department
National Research Centre
Giza 12622
Egypt
;
    'Almehmadi, Yaseen A.' .
;
Department of Chemistry
Rabigh College of Science and Arts
King Abdulaziz University
Jeddah 21589
Saudi Arabia
King Fahd Medical Research Center,
King Abdulaziz University,
Jeddah 21589,
Saudi Arabia
;
    'Eltayeb, Naser E.' .
;
Department of Chemistry
Rabigh College of Science and Arts
King Abdulaziz University
Jeddah 21589
Saudi Arabia
Department of Chemistry
Faculty of Pure and Applied Sciences
International University of Africa
Khartoum 2469
Sudan
;
    'H\"okelek, Tuncer' .
;
Department of Physics
Hacettepe University
06800 Beytepe
Ankara
T\"urkiye
;
    'McKay, Aidan P.' .
;
EaStCHEM School of Chemistry
University of St Andrews
Fife KY16 9ST
UK
;
_publ_section_synopsis
;
The title compound contains an almost planar anthracene ring system. In the
crystal, intermolecular bifurcated C---H...O hydrogen bonds link the molecules
into infinite chains along the <i>a</i>-axis direction and \p--\p stacking
interactions between the benzene rings of adjacent molecules help to
consolidate the three-dimensional architecture.
;
_chemical_name_systematic
;
1-Anthracen-9-yl-<i>N</i>-methylmethanimine oxide
;
_chemical_name_common
;
<i>N</i>-Methyl-<i>C</i>-9-anthracenyl aldonitrone
;
_chemical_formula_moiety     'C16 H13 N O'
_chemical_formula_sum     'C16 H13 N O'
_chemical_formula_iupac     'C16 H13 N O'
_chemical_formula_weight     235.27
_chemical_melting_point     ?
_space_group_crystal_system     monoclinic
_space_group_name_H-M_alt     'P 1 21/n 1'
_space_group_name_Hall     '-P 2yn'
loop_
    _space_group_symop_operation_xyz
    'x, y, z'
    '-x+1/2, y+1/2, -z+1/2'
    '-x, -y, -z'
    'x-1/2, -y-1/2, z-1/2'
_cell_length_a     4.89615(14)
_cell_length_b     16.6590(5)
_cell_length_c     14.2008(4)
_cell_angle_alpha     90
_cell_angle_beta     91.240(3)
_cell_angle_gamma     90
_cell_volume     1158.02(6)
_cell_formula_units_Z     4
_cell_measurement_reflns_used     8143
_cell_measurement_theta_min     2.8220
_cell_measurement_theta_max     29.1360
_cell_measurement_temperature     100
_exptl_crystal_description     platy-needle
_exptl_crystal_colour     yellow
_exptl_crystal_size_max     0.26
_exptl_crystal_size_mid     0.02
_exptl_crystal_size_min     0.01
_exptl_crystal_density_diffrn     1.349
_exptl_crystal_density_meas     ?
_exptl_crystal_density_method     ?
_exptl_crystal_F_000     496
_exptl_absorpt_coefficient_mu     0.084
_exptl_absorpt_correction_type     multi-scan
_exptl_absorpt_process_details
;
(CrysAlis PRO; Rigaku OD, 2024)
;
_exptl_absorpt_correction_T_min     0.71351
_exptl_absorpt_correction_T_max     1.00000
_diffrn_ambient_temperature     100
_diffrn_source     'Rotating Anode'
_diffrn_radiation_type     'Mo K\a'
_diffrn_radiation_wavelength     0.71073
_diffrn_radiation_monochromator     'Rigaku Osmic Confocal Optical System'
_diffrn_measurement_device_type     'Rigaku XtaLAB P200K'
_diffrn_measurement_device     'AFC11: Quarter \c 4 circle'
_diffrn_measurement_method     'shutterless scans'
_diffrn_detector     'hybrid photon counting detector'
_diffrn_measurement_specimen_support     Loop
_diffrn_detector_area_resol_mean     5.8140
_diffrn_reflns_number     24788
_diffrn_reflns_av_R_equivalents     0.0547
_diffrn_reflns_av_unetI/netI     0.0363
_diffrn_reflns_theta_min     1.885
_diffrn_reflns_theta_max     28.990
_diffrn_reflns_theta_full     25.242
_diffrn_measured_fraction_theta_max     0.902
_diffrn_measured_fraction_theta_full     1.000
_diffrn_reflns_limit_h_min     -6
_diffrn_reflns_limit_h_max     6
_diffrn_reflns_limit_k_min     -21
_diffrn_reflns_limit_k_max     21
_diffrn_reflns_limit_l_min     -19
_diffrn_reflns_limit_l_max     19
_diffrn_radiation_probe     x-ray
_refine_special_details     ?
_reflns_number_total     2788
_reflns_number_gt     1992
_reflns_threshold_expression     'I > 2\s(I)'
_refine_ls_structure_factor_coef     Fsqd
_refine_ls_matrix_type     full
_refine_ls_R_factor_all     0.0695
_refine_ls_R_factor_gt     0.0432
_refine_ls_wR_factor_gt     0.1106
_refine_ls_wR_factor_ref     0.1243
_refine_ls_goodness_of_fit_ref     1.053
_refine_ls_restrained_S_all     1.053
_refine_ls_number_reflns     2788
_refine_ls_number_parameters     164
_refine_ls_number_restraints     0
_refine_ls_hydrogen_treatment     constr
_refine_ls_weighting_scheme     calc
_refine_ls_weighting_details
              'w=1/[\s^2^(Fo^2^)+(0.0587P)^2^+0.3266P] where P=(Fo^2^+2Fc^2^)/3'
_atom_sites_solution_hydrogens     geom
_atom_sites_solution_primary     dual
_atom_sites_solution_secondary     ?
_refine_ls_shift/su_max     0.000
_refine_ls_shift/su_mean     0.000
_refine_diff_density_max     0.296
_refine_diff_density_min     -0.200
_refine_ls_extinction_method     none
_refine_ls_extinction_coef     .
loop_
    _atom_type_symbol
    _atom_type_description
    _atom_type_scat_dispersion_real
    _atom_type_scat_dispersion_imag
    _atom_type_scat_source
    'C' 'C' 0.0033 0.0016
                         'International Tables Vol C Tables 4.2.6.8 and 6.1.1.4'
    'H' 'H' 0.0000 0.0000
                         'International Tables Vol C Tables 4.2.6.8 and 6.1.1.4'
    'N' 'N' 0.0061 0.0033
                         'International Tables Vol C Tables 4.2.6.8 and 6.1.1.4'
    'O' 'O' 0.0106 0.0060
                         'International Tables Vol C Tables 4.2.6.8 and 6.1.1.4'
_computing_data_collection
;
CrysAlis PRO (Rigaku OD, 2024)
;
_computing_cell_refinement
;
CrysAlis PRO (Rigaku OD, 2024)
;
_computing_data_reduction
;
CrysAlis PRO (Rigaku OD, 2024)
;
_computing_structure_solution
;
SHELXT2018 (Sheldrick, 2015<i>a</i>)
;
_computing_structure_refinement
;
SHELXL2019 (Sheldrick, 2015<i>b</i>)
;
_computing_molecular_graphics
;
OLEX2 (Dolomanov <i>et al.</i>,  2009)
;
_computing_publication_material
;
OLEX2 (Dolomanov <i>et al.</i>,  2009)
;
loop_
    _atom_site_type_symbol
    _atom_site_label
    _atom_site_fract_x
    _atom_site_fract_y
    _atom_site_fract_z
    _atom_site_U_iso_or_equiv
    _atom_site_adp_type
    _atom_site_calc_flag
    _atom_site_occupancy
    _atom_site_disorder_assembly
    _atom_site_disorder_group
    O O16 0.2639(2) 0.47437(6) 0.60736(7) 0.0281(3) Uani d 1 . .
    N N16 0.5270(2) 0.47324(7) 0.61726(8) 0.0205(3) Uani d 1 . .
    C C1 0.5642(3) 0.60243(8) 0.70066(9) 0.0178(3) Uani d 1 . .
    C C2 0.3685(3) 0.60047(8) 0.77210(9) 0.0175(3) Uani d 1 . .
    C C3 0.2557(3) 0.52728(8) 0.80734(9) 0.0204(3) Uani d 1 . .
    H H3 0.315933 0.477410 0.782852 0.025 Uiso calc 1 . .
    C C4 0.0635(3) 0.52796(8) 0.87536(9) 0.0229(3) Uani d 1 . .
    H H4 -0.009682 0.478649 0.897013 0.028 Uiso calc 1 . .
    C C5 -0.0289(3) 0.60146(9) 0.91436(9) 0.0232(3) Uani d 1 . .
    H H5 -0.166736 0.601175 0.960406 0.028 Uiso calc 1 . .
    C C6 0.0801(3) 0.67197(8) 0.88573(9) 0.0215(3) Uani d 1 . .
    H H6 0.021220 0.720677 0.913543 0.026 Uiso calc 1 . .
    C C7 0.2818(3) 0.67444(8) 0.81452(9) 0.0183(3) Uani d 1 . .
    C C8 0.3977(3) 0.74681(8) 0.78584(9) 0.0192(3) Uani d 1 . .
    H H8 0.341342 0.795398 0.814553 0.023 Uiso calc 1 . .
    C C9 0.5936(3) 0.74962(8) 0.71628(9) 0.0186(3) Uani d 1 . .
    C C10 0.7105(3) 0.82395(8) 0.68640(10) 0.0222(3) Uani d 1 . .
    H H10 0.655215 0.872636 0.715162 0.027 Uiso calc 1 . .
    C C11 0.8991(3) 0.82603(8) 0.61756(10) 0.0244(3) Uani d 1 . .
    H H11 0.973665 0.875937 0.598406 0.029 Uiso calc 1 . .
    C C12 0.9852(3) 0.75359(9) 0.57416(10) 0.0243(3) Uani d 1 . .
    H H12 1.118288 0.755476 0.526533 0.029 Uiso calc 1 . .
    C C13 0.8788(3) 0.68159(8) 0.60015(9) 0.0211(3) Uani d 1 . .
    H H13 0.937397 0.633996 0.569781 0.025 Uiso calc 1 . .
    C C14 0.6800(3) 0.67635(8) 0.67244(9) 0.0178(3) Uani d 1 . .
    C C15 0.6736(3) 0.52877(8) 0.65776(9) 0.0196(3) Uani d 1 . .
    H H15 0.866041 0.521447 0.659962 0.024 Uiso calc 1 . .
    C C17 0.6620(3) 0.40225(8) 0.57657(10) 0.0228(3) Uani d 1 . .
    H H17A 0.608897 0.354042 0.611222 0.034 Uiso calc 1 . .
    H H17B 0.860711 0.408976 0.581280 0.034 Uiso calc 1 . .
    H H17C 0.606005 0.396676 0.510219 0.034 Uiso calc 1 . .
loop_
    _atom_site_aniso_label
    _atom_site_aniso_U_11
    _atom_site_aniso_U_22
    _atom_site_aniso_U_33
    _atom_site_aniso_U_12
    _atom_site_aniso_U_13
    _atom_site_aniso_U_23
    O16 0.0163(6) 0.0333(6) 0.0348(6) 0.0009(4) 0.0017(4) -0.0111(5)
    N16 0.0171(6) 0.0207(6) 0.0237(6) 0.0009(5) 0.0036(5) -0.0040(5)
    C1 0.0172(7) 0.0170(7) 0.0191(6) 0.0021(5) -0.0013(5) -0.0019(5)
    C2 0.0184(7) 0.0162(6) 0.0178(6) 0.0020(5) -0.0011(5) -0.0002(5)
    C3 0.0243(8) 0.0153(6) 0.0216(7) 0.0028(5) -0.0002(6) -0.0013(5)
    C4 0.0286(8) 0.0201(7) 0.0202(7) -0.0024(6) 0.0030(6) 0.0020(5)
    C5 0.0246(8) 0.0259(7) 0.0194(6) 0.0013(6) 0.0055(6) 0.0008(6)
    C6 0.0245(8) 0.0194(7) 0.0208(6) 0.0052(6) 0.0032(6) -0.0023(5)
    C7 0.0182(7) 0.0179(7) 0.0188(6) 0.0029(5) -0.0006(5) -0.0013(5)
    C8 0.0209(7) 0.0156(7) 0.0211(7) 0.0039(5) 0.0000(5) -0.0026(5)
    C9 0.0193(7) 0.0168(7) 0.0196(6) 0.0019(5) -0.0013(5) -0.0003(5)
    C10 0.0271(8) 0.0153(7) 0.0241(7) 0.0006(5) -0.0006(6) -0.0016(5)
    C11 0.0293(8) 0.0190(7) 0.0249(7) -0.0038(6) 0.0007(6) 0.0018(6)
    C12 0.0228(8) 0.0263(8) 0.0238(7) -0.0020(6) 0.0045(6) -0.0004(6)
    C13 0.0207(7) 0.0198(7) 0.0229(7) 0.0005(5) 0.0023(5) -0.0039(5)
    C14 0.0178(7) 0.0172(7) 0.0182(6) 0.0008(5) -0.0003(5) -0.0017(5)
    C15 0.0197(7) 0.0173(7) 0.0220(7) 0.0012(5) 0.0033(5) -0.0005(5)
    C17 0.0243(8) 0.0173(7) 0.0269(7) 0.0010(6) 0.0047(6) -0.0062(6)
_geom_special_details
;
 All esds (except the esd in the dihedral angle between two l.s. planes)
 are estimated using the full covariance matrix.  The cell esds are taken
 into account individually in the estimation of esds in distances, angles
 and torsion angles; correlations between esds in cell parameters are only
 used when they are defined by crystal symmetry.  An approximate (isotropic)
 treatment of cell esds is used for estimating esds involving l.s. planes.
;
loop_
    _geom_bond_atom_site_label_1
    _geom_bond_atom_site_label_2
    _geom_bond_site_symmetry_2
    _geom_bond_distance
    _geom_bond_publ_flag
    O16 N16 . 1.2932(15) ?
    N16 C15 . 1.2975(18) ?
    N16 C17 . 1.4785(16) ?
    C1 C2 . 1.4108(19) ?
    C1 C14 . 1.4172(18) ?
    C1 C15 . 1.4757(18) ?
    C2 C3 . 1.4332(18) ?
    C2 C7 . 1.4396(18) ?
    C3 H3 . 0.9500 ?
    C3 C4 . 1.3631(19) ?
    C4 H4 . 0.9500 ?
    C4 C5 . 1.4217(19) ?
    C5 H5 . 0.9500 ?
    C5 C6 . 1.356(2) ?
    C6 H6 . 0.9500 ?
    C6 C7 . 1.4293(19) ?
    C7 C8 . 1.3968(18) ?
    C8 H8 . 0.9500 ?
    C8 C9 . 1.3924(19) ?
    C9 C10 . 1.4324(19) ?
    C9 C14 . 1.4381(18) ?
    C10 H10 . 0.9500 ?
    C10 C11 . 1.360(2) ?
    C11 H11 . 0.9500 ?
    C11 C12 . 1.4229(19) ?
    C12 H12 . 0.9500 ?
    C12 C13 . 1.3618(19) ?
    C13 H13 . 0.9500 ?
    C13 C14 . 1.4323(19) ?
    C15 H15 . 0.9500 ?
    C17 H17A . 0.9800 ?
    C17 H17B . 0.9800 ?
    C17 H17C . 0.9800 ?
loop_
    _geom_angle_atom_site_label_1
    _geom_angle_atom_site_label_2
    _geom_angle_atom_site_label_3
    _geom_angle_site_symmetry_1
    _geom_angle_site_symmetry_3
    _geom_angle
    _geom_angle_publ_flag
    O16 N16 C15 . . 125.30(12) ?
    O16 N16 C17 . . 114.96(11) ?
    C15 N16 C17 . . 119.73(12) ?
    C2 C1 C14 . . 120.37(11) ?
    C2 C1 C15 . . 122.40(12) ?
    C14 C1 C15 . . 117.05(11) ?
    C1 C2 C3 . . 122.93(11) ?
    C1 C2 C7 . . 119.48(12) ?
    C3 C2 C7 . . 117.57(12) ?
    C2 C3 H3 . . 119.4 ?
    C4 C3 C2 . . 121.17(12) ?
    C4 C3 H3 . . 119.4 ?
    C3 C4 H4 . . 119.6 ?
    C3 C4 C5 . . 120.90(13) ?
    C5 C4 H4 . . 119.6 ?
    C4 C5 H5 . . 120.0 ?
    C6 C5 C4 . . 119.91(13) ?
    C6 C5 H5 . . 120.0 ?
    C5 C6 H6 . . 119.4 ?
    C5 C6 C7 . . 121.29(12) ?
    C7 C6 H6 . . 119.4 ?
    C6 C7 C2 . . 119.07(12) ?
    C8 C7 C2 . . 119.44(12) ?
    C8 C7 C6 . . 121.49(12) ?
    C7 C8 H8 . . 119.1 ?
    C9 C8 C7 . . 121.75(12) ?
    C9 C8 H8 . . 119.1 ?
    C8 C9 C10 . . 121.67(12) ?
    C8 C9 C14 . . 119.50(12) ?
    C10 C9 C14 . . 118.84(12) ?
    C9 C10 H10 . . 119.4 ?
    C11 C10 C9 . . 121.13(13) ?
    C11 C10 H10 . . 119.4 ?
    C10 C11 H11 . . 119.9 ?
    C10 C11 C12 . . 120.11(13) ?
    C12 C11 H11 . . 119.9 ?
    C11 C12 H12 . . 119.6 ?
    C13 C12 C11 . . 120.74(13) ?
    C13 C12 H12 . . 119.6 ?
    C12 C13 H13 . . 119.4 ?
    C12 C13 C14 . . 121.18(13) ?
    C14 C13 H13 . . 119.4 ?
    C1 C14 C9 . . 119.45(12) ?
    C1 C14 C13 . . 122.54(12) ?
    C13 C14 C9 . . 118.00(12) ?
    N16 C15 C1 . . 125.01(13) ?
    N16 C15 H15 . . 117.5 ?
    C1 C15 H15 . . 117.5 ?
    N16 C17 H17A . . 109.5 ?
    N16 C17 H17B . . 109.5 ?
    N16 C17 H17C . . 109.5 ?
    H17A C17 H17B . . 109.5 ?
    H17A C17 H17C . . 109.5 ?
    H17B C17 H17C . . 109.5 ?
loop_
    _geom_torsion_atom_site_label_1
    _geom_torsion_atom_site_label_2
    _geom_torsion_atom_site_label_3
    _geom_torsion_atom_site_label_4
    _geom_torsion_site_symmetry_1
    _geom_torsion_site_symmetry_2
    _geom_torsion_site_symmetry_3
    _geom_torsion_site_symmetry_4
    _geom_torsion
    _geom_torsion_publ_flag
    O16 N16 C15 C1 . . . . 0.9(2) ?
    C1 C2 C3 C4 . . . . -178.89(12) ?
    C1 C2 C7 C6 . . . . 178.96(12) ?
    C1 C2 C7 C8 . . . . -1.51(19) ?
    C2 C1 C14 C9 . . . . -0.90(19) ?
    C2 C1 C14 C13 . . . . -179.83(12) ?
    C2 C1 C15 N16 . . . . 56.39(19) ?
    C2 C3 C4 C5 . . . . -0.7(2) ?
    C2 C7 C8 C9 . . . . 0.7(2) ?
    C3 C2 C7 C6 . . . . -2.96(19) ?
    C3 C2 C7 C8 . . . . 176.56(12) ?
    C3 C4 C5 C6 . . . . -1.8(2) ?
    C4 C5 C6 C7 . . . . 1.9(2) ?
    C5 C6 C7 C2 . . . . 0.5(2) ?
    C5 C6 C7 C8 . . . . -179.00(13) ?
    C6 C7 C8 C9 . . . . -179.77(12) ?
    C7 C2 C3 C4 . . . . 3.1(2) ?
    C7 C8 C9 C10 . . . . 179.46(12) ?
    C7 C8 C9 C14 . . . . 0.0(2) ?
    C8 C9 C10 C11 . . . . -179.17(13) ?
    C8 C9 C14 C1 . . . . 0.08(19) ?
    C8 C9 C14 C13 . . . . 179.06(12) ?
    C9 C10 C11 C12 . . . . -0.4(2) ?
    C10 C9 C14 C1 . . . . -179.40(12) ?
    C10 C9 C14 C13 . . . . -0.42(19) ?
    C10 C11 C12 C13 . . . . 0.6(2) ?
    C11 C12 C13 C14 . . . . -0.7(2) ?
    C12 C13 C14 C1 . . . . 179.59(13) ?
    C12 C13 C14 C9 . . . . 0.6(2) ?
    C14 C1 C2 C3 . . . . -176.36(12) ?
    C14 C1 C2 C7 . . . . 1.61(19) ?
    C14 C1 C15 N16 . . . . -128.50(14) ?
    C14 C9 C10 C11 . . . . 0.3(2) ?
    C15 C1 C2 C3 . . . . -1.4(2) ?
    C15 C1 C2 C7 . . . . 176.56(12) ?
    C15 C1 C14 C9 . . . . -176.11(11) ?
    C15 C1 C14 C13 . . . . 4.96(19) ?
    C17 N16 C15 C1 . . . . 179.78(12) ?
loop_
    _geom_hbond_atom_site_label_D
    _geom_hbond_atom_site_label_H
    _geom_hbond_atom_site_label_A
    _geom_hbond_site_symmetry_A
    _geom_hbond_distance_DH
    _geom_hbond_distance_HA
    _geom_hbond_distance_DA
    _geom_hbond_angle_DHA
    _geom_hbond_publ_flag
    C15 H15 O16 1_655 0.95 2.24 3.1267(18) 154 yes
    C17 H17B O16 1_655 0.98 2.28 3.2037(18) 157 yes
_shelx_space_group_comment
;
The symmetry employed for this shelxl refinement is uniquely defined
by the following loop, which should always be used as a source of
symmetry information in preference to the above space-group names.
They are only intended as comments.
;
_shelx_estimated_absorpt_T_min     ?
_shelx_estimated_absorpt_T_max     ?
_shelx_hkl_file
;
   0   0  -2 1683.84  108.94
   0   0  -2 1735.01  108.94
   0   0   2 1730.45  108.95
   0   0   2 1698.65  108.93
   0   0  -2 1696.60  108.94
   0   0   2 1747.86  108.94
   0   0   2 1779.06  108.96
   0   0  -2 1738.58  108.96
   0   0  -3    0.49    0.58
   0   0  -3    0.18    0.56
   0   0  -3    0.05    0.45
   0   0  -3   -0.27    0.47
   0   0  -3    0.18    0.56
   0   0  -3    0.15    0.53
   0   0   3    0.05    0.66
   0   0  -3    0.19    0.73
   0   0   3   -0.22    0.56
   0   0   3    0.12    0.64
   0   0  -4 2705.47  171.42
   0   0   4 2607.65  171.37
   0   0  -4 2673.04  171.39
   0   0  -4 2913.44  171.44
   0   0  -4 2647.35  171.42
   0   0   4 2788.66  171.42
   0   0  -4 2701.35  171.40
   0   0  -4 2645.88  171.44
   0   0   4 2765.04  171.44
   0   0   4 2839.11  171.49
   0   0  -4 2710.68  171.46
   0   0   5   -0.11    0.66
   0   0  -5    0.02    0.82
   0   0  -5   -0.13    0.79
   0   0  -5   -0.30    0.63
   0   0   5    0.22    0.51
   0   0  -5   -0.30    0.80
   0   0   5    0.44    0.92
   0   0   5    0.89    0.69
   0   0   5    0.86    0.81
   0   0  -5   -0.22    0.55
   0   0   5    1.21    0.75
   0   0  -6  329.49   20.69
   0   0   6  325.68   20.72
   0   0   6  301.37   20.59
   0   0  -6  334.09   20.62
   0   0  -6  338.26   20.71
   0   0   6  336.86   20.71
   0   0   6  352.56   20.68
   0   0   6  309.47   20.69
   0   0  -6  272.63   20.66
   0   0  -6  332.67   20.68
   0   0   6  333.86   20.71
   0   0   6  379.25   20.81
   0   0   7   -0.50    0.70
   0   0  -7   -0.55    0.93
   0   0   7   -0.34    0.57
   0   0   7    0.43    1.00
   0   0  -7    0.43    0.97
   0   0   7   -0.49    0.77
   0   0   7    0.36    0.97
   0   0  -7    0.41    0.90
   0   0   7    0.16    0.89
   0   0  -7   -1.02    0.68
   0   0   7   -0.15    0.94
   0   0   8   44.80    3.09
   0   0  -8   40.80    3.07
   0   0   8   42.20    2.91
   0   0   8   37.56    2.86
   0   0   8   39.67    3.11
   0   0  -8   43.85    3.14
   0   0   8   45.22    3.08
   0   0   8   52.12    3.10
   0   0  -8   42.75    3.01
   0   0  -8   44.18    3.05
   0   0   8   46.65    3.15
   0   0   8   46.77    3.27
   0   0   9   -0.39    0.69
   0   0  -9   -0.12    0.98
   0   0   9   -0.30    0.93
   0   0  -9    0.81    1.15
   0   0   9    0.32    0.58
   0   0   9    1.36    1.07
   0   0   9    1.05    0.94
   0   0   9   -0.60    1.16
   0   0   9   -0.96    1.13
   0   0   9   -0.24    0.95
   0   0  -9    2.28    1.29
   0   0  -9   -0.97    0.80
   0   0   9   -0.07    1.19
   0   0  10  698.37   47.36
   0   0  10  844.30   47.58
   0   0  10  809.90   47.53
   0   0 -10  913.84   47.59
   0   0  10  868.65   47.70
   0   0  10  817.76   47.56
   0   0 -10  775.61   47.49
   0   0 -10  791.05   47.59
   0   0  10  839.04   47.72
   0   0  11    0.20    0.80
   0   0  11   -0.19    1.18
   0   0  11    0.24    0.60
   0   0 -11    0.60    1.42
   0   0  11   -0.06    1.18
   0   0  11   -0.81    1.45
   0   0  11    0.06    1.16
   0   0 -11    0.07    1.31
   0   0  11    0.50    1.47
   0   0 -11   -1.44    0.97
   0   0  12   34.14    2.66
   0   0  12   27.53    2.04
   0   0  12   16.35    2.17
   0   0 -12   34.74    2.75
   0   0  12   31.67    2.57
   0   0  12   33.50    2.83
   0   0  12   35.98    2.59
   0   0 -12   33.62    2.66
   0   0  12   35.91    2.96
   0   0 -12   34.38    2.44
   0   0  13    0.37    1.40
   0   0  13    0.14    0.90
   0   0 -13    0.75    1.71
   0   0  13   -2.00    1.46
   0   0  13   -1.37    1.78
   0   0  13    0.15    1.35
   0   0 -13   -0.69    1.53
   0   0  13    0.10    1.72
   0   0 -13   -1.83    1.23
   0   0  14   14.29    2.19
   0   0 -14   17.16    2.39
   0   0  14   18.80    2.13
   0   0  14   18.91    2.55
   0   0  14   16.94    2.23
   0   0 -14   18.10    2.42
   0   0 -14   18.47    2.02
   0   0  14   14.77    2.60
   0   0  15   -3.03    1.79
   0   0  15   -3.06    1.81
   0   0 -15   -3.24    2.04
   0   0  15   -0.35    2.18
   0   0  15    0.71    2.19
   0   0 -15   -0.62    1.50
   0   0  16    0.83    1.88
   0   0  16    4.74    2.44
   0   0 -16    4.95    2.28
   0   0  16    5.87    1.97
   0   0 -16    3.06    1.67
   0   0  16    4.74    2.54
   0   0  17   -1.08    2.10
   0   0 -17   -0.62    2.38
   0   0  17   -5.27    2.84
   0   0  17   -1.39    2.02
   0   0 -17   -0.44    1.80
   0   0  17   -0.41    2.65
   0   0  18   12.18    2.50
   0   0 -18   12.78    2.96
   0   0  18   11.14    2.45
   0  -1  -1  182.29   11.05
   0  -1  -1  166.50   11.05
   0  -1   2   91.97    5.86
   0  -1  -2   90.60    5.82
   0   1  -2   87.19    5.85
   0  -1  -2   95.37    5.80
   0   1  -2   90.20    5.82
   0   1  -2   90.32    5.84
   0  -1   2   80.71    5.84
   0  -1  -2   84.60    5.83
   0   1   2  107.36    5.87
   0   1   2   93.54    5.84
   0  -1   2   90.30    5.82
   0  -1  -2   88.59    5.82
   0   1   2   91.70    5.83
   0  -1  -2   88.39    5.82
   0  -1  -2   99.02    5.86
   0   1  -2   92.35    5.87
   0  -1  -2  101.54    5.86
   0  -1   2   88.72    5.85
   0   1   2   80.53    5.85
   0  -1  -3    0.52    0.62
   0  -1   3   -0.43    0.65
   0  -1  -3    0.36    0.53
   0   1  -3    0.28    0.51
   0   1  -3    0.54    0.65
   0  -1  -3    0.30    0.58
   0   1   3    0.25    0.62
   0  -1  -3    0.02    0.57
   0   1   3    0.20    0.71
   0  -1   3    0.30    0.64
   0   1   3   -0.50    0.59
   0  -1   3   -0.69    0.71
   0  -1  -3    0.22    0.81
   0   1   3    0.15    0.67
   0   1  -3    0.32    0.98
   0   1   4   25.80    2.60
   0  -1  -4   40.77    2.72
   0  -1   4   38.76    2.76
   0   1   4   42.41    2.63
   0  -1  -4   36.75    2.70
   0   1  -4   44.73    2.76
   0   1  -4   43.43    2.68
   0   1  -4   42.94    2.72
   0   1   4   44.98    2.80
   0   1   4   47.76    2.78
   0   1   4   45.73    2.74
   0  -1  -4   42.31    2.74
   0  -1  -4   41.45    2.72
   0   1   4   43.66    2.64
   0   1  -4   40.68    2.64
   0  -1   4   39.26    2.74
   0   1  -4   40.16    2.88
   0  -1   4   36.74    2.78
   0   1   4   34.70    2.80
   0  -1   5  240.49   16.46
   0  -1  -5  264.21   16.41
   0  -1   5  242.83   16.42
   0   1   5  238.65   16.33
   0   1   5  251.70   16.42
   0  -1  -5  276.91   16.41
   0   1  -5  264.38   16.38
   0  -1   5  238.82   16.34
   0   1   5  249.92   16.41
   0   1  -5  280.99   16.45
   0   1   5  266.79   16.33
   0  -1  -5  220.60   16.39
   0   1  -5  252.29   16.38
   0   1   5  270.47   16.35
   0  -1   5  266.20   16.42
   0  -1  -5  266.98   16.45
   0   1   5  271.18   16.42
   0   1   5  274.70   16.44
   0   1   5  273.75   16.48
   0  -1   5  249.91   16.41
   0   1   5  283.11   16.42
   0  -1  -5  253.85   16.40
   0   1  -5  257.71   16.40
   0   1  -5  258.15   16.47
   0   1   5  225.61   16.47
   0  -1   5  276.86   16.48
   0  -1   6    8.57    1.33
   0  -1  -6    9.71    1.18
   0   1   6    9.59    1.08
   0  -1   6   10.89    1.10
   0   1   6    6.34    0.87
   0   1  -6   10.77    1.03
   0  -1  -6   10.40    1.13
   0  -1   6    9.52    0.92
   0   1   6   10.30    1.14
   0   1  -6   10.41    1.23
   0   1   6   10.89    0.87
   0  -1   6   11.02    1.22
   0   1   6   11.90    1.24
   0  -1   6    7.60    1.05
   0   1  -6    9.81    0.93
   0   1   6    8.31    1.24
   0   1   6    9.65    1.07
   0  -1  -6   10.55    1.14
   0   1  -6    9.14    1.07
   0  -1  -6   12.56    1.13
   0   1   6    7.21    1.22
   0  -1   6   11.09    1.23
   0   1   6   10.62    1.13
   0  -1  -6    8.72    1.01
   0  -1   7   67.78    4.19
   0   1   7   62.03    4.19
   0  -1   7   59.39    4.31
   0  -1  -7   63.84    4.18
   0   1   7   61.01    4.01
   0   1  -7   61.10    4.09
   0   1   7   62.29    4.19
   0  -1  -7   63.27    4.19
   0  -1   7   57.05    4.03
   0   1  -7   63.04    4.23
   0   1   7   60.42    4.00
   0   1   7   65.89    4.19
   0  -1  -7   63.75    4.14
   0  -1   7   68.72    4.18
   0   1   7   64.01    4.22
   0   1   7   63.23    4.29
   0   1  -7   55.20    4.09
   0   1  -7   61.39    4.18
   0  -1  -7   62.93    4.16
   0  -1  -7   57.87    4.19
   0   1  -7   60.98    4.14
   0   1   7   66.27    4.18
   0  -1   7   60.74    4.20
   0  -1   7   62.19    4.31
   0   1   7   48.21    4.28
   0   1   8    8.82    1.05
   0  -1  -8   11.80    1.35
   0  -1   8   13.46    1.35
   0   1   8   12.58    1.31
   0  -1   8   13.57    1.61
   0   1  -8   12.42    1.46
   0   1   8   11.85    1.01
   0  -1   8   11.78    1.07
   0   1   8   13.31    1.40
   0  -1  -8   13.48    1.42
   0   1  -8   11.58    1.21
   0  -1   8   13.83    1.47
   0   1  -8   12.48    1.32
   0   1   8   14.59    1.54
   0  -1   8   12.77    1.32
   0  -1  -8   16.51    1.37
   0  -1   8   11.08    1.41
   0   1  -8   12.62    1.28
   0   1   8   13.40    1.32
   0   1   8   12.46    1.49
   0   1   8   13.15    1.37
   0  -1   8   10.18    1.46
   0  -1  -8   11.18    1.20
   0   1   8   15.58    1.58
   0   1  -8   12.52    1.19
   0  -1   9   10.73    1.58
   0   1   9    5.33    0.94
   0  -1   9   10.46    1.28
   0   1   9    7.92    1.23
   0  -1  -9    9.47    1.30
   0   1   9    8.28    1.33
   0  -1   9    9.46    0.94
   0  -1  -9   10.82    1.41
   0   1  -9    8.84    1.13
   0   1  -9   12.02    1.47
   0   1   9    7.71    0.85
   0  -1   9   10.62    1.37
   0   1  -9    9.87    1.31
   0  -1   9   10.28    1.41
   0  -1  -9   10.35    1.29
   0  -1   9   10.89    1.27
   0   1   9    9.29    1.24
   0   1   9   10.19    1.48
   0   1  -9   12.02    1.11
   0  -1  -9   10.58    1.16
   0  -1  -9    8.49    1.57
   0   1   9   11.31    1.34
   0  -1   9   10.78    1.52
   0   1   9    9.98    1.53
   0  -1  10   26.93    2.51
   0   1  10   30.77    2.15
   0  -1  10   28.15    2.45
   0   1  10   24.19    2.40
   0  -1 -10   28.02    2.32
   0  -1  10   23.64    1.98
   0   1 -10   31.88    2.49
   0  -1  10   26.22    2.35
   0   1  10   28.35    2.31
   0  -1 -10   27.45    2.38
   0   1 -10   28.46    2.29
   0   1 -10   24.60    2.37
   0   1  10   26.01    2.40
   0  -1 -10   29.28    2.30
   0   1  10   34.58    2.38
   0   1  10   30.72    2.53
   0  -1  10   25.30    2.39
   0  -1 -10   29.81    2.32
   0   1  10   28.71    2.59
   0  -1  10   30.64    2.61
   0   1  11    6.06    0.96
   0   1  11    8.05    1.42
   0  -1  11    6.73    1.09
   0  -1  11   10.18    1.43
   0  -1  11    7.50    1.46
   0   1  11    5.97    1.35
   0  -1  11    7.98    0.89
   0  -1 -11    9.45    1.56
   0   1 -11    8.69    1.64
   0   1  11    7.42    0.80
   0   1 -11    8.41    1.49
   0  -1  11    8.73    1.41
   0   1  11    9.67    1.44
   0   1  11    7.91    1.70
   0  -1 -11   10.38    1.34
   0   1  11    8.55    1.69
   0  -1  11   10.14    1.72
   0   1 -11    8.51    1.23
   0   1  12    3.69    1.28
   0  -1  12    4.41    1.38
   0  -1  12    2.23    1.02
   0   1  12    1.46    0.78
   0   1  12    2.38    0.59
   0  -1 -12    3.56    1.54
   0   1 -12    1.33    1.56
   0   1  12    2.03    1.31
   0  -1  12    2.93    1.37
   0  -1  12    2.61    0.72
   0   1  12    3.54    1.70
   0  -1  12    4.20    1.33
   0   1 -12    3.35    1.47
   0  -1  12    1.60    1.61
   0  -1 -12    3.03    1.50
   0   1  12    4.74    1.34
   0   1  12    3.94    1.72
   0  -1  12    5.02    1.71
   0  -1 -12    2.01    1.15
   0   1 -12    4.11    1.19
   0   1  13    5.78    1.52
   0   1  13    1.96    0.84
   0  -1  13    5.78    1.55
   0  -1  13    2.07    1.11
   0  -1 -13    4.45    1.77
   0   1  13    6.74    1.54
   0   1 -13    4.32    1.77
   0  -1  13    3.76    1.47
   0   1  13    7.31    1.52
   0  -1 -13    1.42    1.66
   0   1 -13    7.20    1.73
   0  -1  13    4.21    1.43
   0   1  13    5.93    1.85
   0  -1  13    5.96    1.93
   0   1 -13    4.93    1.26
   0  -1  13    4.93    1.94
   0  -1 -13    7.41    1.38
   0   1  13    5.24    1.83
   0  -1  14    1.08    1.72
   0   1  14    0.48    1.60
   0   1  14    1.32    1.50
   0  -1  14   -1.85    1.63
   0  -1 -14   -0.87    1.95
   0   1 -14   -0.59    1.91
   0   1  14    1.04    1.60
   0  -1  14   -1.81    2.07
   0  -1 -14   -1.66    1.86
   0   1  14    3.43    2.11
   0   1 -14   -0.75    1.84
   0  -1  14    0.17    1.65
   0   1 -14    0.40    1.40
   0  -1 -14    1.95    1.47
   0   1  14   -0.22    2.06
   0  -1  14    1.86    1.96
   0   1  15   12.06    2.03
   0  -1  15   10.84    2.02
   0  -1  15   12.48    2.49
   0   1  15   10.81    2.54
   0  -1  15    9.19    1.97
   0   1 -15    7.40    2.06
   0   1  15    9.82    1.88
   0  -1 -15   12.72    2.31
   0   1  15   10.26    2.47
   0  -1  15   11.75    2.57
   0  -1 -15   13.97    1.88
   0   1 -15    8.39    1.72
   0  -1  16    0.66    1.84
   0   1  16   -0.91    1.91
   0  -1  16   -0.38    1.81
   0   1  16    0.13    2.48
   0  -1  16    2.01    2.37
   0   1 -16   -1.35    2.10
   0   1  16    1.93    1.82
   0  -1 -16    0.82    2.19
   0  -1  16   -1.54    2.41
   0  -1 -16   -1.82    1.64
   0   1  16    0.52    2.33
   0   1 -16    1.49    1.59
   0  -1  17    5.80    2.10
   0   1  17    3.99    1.97
   0   1  17    2.86    2.04
   0   1 -17    1.47    2.38
   0  -1 -17    0.25    2.51
   0  -1  17    3.40    2.62
   0  -1  17    4.94    2.09
   0   1  17    3.36    2.66
   0  -1 -17    4.29    1.97
   0   1 -17    3.87    1.81
   0   1  17    6.52    2.74
   0  -1  17    3.30    2.58
   0  -1  18    2.54    2.14
   0   1  18   -1.13    2.23
   0   1  18   -1.67    2.19
   0  -1  18   -0.21    2.17
   0   1 -18   -2.50    2.65
   0  -1 -18    1.39    2.07
   0  -2   0    0.25    0.35
   0  -2   0    0.26    0.34
   0  -2   0    0.57    0.36
   0   2   0   -0.22    0.45
   0  -2   0   -0.10    0.28
   0   2  -1 1131.29   69.49
   0  -2  -1 1142.32   69.47
   0  -2   1 1119.39   69.48
   0  -2   1 1084.22   69.47
   0  -2  -1 1153.64   69.45
   0   2  -1 1083.62   69.47
   0  -2   1 1071.79   69.46
   0  -2  -1 1067.11   69.46
   0  -2  -1 1100.03   69.47
   0  -2  -1 1151.94   69.48
   0   2   1  942.36   69.48
   0   2   1 1117.61   69.48
   0  -2   1 1072.35   69.47
   0  -2  -1 1048.21   69.49
   0   2  -1 1158.81   69.48
   0   2  -2  115.45    7.18
   0  -2  -2  115.11    7.10
   0  -2   2  110.17    7.16
   0  -2  -2  111.05    7.14
   0  -2  -2  111.99    7.09
   0  -2   2  108.65    7.15
   0   2  -2  125.03    7.16
   0   2  -2  114.54    7.15
   0  -2  -2  107.44    7.14
   0   2   2  113.15    7.15
   0  -2   2  106.90    7.12
   0   2   2  109.72    7.15
   0  -2  -2  107.43    7.14
   0   2   2  114.37    7.18
   0   2  -2  107.74    7.17
   0  -2   2  110.12    7.16
   0  -2  -2  105.44    7.18
   0  -2  -2  107.16    7.15
   0  -2   2  114.18    7.11
   0   2  -3  161.34   10.14
   0  -2  -3  144.06   10.02
   0   2   3  152.10   10.01
   0  -2  -3  159.26   10.08
   0  -2   3  151.22   10.11
   0   2  -3  164.60   10.09
   0  -2  -3  164.41   10.04
   0   2  -3  158.18   10.11
   0   2   3  166.72   10.10
   0   2   3  175.15   10.14
   0  -2  -3  159.82   10.10
   0  -2  -3  160.11   10.08
   0  -2   3  153.21   10.07
   0   2   3  165.28   10.10
   0  -2  -3  157.29   10.09
   0   2  -3  161.47   10.14
   0   2   3  156.73   10.13
   0  -2   3  158.70   10.12
   0  -2  -4  559.21   35.35
   0  -2  -4  488.66   35.28
   0   2   4  561.66   35.35
   0   2   4  557.01   35.28
   0   2  -4  596.97   35.36
   0  -2   4  588.39   35.38
   0  -2  -4  597.12   35.33
   0   2  -4  578.65   35.39
   0   2  -4  536.92   35.31
   0  -2  -4  562.71   35.38
   0  -2   4  581.04   35.35
   0  -2  -4  605.08   35.36
   0   2   4  591.71   35.37
   0   2  -4  525.93   35.34
   0   2   4  624.11   35.42
   0   2   4  544.50   35.35
   0   2   4  601.20   35.38
   0   2  -4  580.58   35.41
   0   2  -4  481.09   35.32
   0  -2   4  583.83   35.40
   0   2   4  551.24   35.41
   0   2   5    2.40    0.46
   0   2   5    2.42    0.76
   0  -2   5    3.14    1.10
   0  -2  -5    2.42    0.80
   0   2  -5    2.43    0.92
   0  -2  -5    2.50    0.75
   0  -2   5    3.79    0.95
   0   2  -5    4.16    0.76
   0   2   5    3.10    0.73
   0  -2  -5    1.69    0.83
   0   2   5    2.69    0.96
   0  -2   5    2.26    0.87
   0   2   5    3.79    0.98
   0  -2  -5    2.63    0.79
   0   2  -5    2.87    0.69
   0   2   5    2.65    0.84
   0   2  -5    2.33    0.73
   0   2   5    2.54    0.90
   0  -2   5    3.52    0.93
   0   2  -5    2.73    0.54
   0   2  -5    4.11    1.33
   0  -2   6    2.46    1.15
   0  -2  -6    1.31    0.87
   0  -2   6    2.56    0.75
   0   2   6    1.09    0.76
   0   2   6    1.87    0.46
   0  -2   6    1.45    1.03
   0   2  -6    1.25    0.77
   0   2  -6    1.56    1.01
   0   2   6    2.66    0.59
   0  -2  -6    1.18    0.85
   0  -2   6    1.50    0.61
   0  -2  -6    1.47    0.82
   0   2  -6    1.76    0.78
   0  -2  -6    2.06    0.89
   0   2   6    2.12    1.03
   0   2   6    1.67    0.93
   0  -2   6    1.99    0.94
   0  -2   6    1.63    0.72
   0   2   6    1.45    0.63
   0   2  -6    1.81    0.88
   0   2   6    1.42    0.76
   0   2  -6    2.23    0.59
   0   2  -6    2.66    1.51
   0   2   6    2.43    0.91
   0   2   6    0.39    0.92
   0  -2  -6    1.76    0.68
   0  -2   6    2.28    0.98
   0   2  -6    1.53    0.76
   0  -2  -7   32.78    2.44
   0   2   7   29.73    2.20
   0  -2   7   35.46    2.43
   0  -2   7   31.77    2.63
   0   2   7   30.17    2.41
   0  -2   7   30.83    2.28
   0   2  -7   33.79    2.52
   0   2  -7   32.52    2.37
   0  -2  -7   37.04    2.45
   0   2   7   36.24    2.22
   0   2   7   35.98    2.47
   0   2   7   32.46    2.39
   0   2   7   36.49    2.56
   0   2   7   33.98    2.25
   0  -2   7   35.11    2.46
   0   2  -7   33.31    2.40
   0  -2   7   34.29    2.45
   0  -2  -7   36.01    2.50
   0   2  -7   29.34    2.30
   0  -2  -7   31.66    2.41
   0   2  -7   31.06    2.42
   0   2   7   32.36    2.53
   0  -2   7   36.05    2.55
   0   2   7   28.30    2.57
   0  -2  -7   30.02    2.41
   0   2  -7   29.54    2.38
   0  -2   8  218.06   13.43
   0  -2   8  203.20   13.48
   0   2   8  199.80   13.38
   0  -2  -8  203.57   13.37
   0   2   8  188.04   13.21
   0   2  -8  214.14   13.45
   0  -2   8  190.39   13.26
   0   2  -8  220.32   13.34
   0  -2  -8  216.12   13.38
   0   2   8  200.37   13.21
   0   2   8  222.53   13.51
   0   2  -8  208.73   13.38
   0   2  -8  202.49   13.33
   0   2   8  231.27   13.45
   0   2   8  236.69   13.42
   0  -2   8  217.10   13.40
   0  -2  -8  213.34   13.37
   0   2   8  206.84   13.38
   0   2  -8  219.82   13.41
   0  -2   8  211.53   13.41
   0  -2  -8  225.51   13.46
   0  -2  -8  205.30   13.40
   0   2  -8  193.64   13.35
   0  -2   8  228.82   13.52
   0  -2  -8  174.68   13.44
   0   2   8  258.83   13.59
   0   2   9   34.88    2.48
   0  -2  -9   31.24    2.47
   0  -2   9   29.00    2.48
   0  -2   9   31.12    2.64
   0   2   9   29.72    2.17
   0  -2  -9   35.79    2.53
   0   2   9   32.78    2.50
   0   2   9   30.49    2.16
   0   2  -9   32.60    2.39
   0  -2   9   35.20    2.60
   0  -2   9   26.80    2.24
   0   2  -9   32.27    2.60
   0  -2  -9   35.03    2.56
   0   2  -9   29.74    2.34
   0   2   9   35.59    2.51
   0  -2  -9   33.97    2.47
   0   2   9   36.82    2.69
   0  -2   9   35.41    2.54
   0   2  -9   29.71    2.43
   0  -2   9   36.64    2.52
   0   2   9   32.68    2.46
   0   2  -9   31.81    2.47
   0  -2  -9   31.73    2.43
   0   2   9   35.26    2.71
   0  -2   9   34.06    2.67
   0   2  -9   31.79    2.42
   0  -2  10    7.42    1.63
   0   2  10   12.40    1.05
   0  -2  10    8.48    1.67
   0  -2 -10    8.93    1.38
   0   2  10   10.09    1.60
   0   2  10    9.46    1.35
   0   2 -10    9.83    1.29
   0   2  10    8.45    0.83
   0  -2 -10   11.32    1.51
   0  -2  10    9.14    0.99
   0  -2  10   11.91    1.65
   0   2 -10    9.32    1.59
   0  -2 -10    8.31    1.35
   0   2 -10    5.58    1.52
   0   2  10    8.87    1.60
   0   2 -10   10.45    1.36
   0   2  10   13.94    1.62
   0  -2  10    7.68    1.60
   0   2 -10   15.13    1.44
   0   2 -10   10.15    1.31
   0  -2  10    8.55    1.66
   0   2  10    5.80    1.58
   0  -2 -10    9.68    1.55
   0   2  11    2.83    0.63
   0  -2  11    2.10    1.20
   0   2  11    1.99    1.17
   0  -2 -11    1.28    1.30
   0   2  11    2.20    1.19
   0  -2  11    3.98    1.32
   0  -2  11    1.41    0.72
   0   2 -11    0.92    1.49
   0   2  11    1.75    0.50
   0   2 -11    0.21    1.05
   0   2  11    0.49    1.22
   0   2  11    1.27    1.55
   0   2 -11    1.99    1.28
   0  -2  11    1.95    1.21
   0   2  11    0.67    1.42
   0  -2  11    1.98    1.51
   0   2 -11    1.00    1.08
   0  -2 -11    1.39    1.12
   0   2 -11    1.45    0.99
   0  -2  12    2.68    1.41
   0   2  12    2.86    1.27
   0   2  12    1.67    0.60
   0  -2 -12    2.49    1.48
   0  -2  12    1.32    0.74
   0  -2  12    1.87    1.38
   0   2 -12    1.82    1.66
   0   2  12    1.21    0.48
   0   2  12    2.32    1.28
   0  -2  12   -0.07    1.34
   0   2  12    2.41    1.27
   0   2 -12   -0.30    1.40
   0   2  12   -0.19    1.78
   0  -2 -12    1.99    1.20
   0   2 -12    1.04    1.22
   0   2 -12    2.03    1.07
   0  -2  12    0.73    1.68
   0   2  12    0.93    1.69
   0  -2  13    1.87    1.26
   0  -2  13    7.46    1.64
   0   2  13   10.90    1.64
   0  -2  13    6.17    1.66
   0   2  13    7.51    1.56
   0  -2 -13   10.85    1.90
   0   2 -13    9.19    1.98
   0  -2  13    7.58    1.61
   0   2  13    9.01    1.59
   0   2  13   12.86    2.15
   0   2 -13   11.96    1.81
   0  -2  13    9.03    2.08
   0   2 -13    8.62    1.37
   0   2  13    8.84    2.10
   0  -2 -13    9.19    1.53
   0  -2  14    6.16    1.84
   0   2  14    9.94    1.86
   0  -2 -14   10.51    2.14
   0   2  14    9.84    1.74
   0  -2 -14   14.26    2.21
   0   2 -14    7.84    2.06
   0  -2  14   12.49    2.32
   0   2  14   11.63    1.78
   0   2  14   12.55    2.35
   0  -2  14    7.02    1.90
   0  -2  14    7.80    2.20
   0   2 -14    8.83    1.64
   0  -2 -14   12.02    1.87
   0   2  14    8.66    2.29
   0   2  15   -1.36    1.75
   0  -2  15    0.63    1.71
   0  -2 -15   -0.83    2.08
   0   2  15    2.64    1.61
   0   2  15    0.95    1.66
   0  -2  15    0.91    1.68
   0  -2  15   -1.16    2.16
   0   2  15    2.55    2.37
   0   2 -15    2.93    1.87
   0  -2 -15    0.22    2.05
   0  -2 -15    1.87    1.58
   0   2 -15    2.27    1.43
   0  -2  15    2.39    2.20
   0   2  15    0.12    2.28
   0   2  16    2.72    1.87
   0  -2  16    3.11    1.95
   0   2  16    4.14    1.92
   0  -2 -16    2.86    2.28
   0   2 -16    4.74    2.18
   0  -2  16    4.13    2.39
   0   2  16    1.84    2.53
   0  -2  16    3.70    1.96
   0  -2 -16    6.39    1.83
   0   2 -16    3.19    1.64
   0  -2  16    6.05    2.42
   0   2  16    9.24    2.63
   0   2  17    6.65    2.12
   0  -2  17    2.98    2.12
   0   2 -17    9.36    2.46
   0  -2  17    8.57    2.25
   0  -2  17    6.76    2.66
   0  -2 -17    5.93    2.53
   0   2  17    3.66    2.81
   0   2  17    6.83    2.12
   0  -2 -17    7.23    2.09
   0  -2  17    8.00    2.78
   0   2  17    9.66    2.74
   0  -2  18    0.86    2.19
   0  -2  18    4.13    2.23
   0   2 -18    0.91    2.59
   0  -2 -18    2.81    2.16
   0  -3   0   -0.10    0.59
   0   3   0    0.32    0.48
   0  -3   0    0.36    0.32
   0   3   0    0.19    0.43
   0  -3   0   -0.05    0.53
   0  -3   0    0.01    0.58
   0   3   0    0.03    0.47
   0   3   0   -0.71    0.68
   0  -3   0    0.23    0.54
   0  -3   0    0.26    0.48
   0  -3   1  519.20   32.28
   0   3  -1  548.66   32.29
   0  -3  -1  521.69   32.27
   0   3   1  491.78   32.26
   0  -3   1  507.72   32.26
   0  -3  -1  531.16   32.25
   0  -3   1  494.28   32.25
   0   3  -1  503.78   32.27
   0   3   1  478.67   32.26
   0  -3  -1  512.50   32.27
   0   3   1  496.33   32.27
   0  -3  -1  515.68   32.27
   0  -3  -1  473.94   32.30
   0  -3   1  528.58   32.28
   0   3   1  529.56   32.32
   0   3  -1  502.84   32.27
   0  -3  -2 1427.73   87.13
   0  -3   2 1402.73   87.18
   0   3  -2 1454.23   87.19
   0  -3   2 1253.79   87.15
   0  -3  -2 1456.28   87.16
   0   3   2 1181.59   87.11
   0  -3   2 1494.10   87.16
   0   3  -2 1456.11   87.17
   0  -3  -2 1250.47   87.15
   0   3  -2 1359.49   87.11
   0  -3  -2 1370.13   87.15
   0   3   2 1454.87   87.17
   0  -3   2 1354.47   87.17
   0   3  -2 1410.92   87.17
   0  -3  -2 1448.81   87.17
   0   3   2 1584.75   87.21
   0  -3  -3  351.95   23.41
   0  -3  -3  403.77   23.36
   0  -3   3  345.16   23.43
   0   3  -3  376.58   23.46
   0   3   3  357.65   23.34
   0   3   3  362.14   23.34
   0  -3  -3  365.48   23.34
   0   3  -3  384.94   23.43
   0   3  -3  364.50   23.42
   0  -3   3  358.89   23.42
   0  -3  -3  378.55   23.41
   0   3   3  375.40   23.42
   0  -3   3  385.44   23.37
   0   3  -3  357.09   23.37
   0  -3  -3  377.18   23.42
   0   3  -3  347.53   23.43
   0  -3   3  354.20   23.36
   0  -3  -3  386.25   23.43
   0   3   3  356.11   23.45
   0  -3   3  391.00   23.44
   0  -3  -4  763.39   48.26
   0  -3  -4  763.63   48.34
   0   3   4  617.84   48.31
   0   3  -4  747.45   48.40
   0   3   4  761.80   48.25
   0  -3   4  684.28   48.30
   0   3  -4  806.31   48.35
   0  -3   4  777.19   48.35
   0   3  -4  831.60   48.37
   0  -3  -4  790.14   48.28
   0   3   4  754.74   48.28
   0   3   4  806.25   48.34
   0   3   4  798.20   48.35
   0  -3  -4  789.24   48.36
   0   3  -4  737.70   48.30
   0  -3   4  784.34   48.31
   0  -3  -4  806.07   48.34
   0  -3   4  760.03   48.38
   0   3  -4  800.47   48.38
   0  -3  -4  800.78   48.36
   0   3   4  706.70   48.38
   0   3  -5  188.92   11.89
   0   3   5  175.80   11.68
   0   3   5  189.03   11.80
   0  -3  -5  187.59   11.81
   0  -3  -5  153.47   11.70
   0   3   5  186.86   11.75
   0   3  -5  184.64   11.84
   0   3  -5  198.67   11.82
   0  -3   5  188.12   11.84
   0  -3  -5  185.01   11.75
   0   3  -5  185.05   11.78
   0   3   5  195.59   11.85
   0  -3  -5  200.32   11.85
   0   3   5  181.82   11.80
   0   3   5  204.85   11.89
   0   3  -5  182.10   11.72
   0  -3  -5  185.12   11.80
   0  -3   5  196.11   11.79
   0   3   5  195.64   11.83
   0   3  -5  166.54   11.75
   0  -3   5  194.38   11.86
   0   3  -5  189.37   11.89
   0   3   5  192.33   11.88
   0   3   6   17.77    1.34
   0  -3  -6   19.08    1.66
   0  -3   6   18.57    1.79
   0   3   6   21.37    1.57
   0  -3  -6   20.65    1.40
   0  -3   6   18.45    1.60
   0  -3   6   17.91    1.72
   0  -3  -6   17.25    1.56
   0   3  -6   21.94    1.62
   0   3  -6   20.11    1.78
   0   3  -6   20.22    1.55
   0   3   6   20.60    1.76
   0  -3   6   20.91    1.65
   0  -3  -6   21.63    1.66
   0   3  -6   17.73    1.44
   0  -3  -6   21.61    1.67
   0  -3   6   17.82    1.57
   0   3   6   18.55    1.71
   0   3   6   20.49    1.67
   0   3   6   18.82    1.57
   0   3  -6   17.84    1.53
   0  -3   6   21.90    1.71
   0   3   6   18.34    1.75
   0   3  -6   16.19    1.94
   0  -3  -7   32.03    2.52
   0  -3   7   32.18    2.66
   0   3   7   38.95    2.49
   0   3   7   33.68    2.24
   0  -3   7   35.80    2.51
   0   3   7   33.45    2.31
   0  -3  -7   32.07    2.46
   0   3  -7   37.71    2.51
   0  -3   7   32.57    2.57
   0  -3   7   30.41    2.35
   0   3  -7   32.56    2.60
   0   3  -7   33.73    2.47
   0  -3  -7   38.78    2.59
   0  -3   7   37.46    2.52
   0  -3   7   33.44    2.51
   0  -3  -7   32.54    2.50
   0   3   7   40.35    2.57
   0   3  -7   34.55    2.55
   0   3  -7   28.55    2.35
   0   3   7   36.05    2.61
   0   3   7   36.25    2.47
   0   3   7   39.14    2.67
   0   3   7   34.87    2.66
   0  -3  -7   28.71    2.71
   0   3  -7   26.17    2.41
   0  -3  -7   34.36    2.49
   0  -3   7   37.44    2.61
   0   3  -7   36.21    2.87
   0   3   8  214.72   13.48
   0   3   8  210.43   13.68
   0  -3   8  215.45   13.71
   0  -3  -8  224.51   13.68
   0  -3   8  199.81   13.75
   0  -3  -8  219.09   13.65
   0   3   8  207.96   13.51
   0   3  -8  220.52   13.66
   0   3  -8  224.98   13.75
   0  -3   8  184.98   13.56
   0   3   8  232.91   13.71
   0   3   8  203.73   13.67
   0  -3   8  224.20   13.68
   0   3   8  215.68   13.53
   0   3   8  224.56   13.81
   0  -3  -8  226.91   13.76
   0   3  -8  211.85   13.68
   0   3  -8  217.38   13.71
   0  -3  -8  223.14   13.66
   0  -3   8  214.70   13.70
   0   3  -8  194.40   13.59
   0   3   8  231.44   13.75
   0   3  -8  186.82   13.61
   0   3   8  225.27   13.81
   0  -3   8  231.23   13.80
   0  -3  -8  212.74   13.70
   0  -3  -8  180.61   13.74
   0  -3   9   65.74    4.78
   0  -3   9   68.79    5.05
   0  -3   9   69.94    4.96
   0   3   9   73.47    4.67
   0  -3  -9   70.56    4.93
   0   3   9   73.25    4.94
   0   3   9   70.57    4.69
   0   3  -9   75.22    5.06
   0  -3  -9   74.69    4.93
   0   3  -9   70.36    4.90
   0  -3  -9   76.36    4.93
   0   3   9   79.78    5.17
   0  -3   9   73.29    4.96
   0   3  -9   71.12    4.83
   0   3  -9   73.82    4.95
   0   3   9   72.96    4.94
   0   3   9   76.96    4.98
   0  -3  -9   78.99    5.06
   0  -3   9   74.66    4.96
   0   3  -9   70.15    4.94
   0  -3  -9   73.73    4.97
   0   3  -9   65.99    4.86
   0   3   9   78.33    5.15
   0  -3   9   75.89    5.05
   0  -3 -10    0.28    1.18
   0   3  10    5.41    1.42
   0  -3  10    9.61    1.68
   0  -3  10   -0.84    0.73
   0   3  10    0.09    0.49
   0   3 -10   -1.97    1.49
   0  -3 -10   -1.45    1.20
   0   3 -10    0.04    1.04
   0   3 -10    0.21    1.14
   0  -3 -10    4.51    1.44
   0  -3 -10    0.47    1.11
   0  -3  10   14.60    1.71
   0   3  10    5.82    1.44
   0   3 -10   13.12    1.65
   0   3  10   -0.08    1.45
   0   3  10    2.07    1.45
   0   3 -10   -0.40    0.97
   0  -3  10    1.76    1.45
   0  -3 -10   13.43    1.66
   0   3 -10    2.46    1.06
   0   3  11    0.73    1.15
   0  -3  11    2.23    1.27
   0   3  11   -0.12    0.47
   0   3  11   -0.13    0.43
   0  -3  11   -0.47    0.76
   0   3 -11    0.21    1.52
   0  -3 -11    0.11    1.26
   0  -3  11    1.44    1.28
   0   3 -11   -0.80    1.15
   0   3 -11   -0.26    1.24
   0  -3 -11   -0.53    1.38
   0   3 -11   -1.35    1.20
   0   3  11    0.95    1.49
   0   3  11    0.86    1.13
   0  -3  11    0.20    1.13
   0  -3  11    0.74    1.47
   0   3  11    0.26    1.53
   0   3 -11   -0.50    1.05
   0  -3 -11   -0.32    1.15
   0   3 -11   -0.09    0.92
   0  -3  12    1.26    1.35
   0   3  12    1.46    1.29
   0   3  12    0.60    0.36
   0  -3  12    0.45    0.77
   0  -3  12    1.09    1.47
   0   3  12    1.37    0.42
   0  -3 -12    1.43    1.46
   0   3 -12    0.75    1.65
   0   3 -12    0.73    1.40
   0   3  12    2.47    1.68
   0  -3  12    1.32    1.33
   0  -3 -12    3.36    1.68
   0   3  12    1.69    1.31
   0   3 -12    2.92    1.04
   0   3 -12    0.82    1.11
   0  -3  12    1.56    1.54
   0   3  12    3.48    1.72
   0  -3 -12    1.54    1.25
   0  -3  13   20.60    2.50
   0   3  13   27.13    2.40
   0  -3 -13   28.22    2.56
   0  -3  13   23.00    2.49
   0   3 -13   27.34    2.72
   0  -3  13   22.70    2.39
   0   3  13   26.72    2.84
   0   3 -13   21.58    2.44
   0   3  13   21.13    2.33
   0   3  13   30.47    2.85
   0   3 -13   23.55    2.12
   0  -3 -13   24.29    2.35
   0  -3  13   22.69    2.76
   0   3  14   17.60    2.08
   0  -3  14   10.21    2.14
   0  -3 -14   14.99    2.24
   0   3  14   20.47    2.14
   0   3 -14   16.10    2.24
   0  -3  14   15.74    2.13
   0   3  14   18.69    2.68
   0  -3  14   19.28    2.61
   0  -3 -14   15.30    1.97
   0   3  14   17.67    2.62
   0   3 -14   18.36    1.80
   0  -3  15    4.00    1.83
   0   3  15    8.75    1.83
   0   3 -15    7.18    2.03
   0  -3  15    8.61    2.36
   0  -3  15    5.48    1.86
   0   3  15    7.14    2.47
   0   3  15    7.94    1.87
   0   3 -15    4.35    1.51
   0  -3 -15    5.41    1.81
   0   3  15    8.20    2.40
   0  -3  15    6.34    2.28
   0  -3  16    1.58    1.98
   0   3  16   -0.36    1.86
   0   3 -16   -1.08    2.10
   0   3  16   -1.36    2.01
   0  -3  16   -3.77    2.52
   0   3  16    0.53    2.58
   0  -3  16    0.60    2.05
   0  -3 -16   -1.34    1.86
   0  -3  16   -3.88    2.49
   0   3  16    0.13    2.46
   0   3  17   23.56    2.79
   0  -3  17   16.56    2.81
   0   3  17   19.83    3.30
   0  -3  17   20.82    2.84
   0  -3 -17   21.56    3.15
   0   3  17   22.87    2.72
   0   3 -17   26.86    3.13
   0  -3  17   26.30    3.31
   0  -3  17   21.64    3.35
   0  -3 -17   21.55    2.73
   0   3  17   30.40    3.51
   0  -3  18   27.19    3.30
   0  -3  18   28.19    3.26
   0   3 -18   30.89    3.53
   0  -3 -18   27.07    3.17
   0  -3 -19    0.93    2.35
   0   4   0  427.27   26.07
   0  -4   0  416.18   26.08
   0   4   0  424.04   26.09
   0  -4   0  423.15   26.06
   0   4   0  402.26   26.01
   0  -4   0  410.76   26.00
   0  -4   0  422.98   26.08
   0   4   0  412.71   26.09
   0  -4   0  384.22   26.06
   0  -4   0  393.33   26.09
   0  -4   1    3.19    0.78
   0   4  -1    3.20    0.77
   0  -4  -1    3.57    0.78
   0   4  -1    4.18    0.65
   0  -4   1    1.92    0.78
   0  -4   1    4.34    0.60
   0  -4  -1    3.96    0.69
   0   4  -1    4.45    0.69
   0  -4   1    4.44    0.80
   0  -4  -1    2.92    0.77
   0   4  -1    2.43    0.86
   0  -4   1    5.21    0.74
   0  -4  -1    3.20    0.71
   0  -4  -2   69.27    4.39
   0  -4   2   70.29    4.38
   0  -4   2   71.12    4.43
   0   4  -2   68.29    4.42
   0  -4  -2   72.72    4.35
   0   4   2   62.79    4.32
   0  -4   2   67.55    4.36
   0   4  -2   67.89    4.39
   0   4  -2   64.28    4.27
   0  -4  -2   59.40    4.35
   0  -4  -2   66.57    4.38
   0   4   2   67.59    4.45
   0  -4  -2   68.56    4.38
   0   4   2   68.64    4.40
   0   4  -2   63.97    4.42
   0  -4   2   62.82    4.38
   0  -4   3  544.57   34.53
   0   4  -3  549.87   34.56
   0  -4  -3  567.55   34.45
   0  -4  -3  546.88   34.50
   0   4   3  548.94   34.45
   0   4   3  487.81   34.48
   0  -4   3  547.06   34.50
   0   4  -3  563.58   34.53
   0  -4  -3  554.48   34.40
   0   4   3  551.18   34.40
   0   4   3  588.04   34.53
   0  -4  -3  536.87   34.50
   0  -4  -3  549.52   34.51
   0   4   3  459.42   34.48
   0   4  -3  540.92   34.44
   0   4  -3  598.70   34.55
   0  -4  -3  551.02   34.52
   0   4   3  484.40   34.53
   0  -4   3  534.34   34.52
   0   4  -4  117.08    7.68
   0   4   4  118.54    7.50
   0  -4   4  106.54    7.56
   0  -4  -4  132.56    7.63
   0  -4  -4  116.94    7.51
   0   4   4  115.80    7.58
   0   4  -4  126.06    7.63
   0  -4   4  120.14    7.62
   0   4   4  118.42    7.49
   0  -4  -4  115.02    7.49
   0  -4  -4  119.69    7.61
   0   4  -4  114.42    7.52
   0   4   4  122.82    7.62
   0  -4   4  113.66    7.54
   0   4   4  117.46    7.57
   0  -4  -4  117.45    7.60
   0  -4   4  113.53    7.65
   0   4  -4  115.88    7.66
   0   4   4  110.09    7.66
   0  -4  -4  121.79    7.62
   0  -4   4  115.68    7.51
   0  -4  -5    2.05    0.62
   0   4   5    2.41    0.74
   0  -4  -5    1.91    0.92
   0   4  -5    2.32    1.03
   0   4  -5    1.80    0.87
   0   4  -5    1.31    1.02
   0  -4  -5    1.60    0.65
   0   4   5    1.98    0.62
   0  -4   5    1.39    0.98
   0   4   5    1.81    0.48
   0  -4   5    1.75    0.80
   0  -4  -5    1.35    0.83
   0   4  -5    1.28    0.65
   0  -4   5    2.46    0.80
   0   4   5    2.90    0.77
   0  -4  -5    2.10    0.95
   0   4   5    1.22    0.93
   0  -4  -5    0.92    0.78
   0  -4   5    2.06    1.11
   0   4   5    2.69    0.99
   0   4  -5    1.65    1.16
   0   4  -6    2.71    1.18
   0  -4  -6    5.21    0.99
   0  -4  -6    3.19    0.71
   0   4   6    4.77    0.83
   0  -4   6    4.00    1.19
   0   4  -6    2.99    1.03
   0  -4   6    5.41    1.13
   0   4  -6    4.93    0.99
   0   4   6    4.33    0.78
   0  -4  -6    4.11    0.80
   0   4   6    5.02    0.55
   0   4  -6    6.02    0.86
   0  -4  -6    4.23    1.26
   0  -4   6    3.67    0.92
   0  -4  -6    4.92    0.96
   0   4   6    4.89    0.88
   0  -4  -6    4.56    0.91
   0  -4  -6    3.86    1.21
   0   4  -6    4.92    1.35
   0   4  -6    3.51    0.64
   0  -4   6    3.79    1.06
   0   4   6    4.58    1.14
   0   4   6    3.80    1.01
   0  -4   7   98.78    6.50
   0  -4  -7  107.29    6.49
   0   4   7   91.78    6.46
   0  -4  -7   88.35    6.31
   0   4   7  102.95    6.29
   0  -4   7  100.24    6.58
   0   4  -7  107.60    6.51
   0  -4  -7  104.47    6.42
   0   4   7   97.31    6.41
   0   4  -7  101.05    6.58
   0  -4   7  105.31    6.55
   0   4  -7   88.13    6.35
   0  -4  -7   99.34    6.47
   0  -4  -7   89.64    6.56
   0  -4  -7  107.92    6.55
   0   4   7  104.61    6.52
   0  -4   7   98.99    6.46
   0  -4   7   97.34    6.48
   0   4   7   98.16    6.47
   0   4  -7   97.27    6.44
   0  -4   7  101.08    6.58
   0  -4  -7   88.88    6.59
   0   4   7   94.70    6.60
   0   4  -7   94.41    6.61
   0  -4  -8   52.32    3.51
   0  -4   8   48.11    3.60
   0  -4   8   49.22    3.49
   0   4   8   49.58    3.21
   0   4   8   47.12    3.45
   0   4  -8   54.77    3.51
   0  -4   8   55.64    3.58
   0   4   8   41.13    3.27
   0   4  -8   54.22    3.63
   0  -4  -8   53.25    3.42
   0   4   8   48.52    3.40
   0   4   8   54.33    3.54
   0   4  -8   51.81    3.56
   0  -4   8   47.04    3.49
   0   4   8   45.04    3.43
   0   4   8   43.87    3.60
   0  -4  -8   52.94    3.56
   0  -4   8   52.88    3.48
   0   4  -8   50.19    3.44
   0   4  -8   43.82    3.33
   0  -4  -8   51.51    3.48
   0   4   8   52.00    3.58
   0   4  -8   51.80    3.42
   0  -4   8   51.50    3.62
   0  -4  -8   45.29    3.46
   0   4  -8   47.96    3.75
   0   4   8   57.98    3.68
   0  -4  -8   42.25    3.63
   0  -4  -9    9.24    1.35
   0   4   9    9.20    1.22
   0  -4   9    7.41    1.49
   0  -4   9    6.73    1.25
   0  -4   9    7.62    0.97
   0   4  -9    9.16    1.31
   0   4   9    8.14    1.11
   0   4  -9    9.47    1.50
   0   4   9    8.11    0.87
   0  -4  -9    9.12    1.22
   0   4   9    7.49    0.73
   0  -4   9    8.46    1.45
   0  -4   9    7.23    1.28
   0   4  -9    9.52    1.22
   0   4  -9    9.47    1.39
   0  -4  -9    8.00    1.31
   0   4   9    7.42    1.50
   0   4   9    7.77    0.90
   0  -4  -9    9.72    1.32
   0  -4   9    9.25    1.22
   0   4   9    7.98    1.22
   0   4  -9    7.30    0.96
   0  -4   9    7.72    1.49
   0   4  -9    6.99    1.12
   0  -4  -9    7.47    1.18
   0   4   9    8.41    1.50
   0  -4 -10    3.16    1.25
   0   4  10   -0.05    1.27
   0  -4  10   -2.53    1.43
   0  -4 -10    3.51    1.19
   0   4  10    0.90    0.52
   0   4  10    2.17    0.98
   0  -4  10    0.77    0.76
   0   4 -10    1.14    1.14
   0   4 -10    1.16    1.44
   0   4  10    1.66    0.46
   0   4  10    0.63    1.44
   0   4 -10    1.62    1.24
   0  -4  10   -3.20    1.46
   0   4  10   -2.36    1.32
   0  -4 -10    1.82    1.12
   0  -4 -10    2.57    1.45
   0   4 -10   -3.16    1.47
   0  -4 -10   -3.27    1.56
   0   4  10    0.79    1.45
   0   4 -10   -2.12    0.97
   0  -4  10   -1.11    1.48
   0   4 -10    0.95    1.02
   0  -4  11   -0.21    1.27
   0   4  11    2.31    1.22
   0   4  11    1.25    0.40
   0   4 -11    0.42    1.23
   0   4  11    1.32    1.05
   0  -4 -11    1.21    1.30
   0  -4  11    1.32    0.77
   0   4  11    0.97    0.40
   0   4 -11   -0.43    1.59
   0  -4 -11    0.85    1.41
   0   4  11    2.19    1.68
   0   4 -11    1.70    1.30
   0   4 -11    2.21    1.25
   0  -4  11    0.68    1.26
   0   4  11   -0.49    1.20
   0  -4 -11    3.11    1.25
   0   4 -11    0.81    1.05
   0   4 -11    1.72    0.89
   0   4  11    4.01    1.61
   0  -4  11    0.49    1.39
   0  -4  12   43.64    4.01
   0   4  12   55.83    3.97
   0  -4  12   48.02    3.63
   0   4 -12   61.08    4.22
   0   4  12   48.03    3.83
   0   4 -12   52.98    3.88
   0  -4  12   51.94    4.02
   0  -4 -12   60.67    3.96
   0  -4  12   53.97    3.97
   0   4 -12   55.17    3.99
   0   4 -12   50.44    3.72
   0  -4 -12   57.14    4.16
   0   4 -12   53.45    3.96
   0   4  12   49.11    3.91
   0   4  12   50.96    4.24
   0   4 -12   50.93    3.82
   0   4  12   69.35    4.36
   0  -4 -12   56.19    3.99
   0  -4  12   59.28    4.26
   0  -4  13   39.64    3.62
   0   4  13   41.83    3.52
   0  -4 -13   52.56    3.65
   0   4  13   40.85    3.37
   0   4 -13   50.79    3.88
   0  -4 -13   46.29    3.75
   0   4  13   51.36    4.04
   0   4 -13   44.53    3.62
   0  -4  13   40.97    3.56
   0   4  13   39.47    3.46
   0  -4 -13   45.24    3.53
   0  -4  13   55.78    3.96
   0   4 -13   45.01    3.31
   0   4  13   49.76    3.96
   0  -4  14    5.53    1.84
   0   4  14    7.54    1.70
   0   4  14    6.32    1.43
   0  -4 -14   11.62    2.26
   0   4 -14    8.68    1.90
   0   4  14    5.88    1.64
   0  -4  14    7.44    1.86
   0   4  14    9.33    2.35
   0  -4 -14    6.47    1.71
   0  -4  14    8.52    2.38
   0   4  14    7.26    2.36
   0   4 -14    6.28    1.39
   0   4  15   13.38    2.08
   0  -4  15   10.28    2.22
   0   4  15   15.70    1.84
   0   4 -15   13.80    2.36
   0   4  15    8.23    2.65
   0  -4  15   12.55    2.21
   0   4  15   12.96    2.07
   0   4  15   16.71    2.73
   0  -4  15   14.30    2.70
   0  -4 -15   12.83    2.10
   0   4 -15   15.58    1.79
   0   4  16    3.54    2.17
   0  -4  16   -2.04    2.16
   0  -4  16    2.23    2.05
   0  -4  16    2.27    2.43
   0   4  16    0.81    2.56
   0   4  16    0.73    2.15
   0   4 -16   -2.85    2.35
   0  -4  16    1.82    2.34
   0   4  16    0.54    2.66
   0  -4 -16    0.30    2.00
   0  -4  17   13.00    2.50
   0   4  17   10.78    2.26
   0   4 -17   12.59    2.55
   0  -4  17   11.14    2.89
   0   4  17   13.62    2.33
   0  -4  17   14.45    2.48
   0   4  17    9.41    3.07
   0  -4 -17   11.44    2.34
   0  -4  17    6.70    2.92
   0  -4  18   11.22    2.79
   0   4 -18   13.83    2.91
   0  -4  18   14.50    2.71
   0  -4 -18   14.93    2.74
   0  -4  19    5.36    2.61
   0  -4  19    5.50    2.56
   0   5   0    0.18    0.67
   0  -5   0    0.35    0.85
   0  -5   0   -0.25    0.75
   0   5   0    0.02    0.66
   0  -5   0   -0.30    0.48
   0   5   0    0.28    0.48
   0  -5   0   -0.46    0.86
   0   5   0    0.37    0.68
   0  -5   0   -0.11    0.63
   0  -5   0   -0.17    0.77
   0  -5   1    0.59    0.88
   0   5  -1    0.40    0.74
   0  -5  -1   -0.19    0.81
   0   5  -1    0.49    0.61
   0   5  -1   -0.55    0.62
   0  -5   1   -0.18    0.78
   0  -5   1   -0.27    0.57
   0  -5  -1   -0.33    0.77
   0  -5  -1    0.52    0.79
   0  -5   1   -0.20    0.89
   0  -5  -1    0.40    0.67
   0   5  -1    0.69    0.99
   0  -5   1    0.11    0.70
   0  -5   2  475.86   29.39
   0  -5   2  486.66   29.43
   0  -5  -2  491.02   29.37
   0  -5  -2  481.90   29.40
   0   5   2  474.29   29.37
   0   5  -2  472.43   29.44
   0   5  -2  479.18   29.42
   0   5  -2  455.71   29.38
   0  -5   2  460.68   29.37
   0  -5  -2  473.00   29.39
   0   5  -2  499.12   29.43
   0  -5  -2  460.78   29.40
   0   5  -2  357.63   29.34
   0  -5   2  471.72   29.42
   0   5   2  471.63   29.49
   0  -5  -3   20.72    1.67
   0  -5   3   19.42    1.76
   0   5  -3   22.24    1.75
   0  -5  -3   24.17    1.59
   0   5   3   22.54    1.57
   0   5   3   23.45    1.51
   0   5  -3   22.92    1.67
   0  -5   3   19.17    1.62
   0  -5  -3   19.79    1.68
   0   5   3   21.00    1.73
   0   5   3   19.47    1.65
   0   5   3   21.07    1.59
   0  -5  -3   19.55    1.60
   0   5  -3   19.47    1.44
   0   5  -3   14.03    1.67
   0   5   3   16.16    1.77
   0  -5   3   17.35    1.64
   0  -5  -3   21.11    1.61
   0   5   4   32.78    2.15
   0   5  -4   32.52    2.41
   0  -5  -4   33.29    2.32
   0  -5  -4   32.19    2.20
   0  -5   4   27.52    2.27
   0   5   4   30.48    2.28
   0   5   4   30.11    2.07
   0  -5  -4   30.20    2.09
   0  -5   4   30.01    2.33
   0   5  -4   32.29    2.35
   0  -5  -4   34.26    2.34
   0   5   4   30.34    2.32
   0   5  -4   29.82    2.15
   0  -5  -4   31.74    2.30
   0   5   4   36.64    2.29
   0   5   4   31.83    2.36
   0   5  -4   30.30    2.44
   0  -5   4   32.43    2.35
   0  -5  -4   37.11    2.32
   0   5   4   29.69    2.36
   0  -5  -5  223.54   13.84
   0   5   5  229.40   13.72
   0   5  -5  226.36   13.93
   0  -5   5  196.83   13.78
   0  -5  -5  231.34   13.73
   0   5   5  215.96   13.82
   0  -5  -5  210.27   13.70
   0  -5   5  211.00   13.84
   0   5  -5  232.04   13.86
   0   5   5  210.16   13.70
   0   5   5  207.00   13.83
   0  -5  -5  220.30   13.83
   0   5  -5  201.93   13.74
   0  -5  -5  222.93   13.85
   0  -5   5  217.38   13.76
   0   5   5  231.73   13.86
   0   5   5  210.69   13.82
   0  -5  -5  197.48   13.88
   0  -5  -5  203.88   13.88
   0  -5   5  204.37   13.88
   0  -5   5  211.82   13.72
   0   5  -5  206.31   13.88
   0   5   5  234.33   13.93
   0  -5  -5  220.89   13.85
   0   5  -6  100.76    6.38
   0   5   6   93.68    6.23
   0  -5   6   86.04    6.30
   0   5   6   98.46    6.09
   0  -5  -6   95.29    6.27
   0  -5   6   82.35    6.19
   0  -5  -6   88.76    6.12
   0   5  -6   90.75    6.32
   0   5   6   94.15    6.12
   0  -5  -6   95.14    6.13
   0  -5   6   97.22    6.29
   0   5  -6  105.89    6.32
   0   5  -6   93.41    6.18
   0  -5   6   96.69    6.20
   0   5   6  102.86    6.31
   0  -5  -6   87.28    6.34
   0   5   6  101.78    6.25
   0  -5  -6   95.31    6.27
   0  -5  -6  103.98    6.32
   0   5  -6   92.17    6.37
   0  -5   6   98.68    6.38
   0  -5  -6   99.97    6.30
   0   5   6  102.21    6.39
   0  -5  -6   74.21    6.32
   0   5  -7   23.78    2.11
   0  -5  -7   23.64    1.94
   0  -5   7   21.61    2.03
   0   5   7   23.52    1.87
   0  -5  -7   17.72    1.71
   0   5   7   23.15    1.60
   0  -5   7   26.40    2.02
   0  -5  -7   20.43    1.77
   0   5  -7   23.45    2.07
   0   5   7   21.30    1.72
   0   5  -7   28.06    1.98
   0   5  -7   25.71    1.82
   0  -5  -7   24.64    1.93
   0  -5  -7   20.11    2.05
   0   5   7   22.80    1.86
   0   5   7   25.89    2.01
   0  -5   7   25.78    1.86
   0  -5  -7   24.20    1.96
   0   5  -7   21.57    1.66
   0  -5   7   21.98    2.06
   0   5  -7   24.67    2.16
   0   5   7   25.84    2.07
   0  -5  -7   16.95    2.08
   0   5   8   43.00    3.08
   0  -5  -8   47.26    3.12
   0  -5   8   41.26    3.10
   0  -5  -8   34.18    2.86
   0  -5   8   40.12    3.21
   0   5   8   42.07    2.80
   0   5  -8   45.77    3.26
   0  -5   8   41.84    3.17
   0  -5  -8   44.15    2.98
   0   5  -8   46.94    3.16
   0   5   8   48.14    2.98
   0  -5  -8   45.65    3.18
   0   5  -8   37.58    2.88
   0  -5  -8   39.83    3.25
   0   5   8   45.07    3.07
   0  -5  -8   47.05    3.10
   0  -5   8   42.62    3.08
   0  -5   8   45.05    3.05
   0   5  -8   45.17    3.03
   0  -5  -8   32.80    3.22
   0  -5   8   44.44    3.24
   0   5   8   47.71    3.29
   0  -5   9    8.31    1.36
   0   5   9   10.79    1.40
   0   5   9   14.67    0.98
   0  -5  -9   10.80    1.43
   0  -5   9   12.10    1.61
   0  -5  -9   10.76    1.29
   0   5  -9   12.08    1.69
   0   5   9    6.97    0.98
   0   5  -9   13.79    1.51
   0   5   9   10.21    1.18
   0   5  -9    7.23    1.37
   0  -5   9   11.37    1.40
   0  -5  -9   11.41    1.50
   0  -5   9    8.19    1.35
   0   5  -9   11.42    1.58
   0  -5  -9   10.58    1.43
   0   5   9    8.39    1.47
   0   5   9   10.68    1.65
   0  -5  -9    8.91    1.36
   0   5  -9    5.36    1.13
   0  -5   9   11.12    1.63
   0  -5  10   36.36    2.79
   0   5  10   39.61    2.98
   0  -5  10   34.30    3.07
   0   5  10   39.69    2.60
   0  -5 -10   47.99    3.09
   0  -5  10   36.62    3.10
   0   5  10   39.13    2.88
   0   5  10   35.49    2.66
   0   5 -10   40.01    3.17
   0   5 -10   40.86    3.06
   0  -5 -10   42.37    2.95
   0   5 -10   34.08    2.77
   0   5  10   40.49    3.00
   0   5 -10   39.36    3.14
   0   5  10   42.53    2.70
   0  -5 -10   41.96    3.18
   0  -5  10   38.38    3.04
   0   5 -10   45.51    3.05
   0  -5 -10   44.57    3.05
   0  -5 -10   39.08    3.05
   0  -5  10   44.85    3.27
   0   5  10   40.49    3.30
   0  -5  11    7.14    1.39
   0   5  11    4.41    1.24
   0   5 -11    3.64    1.67
   0   5  11    3.64    0.53
   0  -5  11    2.56    0.89
   0   5  11    4.15    1.16
   0   5 -11    2.68    1.40
   0  -5 -11    5.10    1.35
   0   5  11    3.59    0.47
   0   5 -11    6.00    1.51
   0  -5  11    2.65    1.27
   0   5 -11    5.56    1.36
   0  -5 -11    6.04    1.58
   0   5  11    4.36    1.23
   0  -5  11    2.08    1.56
   0   5  11    6.30    1.71
   0  -5 -11    5.42    1.32
   0   5 -11    2.76    0.93
   0  -5  12   76.36    5.85
   0  -5  12   76.64    6.16
   0   5  12   97.03    6.12
   0   5  12   83.98    5.98
   0   5 -12   89.61    6.09
   0  -5 -12   95.55    6.09
   0   5 -12   98.87    6.32
   0   5 -12   86.51    5.89
   0  -5  12   93.25    6.18
   0  -5 -12  100.40    6.34
   0   5 -12   88.50    6.16
   0   5  12   85.89    6.09
   0   5 -12   92.10    6.12
   0  -5  12   86.58    6.31
   0   5  12   96.80    6.46
   0  -5 -12   89.72    6.17
   0   5  13  101.76    6.55
   0  -5  13   92.31    6.63
   0   5  13   93.25    6.39
   0   5  13   88.36    6.50
   0  -5  13   89.66    6.56
   0   5 -13   87.81    6.53
   0  -5 -13  103.65    6.77
   0   5 -13   95.44    6.30
   0  -5  13  101.03    6.79
   0   5  13  111.27    6.91
   0  -5 -13   80.72    6.52
   0   5  14   48.37    3.54
   0  -5  14   36.93    3.59
   0   5  14   46.31    3.36
   0   5  14   42.21    3.50
   0   5 -14   43.88    3.63
   0  -5  14   39.59    3.56
   0  -5 -14   47.77    3.85
   0  -5  14   44.11    3.92
   0   5  14   61.30    4.21
   0  -5 -14   40.49    3.52
   0   5 -14   36.31    3.19
   0  -5  15  147.12   11.25
   0   5  15  142.83   11.08
   0   5  15  163.73   11.04
   0  -5  15  162.22   11.24
   0   5  15  182.05   11.20
   0   5 -15  171.28   11.25
   0  -5 -15  192.19   11.50
   0  -5 -15  165.51   11.23
   0  -5  15  176.79   11.50
   0   5  15  187.91   11.62
   0   5  16   14.50    2.42
   0  -5  16   12.18    2.74
   0   5 -16   18.48    2.77
   0   5  16   16.56    2.59
   0  -5 -16    8.24    2.81
   0  -5  16   16.74    2.70
   0   5  16   12.62    3.02
   0  -5 -16   19.87    2.72
   0  -5  16   12.02    2.82
   0  -5  17    0.33    2.12
   0   5  17    1.87    1.92
   0  -5  17    1.36    2.64
   0  -5 -17   -1.48    2.78
   0   5  17    0.48    1.97
   0  -5  17   -1.77    2.22
   0   5 -17    1.92    2.29
   0  -5 -17   -2.80    2.20
   0  -5  17   -0.70    2.60
   0   5  17    2.97    2.86
   0  -5  18    2.44    2.43
   0  -5  18    4.89    2.51
   0   5 -18    3.17    2.63
   0  -5 -18    0.12    2.42
   0  -6   0  297.57   19.42
   0  -6   0  316.69   19.45
   0  -6   0  302.25   19.34
   0   6   0  299.51   19.35
   0  -6   0  303.54   19.45
   0  -6   0  319.93   19.44
   0  -6  -1   -0.72    0.85
   0   6  -1    0.31    0.71
   0  -6   1    0.61    0.91
   0   6  -1    0.93    0.66
   0   6   1    0.28    0.40
   0  -6   1    0.62    0.64
   0   6  -1    0.48    0.73
   0  -6   1   -0.83    0.86
   0  -6  -1   -0.75    0.82
   0  -6  -1    0.13    0.40
   0   6   1    0.23    0.63
   0  -6  -1    0.28    0.82
   0  -6   1    0.63    0.90
   0   6   1    0.46    0.81
   0   6  -1   -0.61    1.08
   0  -6   1    0.69    0.84
   0  -6  -1    1.08    0.72
   0  -6  -2    9.75    1.16
   0  -6   2   11.85    1.28
   0   6  -2   11.98    1.20
   0   6  -2    9.74    1.12
   0   6  -2    9.59    1.12
   0  -6   2   10.75    1.04
   0   6   2   10.46    0.96
   0  -6  -2    9.52    1.11
   0  -6   2   11.27    1.18
   0  -6   2    8.79    1.25
   0  -6  -2   11.84    1.16
   0  -6  -2    9.67    1.10
   0   6  -2   11.26    1.26
   0   6  -2    9.98    1.05
   0  -6   2   10.41    1.12
   0  -6   3    3.85    1.02
   0  -6  -3    3.16    0.96
   0   6  -3    3.60    0.95
   0   6   3    3.51    0.82
   0  -6   3    2.75    0.85
   0   6  -3    3.80    0.96
   0   6   3    2.62    0.66
   0   6  -3    3.02    0.92
   0  -6  -3    3.65    0.86
   0   6   3    3.56    0.87
   0   6  -3    3.94    0.56
   0  -6  -3    4.13    0.96
   0  -6  -3    3.24    0.83
   0   6  -3    3.74    1.08
   0   6  -3    3.63    0.79
   0   6   3    3.86    1.05
   0  -6   3    3.62    0.88
   0  -6  -4 1709.13  105.46
   0   6   4 1679.80  105.45
   0   6   4 1675.38  105.39
   0  -6  -4 1687.55  105.39
   0  -6   4 1566.32  105.47
   0   6  -4 1745.60  105.55
   0   6  -4 1601.36  105.46
   0  -6   4 1670.39  105.45
   0   6  -4 1716.47  105.50
   0   6  -4 1626.04  105.36
   0   6   4 1648.79  105.44
   0   6   4 1640.24  105.45
   0  -6  -4 1618.70  105.45
   0  -6  -4 1629.15  105.46
   0   6   4 1751.28  105.49
   0   6  -4 1719.05  105.50
   0  -6  -4 1617.09  105.50
   0  -6   4 1666.78  105.49
   0   6   4 1719.51  105.55
   0  -6  -4 1703.55  105.49
   0   6   5   72.97    5.09
   0  -6  -5   78.27    5.14
   0  -6  -5   74.46    5.01
   0  -6   5   69.41    5.07
   0   6   5   78.21    4.99
   0   6  -5   78.48    5.24
   0  -6  -5   79.19    4.94
   0   6   5   74.81    4.92
   0   6  -5   86.29    5.19
   0  -6   5   77.09    5.13
   0   6  -5   75.00    4.99
   0  -6  -5   68.56    5.21
   0   6   5   70.61    5.12
   0  -6  -5   81.68    5.14
   0   6   5   79.26    5.17
   0   6   5   77.83    5.09
   0  -6  -5   80.42    5.14
   0  -6   5   76.77    4.98
   0  -6  -5   66.00    5.20
   0   6  -5   79.38    5.23
   0  -6   5   75.43    5.19
   0  -6  -5   78.80    5.15
   0   6   5   85.93    5.26
   0   6   6  400.39   27.67
   0  -6   6  353.50   27.69
   0   6  -6  434.59   27.81
   0  -6   6  377.14   27.63
   0   6   6  448.35   27.57
   0  -6  -6  435.77   27.58
   0  -6  -6  441.82   27.70
   0   6   6  445.67   27.55
   0  -6  -6  440.99   27.55
   0   6  -6  458.03   27.74
   0  -6   6  438.16   27.71
   0   6   6  433.26   27.70
   0   6   6  453.80   27.70
   0  -6  -6  456.62   27.74
   0   6  -6  426.87   27.61
   0  -6  -6  399.88   27.74
   0   6   6  476.60   27.75
   0  -6  -6  450.66   27.70
   0  -6   6  436.74   27.60
   0  -6  -6  452.20   27.74
   0  -6   6  443.38   27.77
   0  -6  -6  400.77   27.75
   0  -6   6  454.09   27.58
   0   6   6  428.85   27.79
   0   6  -6  447.00   27.76
   0   6   7  111.97    6.96
   0  -6   7   99.46    7.03
   0  -6   7   94.44    6.89
   0  -6  -7   95.89    6.82
   0   6  -7  103.03    7.12
   0   6   7  109.33    6.79
   0  -6  -7  109.41    6.98
   0   6   7  108.31    6.82
   0   6  -7  115.95    7.05
   0  -6   7  107.09    7.00
   0  -6  -7  109.11    6.83
   0   6  -7  103.56    6.88
   0   6   7  104.45    7.00
   0  -6  -7   97.23    7.06
   0  -6   7  110.14    6.90
   0   6  -7   91.76    6.78
   0   6   7  117.36    7.05
   0  -6  -7  110.34    6.98
   0  -6  -7  111.66    7.04
   0   6   7  112.64    6.98
   0  -6  -7   92.35    7.05
   0   6  -7  106.18    7.09
   0  -6   7  116.85    7.12
   0   6   7  119.03    7.12
   0  -6  -7  106.01    7.01
   0  -6  -8   84.29    6.55
   0  -6   8   92.59    6.64
   0   6   8  103.08    6.73
   0  -6  -8  108.59    6.76
   0   6   8  114.98    6.52
   0  -6  -8  100.20    6.60
   0   6  -8  112.58    6.81
   0   6   8  101.44    6.59
   0   6  -8  108.02    6.88
   0  -6   8  110.33    6.80
   0  -6  -8  111.26    6.75
   0   6  -8  105.92    6.67
   0   6   8   94.34    6.70
   0   6  -8   84.41    6.53
   0  -6   8  107.03    6.67
   0  -6  -8  106.65    6.83
   0   6   8   95.48    6.85
   0  -6   8  110.27    6.87
   0  -6  -9   -0.19    1.19
   0  -6   9    9.64    1.48
   0   6   9    3.90    1.33
   0   6   9   -2.16    0.70
   0  -6   9   -0.97    1.23
   0   6  -9   -0.12    1.27
   0  -6  -9    0.77    0.96
   0   6  -9   -0.39    1.50
   0   6   9   -0.13    0.83
   0  -6  -9    0.49    1.15
   0   6  -9    5.08    1.33
   0  -6   9   13.00    1.54
   0  -6   9   -0.04    1.04
   0  -6  -9    1.94    1.33
   0   6   9    7.26    1.45
   0   6   9    2.91    1.47
   0  -6   9    4.63    1.55
   0   6  -9   -3.96    0.95
   0  -6  10   23.73    2.27
   0   6  10   27.55    2.23
   0   6  10   25.97    1.77
   0   6 -10   28.94    2.38
   0   6 -10   25.03    2.46
   0   6  10   26.17    2.04
   0  -6 -10   28.03    2.12
   0  -6  10   25.70    2.40
   0   6  10   20.29    1.85
   0  -6  10   26.70    2.27
   0  -6  10   27.93    2.26
   0   6 -10   29.21    2.55
   0   6 -10   18.78    1.94
   0  -6 -10   31.67    2.50
   0   6 -10   25.09    2.18
   0   6  10   28.95    2.24
   0  -6 -10   29.08    2.30
   0   6  10   28.15    2.62
   0  -6  10   31.74    2.57
   0   6  11   29.95    1.95
   0   6  11   28.01    2.47
   0  -6  11   28.55    2.53
   0   6  11   25.26    2.00
   0   6 -11   35.21    2.87
   0  -6  11   29.88    2.65
   0   6 -11   32.29    2.62
   0  -6 -11   33.55    2.76
   0   6 -11   30.18    2.48
   0   6 -11   26.23    2.18
   0   6 -11   29.85    2.76
   0   6  11   30.79    2.48
   0   6  11   28.20    2.04
   0  -6  11   28.55    2.51
   0  -6  11   30.90    2.79
   0   6  11   31.31    2.86
   0  -6 -11   32.06    2.58
   0  -6  12    2.99    1.49
   0   6  12    2.90    1.31
   0   6 -12    1.69    1.88
   0   6  12    3.13    1.18
   0  -6  12    3.95    1.73
   0   6 -12    4.00    1.57
   0  -6 -12    4.24    1.78
   0   6 -12    2.98    1.37
   0  -6  12    3.13    1.41
   0   6  12    1.81    1.27
   0   6 -12    5.70    1.74
   0   6  12    1.53    1.89
   0   6 -12    4.13    0.98
   0  -6  12    4.00    1.87
   0  -6 -12    2.85    1.39
   0   6  13    2.91    1.56
   0  -6  13    2.14    1.69
   0   6  13    1.26    1.23
   0  -6  13    2.64    1.64
   0  -6 -13    0.40    1.95
   0   6 -13    2.87    1.67
   0   6  13    2.78    1.54
   0   6 -13    1.92    1.08
   0  -6 -13    0.97    1.56
   0   6  13    1.11    2.09
   0  -6  13    2.45    2.04
   0  -6  14  434.50   28.96
   0   6  14  448.24   28.85
   0   6  14  443.25   28.74
   0   6  14  479.32   28.89
   0  -6  14  407.90   28.89
   0  -6 -14  473.41   29.09
   0   6 -14  437.87   28.88
   0  -6 -14  425.71   28.93
   0  -6  14  460.74   29.10
   0   6  14  507.81   29.23
   0  -6  15    0.80    1.88
   0   6  15    1.00    1.69
   0   6 -15    1.66    1.94
   0   6  15   -2.66    1.76
   0  -6  15    2.18    1.88
   0  -6 -15   -2.11    2.30
   0  -6 -15   -1.94    1.86
   0  -6  15    3.78    2.29
   0   6  15    0.52    2.47
   0  -6  16   71.15    6.45
   0   6  16   88.75    6.28
   0  -6  16   80.27    6.42
   0   6 -16   77.40    6.38
   0   6  16   92.55    6.30
   0  -6 -16  106.63    6.80
   0  -6 -16   76.35    6.38
   0   6  16  105.72    6.91
   0  -6  16   90.55    6.72
   0  -6  17    0.91    2.22
   0  -6  17    1.13    2.15
   0   6 -17    3.21    2.42
   0  -6 -17    1.99    2.25
   0   6  17    6.82    2.93
   0  -6  18    5.85    2.60
   0  -6  18   10.13    2.56
   0   6 -18   10.14    2.87
   0  -6 -18   14.24    2.88
   0  -7   0   -0.82    1.04
   0  -7   0   -0.97    0.92
   0  -7   0    0.19    0.55
   0   7   0   -0.39    0.60
   0  -7   0   -0.60    0.98
   0  -7   0    0.31    0.82
   0   7  -1    1.59    0.82
   0  -7  -1    0.19    0.99
   0  -7   1    2.27    1.02
   0   7   1    2.58    0.78
   0   7  -1    2.58    0.74
   0  -7  -1    3.04    0.50
   0  -7   1    1.79    0.90
   0   7  -1    3.06    0.89
   0  -7   1    2.28    0.72
   0   7   1    3.14    0.49
   0  -7  -1    1.68    0.88
   0  -7  -1    1.18    0.98
   0  -7   1    2.41    1.03
   0   7   1    2.40    0.71
   0   7   1    2.38    0.92
   0  -7  -1    3.62    0.86
   0   7  -1    1.65    1.03
   0   7   2   14.18    1.30
   0   7  -2   17.77    1.53
   0  -7   2   15.98    1.53
   0  -7  -2   15.30    1.41
   0  -7  -2   12.76    1.45
   0   7   2   14.41    1.40
   0   7  -2   16.69    1.41
   0  -7   2   15.65    1.31
   0   7  -2   15.30    1.42
   0  -7   2   15.17    1.46
   0  -7   2   15.72    1.52
   0   7   2   15.89    1.40
   0  -7  -2   14.98    1.45
   0   7   2   14.89    1.49
   0  -7  -2   14.69    1.37
   0   7  -2   15.68    1.53
   0   7  -2   12.91    1.27
   0   7   3    4.29    0.93
   0   7  -3    5.13    1.13
   0  -7   3    3.14    1.08
   0   7   3    4.19    1.25
   0  -7  -3    5.52    1.03
   0   7   3    3.58    0.75
   0  -7   3    3.52    1.00
   0  -7   3    4.31    0.95
   0   7  -3    3.09    0.91
   0   7  -3    2.34    0.95
   0  -7  -3    3.80    0.91
   0   7  -3    2.84    0.56
   0  -7  -3    4.24    1.02
   0   7   3    5.06    0.89
   0  -7  -3    3.22    1.24
   0  -7   3    2.97    1.03
   0   7  -3    3.86    0.83
   0   7  -3    2.55    1.14
   0  -7  -3    4.09    0.89
   0  -7   4    4.31    1.20
   0   7  -4    2.89    1.12
   0   7   4    3.43    0.93
   0  -7  -4    3.98    1.04
   0   7   4    3.23    0.76
   0  -7  -4    3.27    0.88
   0   7  -4    2.77    1.03
   0   7  -4    3.67    1.02
   0  -7   4    3.70    0.98
   0  -7  -4    3.76    1.03
   0   7   4    3.15    0.99
   0   7   4    2.63    0.84
   0   7  -4    3.03    0.59
   0  -7   4    1.78    1.03
   0   7  -4    1.93    0.76
   0   7   4    2.58    1.24
   0  -7  -4    3.48    1.22
   0  -7  -4    3.93    0.91
   0  -7  -5   23.50    1.80
   0   7   5   22.89    1.73
   0  -7  -5   22.37    1.97
   0   7  -5   24.64    2.11
   0  -7   5   22.37    1.87
   0   7   5   23.45    1.88
   0  -7   5   20.60    1.93
   0   7  -5   24.91    2.02
   0  -7  -5   23.15    1.58
   0   7  -5   23.49    2.02
   0   7  -5   22.50    1.69
   0   7   5   25.58    2.03
   0   7   5   23.45    1.85
   0   7   5   22.47    1.93
   0  -7  -5   24.49    1.95
   0  -7  -5   24.67    1.98
   0  -7  -5   25.33    2.14
   0   7   5   26.05    2.08
   0   7  -5   20.99    2.10
   0  -7  -5   21.38    1.90
   0  -7   5   22.44    2.04
   0  -7   6   20.42    1.86
   0  -7  -6   27.05    2.01
   0   7  -6   24.26    2.15
   0  -7  -6   24.41    1.79
   0   7   6   23.99    1.73
   0   7   6   21.51    1.87
   0  -7   6   23.81    2.02
   0   7   6   21.59    1.61
   0   7  -6   23.02    2.05
   0  -7  -6   26.08    1.67
   0   7  -6   25.08    2.07
   0  -7  -6   25.21    2.01
   0   7   6   20.04    1.96
   0   7  -6   22.71    1.75
   0  -7  -6   18.97    2.13
   0  -7  -6   22.91    1.97
   0   7   6   24.61    2.05
   0   7   6   22.98    1.85
   0  -7   6   24.70    1.72
   0   7   6   22.75    2.13
   0  -7  -6   24.31    1.95
   0  -7   6   22.14    2.16
   0  -7  -6   22.43    2.16
   0   7  -6   23.73    2.15
   0  -7  -7   -0.04    1.07
   0   7   7    1.24    0.93
   0  -7  -7    0.78    0.78
   0   7  -7    2.00    1.27
   0  -7   7    0.92    1.11
   0  -7   7    2.01    0.91
   0   7   7   -0.07    0.60
   0   7  -7    0.06    1.15
   0  -7  -7    0.70    0.71
   0   7   7    0.85    0.61
   0  -7  -7    1.16    1.07
   0  -7  -7    0.27    1.06
   0   7  -7    0.74    0.76
   0  -7  -7   -0.06    1.33
   0   7   7   -0.24    0.89
   0   7   7   -0.15    1.12
   0  -7   7    1.26    1.47
   0   7   7   -0.20    1.25
   0  -7  -7    0.58    1.29
   0  -7  -7    0.40    0.92
   0   7   8   22.84    1.57
   0  -7  -8   19.23    1.85
   0   7  -8   18.53    2.12
   0   7   8   16.37    1.80
   0  -7  -8   13.21    1.54
   0   7  -8   21.66    1.99
   0  -7   8   16.30    1.63
   0  -7  -8   18.76    1.56
   0   7   8   20.76    1.50
   0  -7   8   21.69    1.94
   0   7  -8   15.21    1.57
   0  -7  -8   21.40    1.91
   0  -7   8   20.04    1.67
   0  -7  -8   22.27    1.87
   0   7  -8   18.17    1.70
   0   7   8   17.77    1.79
   0  -7   8   21.76    2.15
   0   7   8   19.63    2.03
   0  -7  -8   18.73    1.87
   0   7   9    0.94    1.09
   0  -7  -9    0.57    1.20
   0  -7   9    1.17    1.24
   0  -7  -9    0.59    0.92
   0   7  -9    0.73    1.34
   0   7   9    1.54    0.79
   0   7   9    0.62    0.63
   0   7   9    0.96    1.11
   0  -7  -9    0.52    1.22
   0   7  -9   -0.36    0.97
   0  -7  -9    1.72    1.28
   0  -7   9    0.97    1.06
   0   7  -9   -0.08    0.68
   0  -7   9   -0.14    1.44
   0   7   9    0.96    1.40
   0   7  10   85.79    5.14
   0   7  10   83.30    5.46
   0  -7  10   72.91    5.48
   0  -7  10   76.64    5.51
   0   7  10   73.77    5.26
   0   7 -10   84.14    5.60
   0   7 -10   85.62    5.67
   0   7 -10   60.29    5.19
   0  -7  10   78.76    5.40
   0  -7 -10   91.82    5.67
   0   7 -10   82.72    5.74
   0  -7  10   74.88    5.47
   0   7 -10   81.42    5.40
   0   7  10   81.67    5.45
   0  -7  10   91.19    5.71
   0   7  10   93.10    5.75
   0  -7  11    1.93    1.31
   0   7  11    1.29    1.22
   0   7 -11   -0.40    1.71
   0  -7  11    0.76    1.55
   0   7 -11   -1.45    1.55
   0   7  11    0.26    0.57
   0   7  11    0.84    1.01
   0   7  11    0.13    1.22
   0  -7 -11    0.76    1.55
   0   7 -11    1.33    1.68
   0  -7  11    1.55    1.28
   0   7 -11    2.40    1.25
   0   7  11    0.86    1.72
   0  -7 -11    0.08    1.28
   0   7 -11    0.62    0.81
   0  -7  11   -1.82    1.75
   0  -7  12   49.79    3.91
   0   7  12   52.16    3.81
   0   7  12   53.01    3.64
   0   7 -12   53.03    4.21
   0   7 -12   51.86    3.96
   0   7 -12   41.23    3.49
   0   7 -12   49.47    3.79
   0   7 -12   61.51    4.18
   0   7  12   52.76    3.81
   0  -7 -12   58.33    4.11
   0  -7  12   51.29    3.90
   0   7  12   57.78    4.34
   0  -7 -12   50.33    3.94
   0  -7  12   47.55    4.12
   0   7  13    7.40    1.59
   0  -7  13    4.99    1.79
   0   7  13    7.66    1.39
   0  -7  13    5.50    1.78
   0   7 -13    7.07    1.76
   0   7  13    6.90    1.65
   0  -7 -13    8.88    2.17
   0   7 -13    7.23    1.20
   0   7  13    8.08    2.29
   0  -7  13    8.26    2.16
   0  -7 -13    8.48    1.90
   0   7  14  238.04   15.16
   0  -7  14  212.79   15.20
   0  -7 -14  257.99   15.42
   0   7 -14  222.91   15.16
   0  -7  14  200.96   15.19
   0   7  14  241.28   15.16
   0   7  14  285.83   15.61
   0  -7 -14  217.31   15.23
   0  -7  14  231.88   15.41
   0   7  15   10.31    2.12
   0  -7  15   10.25    2.27
   0   7  15   11.17    2.14
   0  -7  15   14.08    2.27
   0   7 -15    8.77    2.22
   0  -7 -15   15.18    2.57
   0  -7  15   12.45    2.67
   0   7  15   13.62    2.83
   0  -7 -15   12.29    2.22
   0   7  16    4.35    1.96
   0  -7  16    3.29    2.17
   0  -7  16    3.47    2.15
   0   7  16    2.91    1.89
   0   7 -16    4.18    2.16
   0  -7  16    5.32    2.60
   0  -7 -16    4.12    2.13
   0   7  16   11.34    2.95
   0  -7  17    1.16    2.23
   0  -7  17    0.35    2.14
   0   7 -17   -0.22    2.27
   0  -7 -17   -0.12    2.26
   0   7  17    0.77    2.99
   0  -7  18    5.67    2.67
   0  -7  18    5.61    2.44
   0   7 -18    4.66    2.65
   0  -8   0   66.00    4.18
   0  -8   0   56.98    4.13
   0  -8   0   64.95    3.97
   0   8   0   62.31    3.99
   0   8   0   52.41    3.99
   0  -8   0   60.99    4.16
   0  -8   0   64.32    4.16
   0  -8  -1    5.64    1.67
   0  -8  -1    9.97    1.30
   0  -8   1    9.37    1.29
   0   8  -1   10.09    1.29
   0  -8   1   11.69    1.01
   0  -8  -1   10.68    0.83
   0   8  -1    8.86    1.06
   0  -8   1    9.25    1.21
   0   8  -1   11.11    1.24
   0  -8  -1    8.91    1.20
   0   8   1   10.10    0.84
   0   8   1    9.26    1.11
   0  -8   1    7.77    1.28
   0  -8  -1    8.08    1.25
   0   8   1    9.90    1.02
   0   8  -1   10.07    1.41
   0   8   1   10.23    1.18
   0  -8  -1   10.40    1.19
   0  -8  -2    1.67    1.02
   0  -8   2    1.74    1.06
   0   8   2    2.18    0.87
   0   8  -2    1.87    1.05
   0   8   2    3.03    0.86
   0  -8  -2    3.12    0.99
   0  -8   2    2.32    0.98
   0   8  -2    2.27    0.87
   0  -8   2    2.29    0.81
   0   8  -2    2.14    0.93
   0  -8  -2    0.74    0.98
   0   8   2    0.98    0.77
   0  -8   2    2.95    1.06
   0   8   2   -0.25    0.85
   0  -8  -2    1.35    1.25
   0  -8  -2    1.23    0.90
   0   8  -2    2.44    0.80
   0   8   2    3.90    1.01
   0   8  -2    1.97    1.21
   0   8  -3    1.28    1.02
   0   8   3    2.45    0.80
   0  -8   3    0.93    1.08
   0  -8  -3    1.29    1.00
   0  -8   3    0.40    0.98
   0  -8  -3    0.62    0.93
   0   8   3    1.72    0.77
   0   8  -3    3.03    1.04
   0  -8   3    1.24    0.90
   0   8  -3    2.15    0.99
   0  -8   3    2.04    1.09
   0   8  -3    2.62    0.53
   0   8   3    1.56    0.86
   0  -8  -3    1.50    1.02
   0   8   3    1.28    0.99
   0  -8  -3    1.27    0.88
   0   8  -3    1.21    0.80
   0   8  -3    2.46    1.18
   0  -8  -3    2.47    1.23
   0   8  -4  217.58   14.12
   0  -8  -4  207.62   14.01
   0  -8   4  222.43   14.06
   0   8   4  225.69   13.96
   0   8   4  220.61   14.03
   0  -8  -4  228.86   13.96
   0   8  -4  225.30   14.08
   0  -8   4  210.91   13.98
   0   8  -4  210.76   14.02
   0   8   4  226.99   14.03
   0   8  -4  209.10   13.85
   0  -8  -4  233.40   14.03
   0   8  -4  237.12   14.10
   0   8   4  238.60   14.18
   0   8  -4  197.62   13.90
   0  -8  -4  223.23   14.05
   0  -8  -4  196.66   14.08
   0  -8   4  224.40   14.10
   0   8  -5   83.89    5.62
   0   8   5   86.03    5.49
   0  -8   5   69.72    5.43
   0  -8  -5   77.91    5.48
   0   8   5   88.59    5.39
   0  -8  -5   88.51    5.42
   0  -8   5   77.11    5.47
   0   8  -5   88.95    5.58
   0   8  -5   82.42    5.54
   0   8   5   83.60    5.48
   0   8   5   92.85    5.52
   0   8  -5   78.37    5.30
   0  -8  -5   89.69    5.53
   0   8  -5   71.00    5.33
   0  -8  -5   81.12    5.51
   0  -8   5   85.68    5.56
   0   8   5   85.12    5.68
   0  -8  -5   79.41    5.61
   0   8  -5   77.07    5.59
   0  -8  -6  194.43   12.04
   0   8  -6  182.08   12.28
   0  -8  -6  212.48   12.18
   0   8   6  209.36   12.05
   0  -8   6  167.39   12.09
   0   8   6  199.31   12.17
   0   8  -6  205.62   12.24
   0  -8   6  189.67   12.15
   0   8   6  176.84   11.89
   0  -8  -6  185.19   11.91
   0   8  -6  192.43   12.21
   0  -8  -6  175.29   12.24
   0  -8  -6  206.15   12.18
   0   8  -6  182.62   12.00
   0   8   6  201.29   12.17
   0   8   6  200.92   12.17
   0  -8   6  189.25   12.26
   0  -8  -6  176.53   12.23
   0  -8   6  173.61   11.98
   0   8   6  199.40   12.32
   0  -8  -6  204.64   12.23
   0   8   7  218.54   13.51
   0  -8  -7  221.20   13.68
   0   8   7  234.79   13.68
   0  -8  -7  206.87   13.51
   0   8  -7  207.02   13.82
   0   8  -7  230.03   13.77
   0   8   7  208.75   13.42
   0  -8  -7  204.87   13.44
   0   8  -7  202.67   13.71
   0  -8   7  208.64   13.66
   0   8   7  222.86   13.67
   0  -8  -7  219.43   13.70
   0  -8  -7  217.88   13.66
   0   8  -7  199.83   13.51
   0   8   7  213.92   13.80
   0  -8   7  202.62   13.75
   0  -8  -7  210.88   13.71
   0  -8   7  202.04   13.47
   0   8  -8    3.18    1.58
   0  -8  -8    2.50    1.25
   0   8   8   -0.83    1.32
   0   8  -8    0.26    1.36
   0  -8  -8    2.80    0.82
   0   8  -8    4.79    1.42
   0  -8   8    1.60    1.20
   0   8   8    1.04    0.74
   0   8   8    3.52    0.69
   0   8  -8   -0.26    1.03
   0  -8  -8    4.06    1.35
   0  -8  -8    2.94    1.26
   0   8   8   -2.52    1.39
   0   8  -8   -0.32    0.71
   0  -8  -8    6.85    1.45
   0   8   8    3.70    1.53
   0  -8   8    3.60    1.77
   0   8   9   -1.06    1.17
   0   8  -9   -0.36    1.62
   0   8   9   -0.38    0.75
   0   8   9   -0.31    0.76
   0  -8   9    2.54    1.37
   0   8  -9    0.80    1.44
   0   8  -9   -0.22    0.96
   0   8   9   -0.72    1.12
   0  -8  -9   -0.57    1.36
   0  -8  -9    0.86    1.31
   0   8  -9   -0.03    0.65
   0  -8   9    1.95    1.67
   0   8   9   -1.18    1.56
   0   8  10    0.50    1.22
   0  -8  10   -1.21    1.33
   0  -8  10    0.39    1.43
   0   8 -10   -1.22    1.56
   0   8  10    0.41    0.86
   0   8  10    0.09    0.70
   0  -8 -10    0.87    1.45
   0   8  10    1.02    1.24
   0   8 -10    0.40    1.09
   0   8 -10    0.55    0.73
   0   8  10   -0.27    1.72
   0  -8  10   -0.57    1.71
   0  -8  11   72.69    5.21
   0   8  11   88.87    5.22
   0   8  11   75.72    4.79
   0   8  11   78.33    4.94
   0   8 -11   81.84    5.38
   0  -8  11   74.35    5.26
   0   8  11   78.01    5.19
   0   8 -11   50.11    4.83
   0  -8 -11   79.67    5.39
   0   8 -11   79.22    5.12
   0  -8  11   73.30    5.20
   0   8 -11   71.43    5.48
   0  -8  11   80.68    5.44
   0   8  11   79.83    5.50
   0  -8  12   10.52    1.78
   0   8  12    8.19    1.64
   0   8  12    8.15    1.29
   0   8 -12    8.71    1.92
   0   8  12    9.33    1.67
   0  -8 -12   11.04    2.03
   0  -8  12    6.69    1.70
   0   8 -12    8.96    1.66
   0   8 -12    6.32    2.06
   0   8 -12    8.17    1.14
   0   8  12    8.64    2.24
   0  -8 -12    5.87    1.67
   0  -8  12   11.84    2.20
   0  -8  13    2.77    1.65
   0   8  13    2.04    1.51
   0  -8 -13    3.70    2.08
   0  -8  13    2.68    1.56
   0   8 -13    1.66    1.59
   0   8  13   -0.62    1.53
   0  -8 -13    2.44    1.70
   0   8  13    5.16    2.24
   0  -8  13    3.06    2.02
   0  -8  14  169.56   11.90
   0   8  14  186.31   11.82
   0  -8  14  161.60   11.86
   0   8  14  182.54   11.83
   0   8 -14  181.04   11.83
   0  -8  14  177.14   12.08
   0   8  14  203.69   12.30
   0  -8 -14  167.20   11.93
   0  -8  15   -2.09    2.20
   0   8  15    2.89    2.06
   0  -8  15    1.24    2.05
   0   8  15    0.96    2.11
   0   8 -15    4.68    2.33
   0   8  15    3.29    2.66
   0  -8 -15   -0.11    2.12
   0  -8  15    0.62    2.41
   0   8  16   42.63    3.52
   0  -8  16   33.51    3.62
   0  -8  16   34.04    3.61
   0   8  16   39.19    3.50
   0   8 -16   34.53    3.57
   0  -8  16   40.65    4.04
   0   8  16   40.34    4.21
   0  -8 -16   40.22    3.71
   0  -8  17    7.62    2.51
   0  -8  17    8.59    2.57
   0  -9   0    0.50    1.05
   0   9   0    0.49    0.70
   0  -9   0    0.81    0.98
   0  -9   0    0.95    0.62
   0  -9   0   -0.86    1.07
   0   9   0    0.41    0.66
   0  -9   0   -0.16    0.88
   0  -9  -1   27.45    2.09
   0  -9  -1   22.42    2.02
   0  -9   1   26.20    2.06
   0  -9  -1   20.30    2.33
   0  -9   1   29.20    2.15
   0   9   1   28.27    1.77
   0  -9   1   23.87    1.86
   0  -9  -1   27.02    1.76
   0   9   1   26.49    2.02
   0   9  -1   23.85    1.94
   0  -9   1   27.02    2.13
   0  -9  -1   25.45    2.08
   0   9   1   25.71    1.89
   0   9  -1   23.69    2.24
   0  -9  -1   21.42    1.99
   0   9  -1   21.35    1.92
   0   9   1   25.87    2.04
   0  -9  -2  151.25    9.47
   0  -9   2  147.90    9.49
   0   9   2  153.33    9.49
   0  -9  -2  133.24    9.43
   0   9   2  148.61    9.43
   0   9  -2  157.53    9.57
   0  -9   2  136.59    9.45
   0  -9   2  148.29    9.36
   0   9  -2  161.11    9.53
   0   9  -2  142.41    9.40
   0  -9   2  151.07    9.50
   0   9   2  142.62    9.36
   0   9   2  149.70    9.48
   0  -9  -2  150.57    9.46
   0  -9  -2  121.26    9.49
   0   9  -2  133.71    9.37
   0  -9  -2  154.20    9.48
   0   9  -2  158.10    9.56
   0  -9  -2  128.23    9.54
   0   9   2  146.38    9.47
   0   9   3   74.55    4.82
   0   9   3   74.93    4.74
   0  -9  -3   69.70    4.76
   0  -9   3   67.78    4.78
   0  -9  -3   71.89    4.80
   0   9  -3   78.53    4.93
   0  -9   3   76.53    4.85
   0  -9   3   67.17    4.70
   0   9  -3   76.99    4.85
   0   9  -3   76.14    4.80
   0   9  -3   66.33    4.55
   0  -9   3   65.54    4.84
   0   9   3   72.90    4.72
   0   9   3   75.53    4.82
   0  -9  -3   71.59    4.78
   0   9   3   71.54    4.79
   0   9  -3   69.32    4.87
   0   9  -3   69.61    4.67
   0  -9  -3   51.10    4.94
   0  -9  -3   68.59    4.80
   0   9   4   67.56    4.23
   0  -9  -4   64.82    4.17
   0   9  -4   66.42    4.39
   0  -9  -4   62.94    4.25
   0   9   4   63.12    4.14
   0  -9   4   65.45    4.32
   0   9  -4   61.60    4.24
   0   9  -4   60.21    4.30
   0  -9   4   58.61    4.18
   0  -9   4   57.08    4.28
   0   9   4   64.10    4.27
   0  -9  -4   61.96    4.25
   0   9   4   66.11    4.24
   0   9  -4   57.45    3.97
   0   9  -4   53.19    4.06
   0  -9  -4   57.36    4.36
   0  -9  -4   65.56    4.26
   0   9  -4   57.06    4.33
   0   9   5    4.01    1.00
   0   9  -5    3.68    1.25
   0  -9  -5    3.47    1.16
   0   9   5    5.44    1.50
   0   9   5    2.98    0.87
   0  -9   5    2.60    1.08
   0   9  -5    3.43    1.23
   0  -9  -5    4.22    1.03
   0   9  -5    4.34    1.14
   0  -9  -5    4.31    1.19
   0   9  -5    3.94    0.67
   0   9   5    4.20    1.12
   0   9   5    5.85    1.04
   0  -9  -5    3.99    1.08
   0  -9  -5    3.99    1.46
   0   9  -5    4.18    0.85
   0  -9   5    3.79    1.14
   0   9   6  161.40    9.62
   0   9   6  154.63    9.74
   0  -9  -6  141.72    9.61
   0   9  -6  145.49    9.86
   0  -9  -6  155.67    9.74
   0  -9   6  147.21    9.70
   0   9  -6  160.32    9.82
   0   9  -6  151.05    9.80
   0   9   6  158.11    9.74
   0   9  -6  138.42    9.53
   0  -9  -6  170.11    9.77
   0   9   6  148.91    9.71
   0  -9   6  140.87    9.80
   0  -9  -6  157.49    9.80
   0   9  -6  138.29    9.54
   0  -9   6  142.79    9.54
   0   9   6  136.85    9.91
   0  -9  -7    2.02    0.94
   0   9   7    7.34    1.45
   0   9  -7    4.92    1.58
   0  -9  -7    0.57    1.23
   0   9  -7    3.34    1.35
   0   9  -7   -2.61    1.68
   0   9   7   -0.20    0.98
   0  -9   7    2.08    1.23
   0   9   7    4.54    1.48
   0   9  -7   -1.40    0.99
   0  -9  -7    1.21    1.21
   0  -9   7    1.84    0.73
   0   9   7    2.37    1.52
   0  -9  -7    6.36    1.35
   0  -9   7    8.38    1.83
   0   9   8   18.42    1.49
   0   9  -8   15.28    2.13
   0   9   8   19.91    1.80
   0  -9   8   15.62    1.92
   0   9  -8   14.86    2.02
   0   9  -8   19.02    2.08
   0   9   8   18.15    1.32
   0   9  -8   16.09    1.55
   0   9   8   16.82    1.76
   0   9   8   22.06    2.19
   0  -9  -8   15.24    1.87
   0  -9   8   16.68    2.23
   0   9   9    0.93    1.21
   0   9  -9    0.96    1.71
   0   9   9    2.29    0.74
   0   9   9    2.78    0.85
   0  -9   9    2.99    1.41
   0   9  -9    3.10    1.55
   0   9  -9    1.12    1.48
   0   9  -9    0.71    0.97
   0   9   9   -0.06    1.17
   0   9   9    0.44    1.60
   0   9  -9    1.42    0.71
   0  -9   9    2.05    1.91
   0  -9  -9    1.77    1.35
   0   9  10   81.01    4.97
   0   9  10   80.56    5.30
   0  -9  10   73.45    5.34
   0   9 -10   77.05    5.50
   0   9  10   82.36    4.98
   0   9 -10   76.45    5.47
   0   9 -10   79.67    5.16
   0   9  10   85.29    5.30
   0   9 -10   54.28    4.91
   0   9  10   97.03    5.69
   0  -9  10   79.90    5.57
   0   9  11   10.46    1.59
   0  -9  11   10.01    1.67
   0   9  11   10.60    1.17
   0   9 -11    9.79    1.98
   0   9  11    8.55    1.02
   0   9 -11    7.38    2.16
   0   9 -11    8.40    1.50
   0  -9  11   11.07    1.65
   0   9  11   11.52    1.62
   0  -9  11    9.74    2.19
   0   9  11   16.34    2.28
   0   9  12  195.63   12.06
   0  -9  12  172.23   12.08
   0   9 -12  201.39   12.22
   0   9 -12  184.54   12.34
   0   9  12  180.18   12.04
   0  -9  12  175.21   12.08
   0   9 -12  184.26   11.96
   0   9  12  160.72   12.25
   0  -9 -12  178.82   12.16
   0  -9  12  187.96   12.27
   0  -9  13   93.88    7.26
   0   9  13  122.84    7.27
   0   9 -13  100.53    7.14
   0   9  13  104.57    7.21
   0  -9  13   93.73    7.23
   0  -9  13  100.95    7.49
   0   9  13  125.47    7.64
   0  -9 -13  100.31    7.36
   0  -9  14   88.72    7.35
   0   9  14  114.39    7.35
   0  -9  14  102.47    7.41
   0   9 -14  105.50    7.31
   0   9  14  108.39    7.34
   0  -9  14  100.85    7.61
   0   9  14  117.30    7.81
   0  -9 -14  108.56    7.51
   0   9  15   32.53    3.21
   0  -9  15   33.83    3.48
   0   9 -15   31.12    3.26
   0   9  15   40.43    3.31
   0  -9  15   32.57    3.42
   0  -9 -15   35.08    3.58
   0  -9  15   40.42    3.78
   0   9  15   37.34    3.95
   0  -9  16   17.42    2.75
   0  -9  16   14.22    2.61
   0  -9 -16   21.35    2.88
   0   9  16   21.75    3.44
   0  -9  17    4.02    2.47
   0  -9  17    4.80    2.48
   0 -10   0   10.84    1.47
   0 -10   0   11.04    1.01
   0 -10   0    9.20    1.37
   0  10   0    9.79    1.07
   0  10   0   11.34    1.06
   0 -10   0   12.53    1.45
   0 -10   0   11.74    1.34
   0  10   1    3.01    0.97
   0 -10   1    3.06    1.18
   0 -10  -1    3.67    1.16
   0 -10  -1    0.98    1.46
   0 -10  -1    3.55    1.11
   0  10   1    4.28    1.01
   0 -10   1    4.98    0.80
   0  10  -1    3.57    0.93
   0  10   1    3.89    0.68
   0 -10  -1    4.19    0.62
   0 -10   1    3.40    1.11
   0 -10  -1    5.54    1.19
   0  10   1    4.31    1.09
   0 -10   1    4.20    1.16
   0  10   1    4.24    0.83
   0 -10  -1    3.45    1.04
   0 -10  -1    2.79    1.06
   0  10  -1    4.08    0.87
   0  10   1    4.06    1.07
   0  10  -2   12.74    1.50
   0 -10  -2   12.10    1.39
   0  10   2   10.78    1.29
   0 -10   2   10.32    1.41
   0 -10  -2   10.30    1.39
   0  10  -2   11.95    1.26
   0 -10   2   10.49    1.19
   0  10  -2   10.92    1.42
   0  10   2   13.65    1.30
   0 -10   2   10.46    1.38
   0 -10   2   10.88    1.44
   0  10   2   10.51    1.15
   0  10   2   11.17    1.29
   0 -10  -2   11.56    1.39
   0  10  -2    9.80    1.15
   0 -10  -2    8.03    1.77
   0 -10  -2   10.33    1.36
   0  10  -2   11.14    1.60
   0 -10  -2   10.97    1.38
   0  10   2   10.24    1.37
   0 -10  -3  129.74    7.91
   0  10   3  121.49    7.95
   0  10  -3  123.49    8.05
   0 -10  -3  124.23    7.93
   0  10  -3  126.85    7.99
   0 -10   3  120.03    7.83
   0  10  -3  122.70    7.91
   0  10   3  130.05    7.91
   0 -10  -3  122.78    7.94
   0  10   3  119.48    7.83
   0  10   3  122.26    7.94
   0  10  -3  113.79    7.68
   0  10   3  116.64    7.94
   0 -10  -3  111.56    8.05
   0  10  -3  116.28    7.80
   0 -10  -3  117.43    7.95
   0 -10  -4    0.57    1.12
   0  10   4   -0.54    0.93
   0  10  -4    2.13    1.19
   0  10  -4   -0.14    1.15
   0 -10   4    1.56    1.02
   0  10  -4    0.69    1.10
   0 -10  -4    0.28    1.06
   0  10   4    0.92    0.88
   0 -10  -4   -0.24    1.11
   0  10   4    0.67    0.97
   0  10  -4    0.67    0.51
   0 -10  -4    0.70    1.04
   0  10  -4   -0.30    0.75
   0  10  -5    0.53    1.32
   0  10   5   -0.16    1.44
   0  10   5   -1.98    1.18
   0 -10  -5    0.25    1.20
   0  10   5   -1.64    0.98
   0 -10  -5    0.58    1.04
   0  10  -5   -1.13    1.24
   0 -10   5   -0.96    1.07
   0  10  -5    0.05    1.47
   0 -10  -5    0.10    1.20
   0  10   5   -2.08    1.14
   0 -10  -5    0.74    1.04
   0  10  -5    0.09    0.78
   0  10   6   20.98    1.84
   0  10   6   26.78    2.38
   0  10  -6   23.85    2.32
   0  10   6   26.40    2.20
   0  10  -6   15.00    2.09
   0 -10  -6   18.80    1.82
   0 -10   6   18.89    1.94
   0  10  -6   25.40    2.22
   0  10   6   19.28    1.93
   0  10   6   27.71    2.28
   0  10  -6   17.11    1.64
   0 -10  -6   23.26    2.08
   0 -10   6   27.57    2.42
   0  10  -7  103.80    7.13
   0  10   7  113.11    6.94
   0  10   7  114.64    6.78
   0  10  -7  106.03    7.08
   0  10  -7   99.06    7.02
   0 -10   7  105.63    6.92
   0  10   7  113.62    6.94
   0  10  -7   97.38    6.68
   0  10  -7   84.06    6.65
   0  10   7  118.69    7.20
   0 -10  -7  109.68    7.01
   0 -10   7  106.45    7.10
   0  10  -8    4.89    1.85
   0  10   8   12.80    1.55
   0  10  -8    8.36    1.80
   0  10  -8    9.43    1.76
   0 -10   8    7.98    1.57
   0  10   8   10.92    1.17
   0  10  -8    7.44    1.14
   0  10   8    9.08    1.45
   0 -10  -8   11.23    1.66
   0 -10   8    8.37    2.13
   0  10   8   10.10    1.97
   0  10  -9    3.38    1.83
   0  10   9    4.42    1.36
   0  10   9    3.12    0.63
   0  10  -9    1.73    1.69
   0  10  -9    2.27    1.68
   0  10   9    4.96    1.00
   0 -10   9    3.86    1.53
   0  10   9    2.58    1.30
   0  10  -9    2.30    1.04
   0  10   9    3.51    1.78
   0 -10  -9    2.62    1.43
   0 -10   9    3.34    2.14
   0  10  -9    1.89    0.72
   0  10  10    5.20    1.40
   0  10 -10    3.71    1.98
   0  10  10    5.46    1.02
   0  10 -10    1.36    1.80
   0 -10  10    5.72    1.67
   0  10 -10    1.46    1.82
   0  10  10    4.84    1.46
   0  10 -10    5.09    1.24
   0 -10  10    4.80    2.13
   0  10  10    7.31    1.99
   0  10 -10    2.71    0.79
   0 -10 -10    4.56    1.58
   0 -10  11   10.09    1.82
   0  10  11   14.08    1.87
   0  10 -11   15.36    2.32
   0  10 -11   13.52    2.61
   0  10  11   13.36    1.88
   0  10 -11   14.47    1.74
   0  10  11   13.68    2.34
   0 -10  11   11.01    2.42
   0 -10  12   32.99    2.97
   0  10  12   33.57    2.91
   0  10 -12   37.00    3.38
   0  10 -12   33.93    2.82
   0  10  12   35.38    2.92
   0 -10  12   28.60    2.93
   0  10 -12   30.07    3.47
   0 -10  12   31.52    3.35
   0  10  12   37.25    3.45
   0  10  13   49.55    3.76
   0 -10  13   37.59    3.71
   0  10 -13   52.27    4.11
   0  10 -13   46.44    3.67
   0  10  13   50.94    3.76
   0 -10  13   40.97    3.77
   0  10  13   51.03    4.21
   0 -10  13   45.68    4.12
   0 -10 -13   46.98    3.93
   0  10  14    6.38    2.12
   0 -10  14    3.65    2.03
   0  10  14    5.54    2.18
   0 -10  14    2.13    1.94
   0 -10 -14    8.35    2.08
   0  10  14    2.12    2.55
   0 -10  14    7.77    2.48
   0 -10  15    8.15    2.27
   0  10  15   11.06    2.19
   0 -10  15   12.14    2.24
   0  10  15   12.28    2.20
   0 -10  15    8.96    2.71
   0  10  15    9.82    2.97
   0 -10 -15    9.19    2.39
   0 -10  16   -0.35    2.20
   0 -10  16   -1.04    2.19
   0  10  16    0.91    2.94
   0 -11   0    0.86    0.71
   0  11   0   -0.70    0.80
   0  11   0   -0.63    1.01
   0  11   0    0.44    0.69
   0 -11   0   -0.41    1.04
   0 -11   0    0.61    1.10
   0  11   1    0.90    1.02
   0 -11  -1    1.25    1.11
   0  11   1    0.99    0.99
   0 -11  -1    2.00    0.60
   0  11  -1    3.20    0.93
   0 -11   1    1.53    0.81
   0  11   1    1.64    0.70
   0  11  -1    2.51    0.68
   0  11   1    1.50    0.79
   0  11   1    2.83    1.11
   0 -11   1    0.87    1.11
   0 -11  -1    3.87    1.16
   0  11   1    1.67    1.05
   0 -11  -1    1.29    1.10
   0  11  -1    0.86    0.87
   0 -11  -2  278.98   18.19
   0  11   2  289.91   18.26
   0 -11   2  285.53   18.09
   0  11   2  296.75   18.22
   0  11  -2  294.85   18.28
   0  11  -2  282.35   18.13
   0  11   2  276.30   18.08
   0  11   2  275.85   18.24
   0 -11  -2  271.38   18.23
   0 -11  -2  298.69   18.28
   0  11  -2  268.68   18.11
   0  11   2  290.86   18.21
   0  11  -3   28.82    2.59
   0  11   3   28.08    2.36
   0 -11  -3   31.86    2.38
   0  11  -3   31.80    2.50
   0  11  -3   29.57    2.42
   0 -11   3   25.06    2.21
   0  11   3   29.53    2.31
   0  11  -3   24.11    2.01
   0  11   3   31.97    2.24
   0  11   3   29.15    2.35
   0 -11  -3   35.76    2.45
   0  11  -3   29.47    2.17
   0 -11  -3   34.38    2.47
   0  11   4   74.64    5.11
   0 -11  -4   78.03    5.00
   0  11  -4   69.30    5.22
   0  11  -4   72.23    5.11
   0 -11   4   68.55    4.93
   0  11  -4   76.66    5.16
   0  11   4   81.04    5.06
   0  11   4   70.33    5.10
   0  11   4   76.21    4.93
   0  11  -4   72.12    4.74
   0  11  -4   67.43    4.84
   0 -11  -4   72.31    5.09
   0  11  -5   -2.33    1.66
   0  11   5   -3.08    1.43
   0  11  -5    0.22    1.34
   0  11  -5    0.23    1.35
   0 -11   5   -0.05    1.12
   0 -11  -5    0.17    1.15
   0  11   5   -1.83    1.12
   0  11   5   -4.95    1.52
   0  11  -5    0.30    0.59
   0 -11  -5   -1.77    1.24
   0  11  -5   -0.49    0.78
   0 -11  -6   21.92    1.99
   0  11   6   22.07    2.57
   0  11   6   24.78    2.09
   0  11  -6   23.61    2.42
   0 -11   6   19.93    2.02
   0  11  -6   19.12    2.27
   0  11   6   26.38    1.96
   0  11  -6   19.18    2.21
   0  11  -6   22.66    1.65
   0  11   6   22.17    2.06
   0  11  -6   20.41    1.71
   0 -11  -6   22.45    2.18
   0  11  -7   18.06    2.23
   0  11   7   19.08    1.94
   0  11   7   21.01    2.40
   0  11  -7   16.54    2.07
   0  11   7   20.13    1.66
   0 -11   7   14.72    1.93
   0  11  -7   17.96    2.11
   0  11   7   18.60    1.88
   0  11  -7   16.03    1.47
   0 -11  -7   18.32    1.94
   0 -11   7   20.99    2.40
   0  11  -7   15.91    1.46
   0  11  -8   79.51    5.79
   0  11   8   87.58    5.50
   0 -11   8   75.05    5.44
   0  11   8   88.86    5.28
   0  11  -8   78.07    5.58
   0  11  -8   77.33    5.67
   0  11  -8   74.58    5.16
   0  11   8   84.96    5.49
   0  11   8   73.89    5.71
   0 -11  -8   78.70    5.56
   0 -11   8   71.40    5.70
   0  11  -8   71.09    5.10
   0  11   9   14.75    1.75
   0  11  -9   14.50    2.23
   0  11  -9   11.52    2.04
   0  11  -9   15.13    2.16
   0 -11   9   11.94    1.86
   0  11   9   12.97    1.35
   0  11  -9   13.26    1.35
   0  11   9   12.78    1.67
   0  11  -9    6.42    1.04
   0 -11   9   11.69    2.44
   0 -11  -9   13.88    1.84
   0  11   9   12.28    2.21
   0  11 -10    8.21    2.25
   0  11  10    3.06    1.43
   0  11  10    5.44    1.15
   0  11 -10    2.84    1.95
   0  11 -10    2.06    2.06
   0  11 -10    4.38    1.26
   0  11  10    3.96    1.52
   0 -11 -10    3.35    1.74
   0  11  10    6.35    2.07
   0 -11  10    5.62    2.13
   0  11  11    8.76    1.69
   0  11 -11    8.69    2.26
   0  11  11    6.33    1.61
   0  11 -11    6.16    1.44
   0 -11 -11   12.20    2.08
   0  11  11    7.94    2.23
   0 -11  11    8.19    2.43
   0  11  12    6.68    1.69
   0 -11  12    5.95    1.80
   0  11 -12    8.03    2.36
   0  11 -12    7.74    2.56
   0 -11  12    7.43    1.79
   0  11 -12    4.98    1.60
   0  11  12    3.70    1.70
   0 -11  12    3.20    2.28
   0  11  12    5.54    2.48
   0  11  13    8.98    1.93
   0 -11  13    6.23    1.93
   0  11 -13   12.01    2.56
   0  11  13   12.11    1.97
   0 -11  13    7.92    1.95
   0  11 -13    9.56    2.79
   0 -11  13    8.43    2.48
   0  11  13   11.52    2.72
   0  11  14    0.17    1.84
   0 -11  14    0.31    2.02
   0 -11  14    1.56    2.04
   0  11  14   -0.36    1.87
   0 -11  14    3.31    2.49
   0 -11 -14    6.72    2.34
   0  11  14    2.47    2.69
   0 -11  15    2.01    2.10
   0 -11  15    1.00    1.94
   0  11  15    3.50    2.86
   0 -11 -15    2.44    2.24
   0  12   0  380.25   24.29
   0  12   0  363.40   24.04
   0  12   0  378.10   24.26
   0 -12   0  393.03   24.02
   0  12   0  392.20   24.02
   0 -12   0  339.27   24.19
   0 -12   0  374.63   24.28
   0  12   1  130.91    8.30
   0  12  -1  121.23    8.07
   0 -12  -1  125.06    7.90
   0  12   1  135.50    8.28
   0 -12   1  122.86    7.99
   0  12   1  122.02    7.95
   0  12  -1  116.20    7.91
   0  12   1  114.95    7.97
   0 -12  -1  137.64    8.32
   0 -12   1  125.78    8.30
   0  12   1  117.05    8.13
   0 -12  -1  129.94    8.20
   0  12  -1  130.73    8.11
   0  12   2   47.50    3.21
   0 -12   2   36.51    2.78
   0  12  -2   34.64    2.89
   0  12  -2   48.16    3.21
   0  12   2   47.57    3.18
   0  12   2   35.86    2.75
   0  12  -2   33.34    2.59
   0  12   2   54.85    3.30
   0  12  -2   36.12    2.80
   0 -12  -2   40.48    3.29
   0 -12   2   51.55    3.30
   0 -12  -2   40.64    3.02
   0  12  -3   43.17    3.48
   0  12   3   40.37    3.30
   0  12  -3   46.85    3.41
   0  12  -3   46.13    3.24
   0 -12   3   46.32    3.13
   0  12   3   44.85    3.28
   0  12  -3   39.74    2.84
   0  12   3   48.28    3.10
   0  12   3   48.01    3.35
   0  12  -3   41.64    3.05
   0 -12  -3   37.96    3.33
   0 -12  -3   46.17    3.36
   0  12  -4    6.74    1.52
   0  12   4    5.90    1.33
   0  12  -4    4.94    1.40
   0  12  -4    6.59    1.47
   0  12   4    4.36    1.20
   0 -12   4    4.09    1.23
   0  12   4    4.86    1.30
   0  12  -4    3.52    0.60
   0  12   4    5.68    1.10
   0 -12  -4    4.42    1.40
   0  12  -4    4.64    0.94
   0  12   5    4.76    1.34
   0  12  -5    3.09    1.62
   0  12  -5    4.77    1.58
   0  12  -5    3.43    1.44
   0  12   5    6.19    1.24
   0 -12   5    4.74    1.35
   0  12   5    4.42    1.29
   0  12  -5    4.26    0.67
   0  12   5    5.91    1.11
   0  12  -5    4.19    0.88
   0 -12  -5    4.36    1.39
   0  12   6   18.59    1.88
   0  12  -6   16.62    2.20
   0  12  -6   18.83    2.04
   0 -12   6   17.80    1.83
   0  12   6   16.46    1.71
   0  12  -6   16.25    2.17
   0  12  -6   16.11    1.34
   0  12   6   19.54    1.91
   0  12  -6   15.32    1.43
   0 -12  -6   17.50    1.98
   0  12  -7   36.84    3.49
   0  12   7   44.42    3.13
   0  12   7   41.87    2.93
   0  12  -7   41.88    3.35
   0 -12   7   38.80    3.08
   0  12  -7   42.86    3.28
   0  12   7   45.65    3.15
   0  12  -7   34.90    2.68
   0 -12  -7   37.30    3.22
   0  12   7   48.51    3.59
   0  12  -7   33.27    2.68
   0  12  -8   48.45    4.08
   0  12   8   47.73    3.61
   0  12  -8   44.51    3.78
   0 -12   8   43.73    3.60
   0  12   8   50.18    3.41
   0  12  -8   46.16    3.86
   0  12   8   49.80    3.62
   0  12  -8   43.98    3.23
   0 -12  -8   46.02    3.69
   0  12   8   49.73    3.99
   0  12  -9    2.56    2.12
   0  12   9    8.13    2.23
   0  12   9   11.51    1.74
   0 -12   9    9.31    1.75
   0  12  -9    8.41    2.09
   0  12  -9    8.55    2.10
   0  12   9    7.23    1.32
   0  12   9    5.64    1.64
   0  12  -9    6.25    1.22
   0 -12  -9   10.14    1.83
   0 -12   9    8.28    2.45
   0  12 -10   37.70    3.94
   0  12  10   41.09    3.47
   0  12 -10   46.29    3.88
   0  12  10   46.71    3.14
   0  12 -10   37.92    3.10
   0  12  10   41.39    3.44
   0 -12  10   36.93    3.98
   0  12  10   48.03    3.91
   0 -12 -10   43.00    3.66
   0  12 -11    4.53    2.39
   0  12  11    2.56    1.64
   0  12 -11    5.29    2.29
   0  12  11    5.13    1.64
   0 -12  11    1.67    2.52
   0  12  11    5.19    2.34
   0 -12 -11    3.28    1.90
   0  12  12   -0.34    1.69
   0 -12  12   -0.58    1.81
   0  12 -12    3.65    2.31
   0 -12  12   -0.19    1.66
   0  12  12    1.83    1.68
   0  12 -12    2.55    2.62
   0  12  12    2.92    2.45
   0 -12  12   -1.89    2.52
   0 -12 -12   -0.56    2.01
   0  12  13    4.80    2.15
   0 -12  13    1.54    2.00
   0  12 -13    0.35    2.52
   0  12  13    6.06    2.19
   0  12 -13    0.14    2.75
   0 -12  13   -1.22    1.98
   0  12  13    2.57    2.63
   0 -12  13   -2.48    2.49
   0 -12  14   -0.43    1.91
   0  12  14    0.18    1.85
   0  12  14   -0.38    1.95
   0 -12  14   -0.65    1.92
   0  12  14   -3.85    2.87
   0 -12  14    4.67    2.54
   0 -12  15    4.12    2.22
   0 -12  15    1.71    2.05
   0  12  15    1.37    3.04
   0  13   0    0.08    1.29
   0  13   0    0.21    0.93
   0  13   0   -0.14    1.21
   0  13   0    1.15    0.73
   0 -13   0   -0.36    1.25
   0  13   1   23.06    2.09
   0 -13   1   18.73    1.70
   0  13   1   18.88    1.59
   0  13  -1   20.05    1.81
   0  13   1   19.38    2.01
   0  13   1   19.60    1.62
   0 -13  -1   20.14    2.04
   0 -13   1   19.60    2.09
   0 -13  -1   20.65    2.06
   0  13  -1   21.41    1.81
   0  13   2   24.67    2.28
   0  13  -2   22.66    2.12
   0  13   2   27.38    2.28
   0 -13   2   25.93    2.02
   0  13   2   26.31    2.26
   0  13  -2   21.88    1.74
   0  13   2   23.01    1.93
   0 -13   2   31.01    2.39
   0 -13  -2   24.85    2.29
   0 -13  -2   28.65    2.36
   0  13  -2   26.52    2.05
   0  13   3    8.86    1.47
   0  13  -3    7.96    1.73
   0  13  -3    6.17    1.43
   0  13   3    7.74    1.41
   0 -13   3    7.48    1.26
   0  13  -3    8.17    1.60
   0  13   3    8.67    1.45
   0  13  -3    6.49    0.74
   0  13  -3    5.29    0.69
   0  13   3    7.62    1.13
   0 -13  -3    7.69    1.55
   0 -13  -3    5.53    1.44
   0 -13   3    8.44    1.55
   0  13  -3    5.85    1.08
   0  13  -4   44.91    3.60
   0  13   4   47.14    3.36
   0  13  -4   46.68    3.48
   0  13  -4   46.92    3.35
   0 -13   4   43.19    3.19
   0  13   4   48.83    3.31
   0  13   4   45.58    3.35
   0  13  -4   37.76    2.80
   0  13   4   50.91    3.18
   0  13  -4   45.63    3.06
   0 -13  -4   42.21    3.38
   0 -13  -4   41.78    3.43
   0  13  -5   14.00    2.11
   0  13   5   16.84    1.81
   0  13   5   13.43    1.63
   0  13  -5   14.18    2.04
   0 -13   5   10.27    1.59
   0  13  -5   11.31    1.87
   0  13  -5   11.24    1.01
   0  13   5   13.83    1.78
   0  13   5   15.65    1.55
   0 -13  -5   14.17    1.90
   0  13  -5   10.90    1.26
   0  13  -6   11.27    2.14
   0  13   6   12.57    1.75
   0 -13   6   10.95    1.72
   0  13  -6   12.94    1.94
   0  13  -6   11.40    1.97
   0  13   6   12.79    1.59
   0  13  -6   10.24    1.05
   0  13   6   15.78    1.86
   0 -13  -6   16.29    1.96
   0  13  -6   11.00    1.21
   0  13  -7    5.30    2.00
   0  13   7    3.63    1.47
   0 -13   7    3.01    1.49
   0  13   7    3.44    1.24
   0  13  -7    2.13    1.85
   0  13  -7    3.29    1.79
   0  13  -7    1.58    0.78
   0  13   7    4.85    1.47
   0 -13  -7    3.32    1.61
   0  13  -8   62.82    5.16
   0  13   8   72.52    4.89
   0  13   8   64.29    5.18
   0  13  -8   63.98    5.00
   0  13   8   69.97    4.67
   0  13  -8   65.60    5.11
   0 -13   8   59.50    4.74
   0  13   8   64.13    4.82
   0 -13  -8   67.72    4.99
   0  13   9   -0.41    1.65
   0  13   9    0.83    2.28
   0  13  -9    1.25    2.12
   0  13   9    1.22    1.29
   0  13  -9   -0.72    1.96
   0  13  -9   -1.51    2.11
   0  13   9    1.85    1.64
   0 -13  -9    1.60    1.74
   0  13 -10   27.45    3.37
   0  13  10   29.88    3.37
   0  13  10   30.92    2.87
   0  13 -10   30.06    3.30
   0  13  10   29.80    2.80
   0 -13 -10   31.54    3.11
   0 -13  10   28.23    3.51
   0  13  11    1.41    2.43
   0  13  11    1.33    1.72
   0  13 -11    0.69    2.54
   0  13 -11   -2.01    2.39
   0  13  11   -0.54    1.70
   0 -13  11    0.55    2.47
   0 -13 -11    2.91    1.99
   0  13  12   -0.27    2.06
   0  13 -12    5.03    2.50
   0  13 -12    3.20    2.83
   0  13  12    0.09    2.00
   0 -13 -12    0.47    2.15
   0 -13  12    1.74    2.54
   0  13  12   -1.88    2.58
   0  13  13   -0.65    1.94
   0 -13  13    0.64    1.96
   0  13 -13   -2.65    2.69
   0  13  13    0.95    1.87
   0  13 -13   -0.31    2.86
   0 -13  13    2.32    1.83
   0  13  13    0.85    2.74
   0 -13 -13   -2.50    2.51
   0 -13  13   -1.72    2.80
   0 -13  14    7.30    2.19
   0  13  14    1.35    2.09
   0 -13  14    3.46    2.07
   0  13  14    0.98    2.08
   0  13  14    4.94    2.93
   0  14   0 2090.94  132.37
   0  14   0 2140.64  132.34
   0  14   0 1976.79  132.06
   0  14   0 2100.98  132.03
   0 -14   0 2274.93  132.37
   0  14   1   30.61    2.62
   0  14  -1   28.68    2.71
   0  14  -1   30.75    2.70
   0  14  -1   29.86    2.34
   0  14   1   26.71    2.60
   0  14   1   27.78    2.09
   0  14  -1   26.00    2.02
   0  14   1   30.93    2.15
   0 -14   1   25.79    2.60
   0 -14  -1   29.23    2.62
   0 -14  -1   26.59    2.56
   0  14  -1   29.91    2.34
   0  14   2  140.21    8.88
   0  14  -2  139.81    8.67
   0  14   2  144.75    8.85
   0  14  -2  118.06    8.39
   0  14   2  142.08    8.57
   0 -14   2  138.32    8.89
   0  14  -2  143.50    8.66
   0 -14  -2  137.65    8.85
   0 -14  -2  124.38    8.81
   0  14   3   79.62    4.73
   0  14  -3   75.07    4.60
   0  14  -3   76.46    4.84
   0 -14   3   73.78    4.46
   0  14   3   74.32    4.68
   0  14  -3   55.31    4.09
   0  14   3   78.74    4.42
   0  14   3   79.11    4.75
   0  14  -3   55.26    4.09
   0 -14  -3   80.39    4.79
   0 -14  -3   70.51    4.72
   0  14  -3   75.96    4.42
   0 -14   3   78.50    4.78
   0  14  -4  133.39    6.83
   0  14   4  123.97    6.53
   0  14  -4  117.34    6.40
   0  14   4  121.99    6.47
   0 -14   4  109.19    6.25
   0  14  -4  131.07    6.66
   0  14   4  132.10    6.28
   0  14   4  112.99    6.50
   0  14  -4  112.28    6.16
   0 -14  -4  115.24    6.51
   0 -14   4  119.24    6.60
   0 -14  -4  128.27    6.59
   0  14  -5    3.92    1.85
   0  14   5    3.88    1.50
   0 -14   5    7.43    1.50
   0  14   5    9.50    1.59
   0  14  -5    5.47    1.77
   0  14  -5    5.89    1.68
   0  14   5    9.90    1.61
   0 -14  -5    5.72    1.73
   0 -14  -5    6.05    1.60
   0  14   6    9.27    1.69
   0  14  -6   10.38    2.28
   0  14   6   11.80    1.63
   0 -14   6    8.60    1.63
   0  14  -6   10.03    2.00
   0  14  -6    7.08    1.99
   0  14   6    8.40    1.67
   0 -14  -6    9.50    1.89
   0  14   7   30.52    2.82
   0  14  -7   31.81    3.27
   0  14  -7   33.47    3.12
   0 -14   7   26.54    2.70
   0  14   7   31.36    2.71
   0  14  -7   33.82    3.07
   0  14   7   32.09    2.87
   0 -14  -7   31.01    3.02
   0  14   8   12.54    1.97
   0  14  -8   14.91    2.60
   0  14   8   13.75    1.77
   0 -14   8   10.77    1.92
   0  14  -8   12.33    2.36
   0  14  -8   10.92    2.30
   0  14   8   11.65    1.97
   0 -14  -8   14.79    2.26
   0  14  -9    2.25    2.43
   0  14   9   -2.02    1.69
   0  14   9   -0.30    1.39
   0  14  -9    2.99    2.28
   0  14   9   -0.18    1.67
   0 -14  -9   -1.49    1.90
   0  14  10  162.91   10.62
   0  14 -10  141.40   10.92
   0  14 -10  165.49   10.90
   0  14  10  160.68   10.62
   0 -14 -10  151.57   10.72
   0  14  10  157.45   10.94
   0  14 -11   -1.46    2.74
   0  14  11    0.81    2.62
   0  14  11   -1.12    1.97
   0  14 -11   -2.28    2.42
   0  14  11   -1.89    2.03
   0 -14 -11    1.07    2.09
   0 -14  11   -1.85    2.86
   0  14  12    7.91    2.20
   0  14  12   15.99    3.02
   0  14 -12   12.76    3.00
   0  14  12   10.61    2.27
   0  14 -12    9.77    3.17
   0 -14  12   14.12    3.05
   0 -14 -12    9.88    2.61
   0  14  13    0.20    2.03
   0 -14  13    1.89    2.03
   0  14  13    0.30    2.83
   0  14 -13    4.16    2.90
   0 -14  13    1.54    1.86
   0  14  13    2.89    2.03
   0  14 -13    2.48    3.03
   0 -14 -13    1.71    2.55
   0 -14  13    1.80    2.90
   0  14  14    1.40    3.07
   0  15   0    2.16    1.55
   0  15   0    0.17    1.09
   0  15   0    2.02    1.51
   0 -15   0    1.35    1.52
   0  15   1    2.45    0.93
   0  15  -1    1.67    1.23
   0  15   1    1.59    1.49
   0  15  -1    0.53    1.59
   0  15   1    0.44    1.53
   0  15  -1    0.57    1.58
   0 -15   1    1.88    1.55
   0 -15  -1    0.08    1.43
   0  15   2  150.21    9.43
   0  15  -2  145.65    9.23
   0  15   2  144.86    9.48
   0 -15  -2  110.61    9.33
   0 -15  -2  146.92    9.44
   0  15  -2  146.52    9.21
   0 -15   2  133.76    9.44
   0  15   3    5.84    1.60
   0  15  -3    5.59    1.79
   0  15  -3    5.81    1.54
   0  15   3    4.27    1.57
   0  15   3    6.85    1.63
   0 -15  -3    5.78    1.73
   0  15  -3    5.69    1.16
   0 -15   3    4.09    1.66
   0 -15  -3    6.89    1.69
   0  15  -4    7.05    2.03
   0  15   4    5.04    1.63
   0  15  -4    6.14    1.76
   0  15  -4    8.49    1.95
   0  15   4    4.62    1.55
   0  15   4    3.08    1.58
   0 -15  -4    5.14    1.78
   0 -15   4    4.51    1.83
   0 -15  -4    2.74    1.62
   0  15   5    4.63    1.61
   0  15  -5    6.08    2.06
   0  15   5    2.03    1.51
   0  15  -5    5.69    1.96
   0  15  -5    3.49    1.98
   0  15   5    3.65    1.62
   0 -15   5    3.62    1.81
   0 -15  -5    1.09    1.67
   0 -15  -5    3.92    1.80
   0  15  -6    9.60    2.38
   0  15   6    5.21    1.82
   0  15  -6    3.42    1.96
   0  15  -6    0.54    1.81
   0  15   6    4.09    1.58
   0  15   6    4.68    1.84
   0 -15  -6    4.42    1.81
   0 -15   6    4.83    2.18
   0 -15  -6    5.60    1.95
   0  15  -7   10.45    2.58
   0  15   7   11.16    1.94
   0  15   7    9.11    1.77
   0  15  -7   14.16    2.30
   0  15  -7   10.86    2.40
   0 -15   7   10.13    1.85
   0  15   7   11.05    1.98
   0 -15  -7   14.26    2.23
   0  15   8   24.04    2.68
   0  15  -8   30.00    3.34
   0  15  -8   23.07    2.97
   0  15  -8   28.17    3.18
   0  15   8   27.15    2.55
   0  15   8   25.69    2.76
   0 -15  -8   27.09    2.97
   0  15  -9   19.23    3.23
   0  15   9   16.29    2.35
   0  15  -9   21.15    2.90
   0  15   9   17.69    2.35
   0 -15  -9   14.50    2.59
   0  15  10   -1.15    2.03
   0  15 -10    2.80    2.74
   0  15 -10    4.91    2.60
   0  15  10   -0.10    1.92
   0 -15 -10   -0.36    2.25
   0  15  11   -2.30    2.83
   0  15  11   -0.79    2.04
   0  15 -11    2.61    2.92
   0  15 -11   -0.81    2.63
   0  15  11   -2.42    2.06
   0 -15 -11   -2.14    2.38
   0  15  12   18.78    2.61
   0  15  12   21.11    3.42
   0  15 -12   24.01    3.42
   0  15  12   17.54    2.64
   0  15 -12   16.48    3.62
   0 -15  12   13.82    3.44
   0 -15 -12   13.99    2.94
   0  15  13   11.37    3.25
   0  15  13    7.96    2.40
   0  15 -13    8.86    3.13
   0  15 -13    2.64    3.35
   0  15  13    4.12    2.36
   0  16   0   51.06    4.15
   0  16   0   57.81    4.25
   0 -16   0   48.80    4.07
   0  16   1   49.77    3.80
   0  16  -1   48.58    3.81
   0  16  -1   45.67    3.81
   0  16   1   41.21    3.77
   0 -16  -1   41.31    3.70
   0 -16   1   46.46    3.73
   0  16  -2    1.21    1.49
   0  16   2   -0.45    1.68
   0  16   2    1.81    1.70
   0 -16   2    1.96    1.70
   0 -16  -2   -0.68    1.64
   0 -16  -2    1.79    1.63
   0  16   3    2.77    1.67
   0  16  -3    1.13    1.63
   0  16   3    2.24    1.74
   0 -16  -3    1.70    1.73
   0 -16   3    0.29    1.71
   0 -16  -3   -1.09    1.72
   0  16   4   51.40    4.16
   0  16  -4   59.41    4.37
   0  16  -4   50.52    4.01
   0  16   4   53.95    4.14
   0  16   4   49.68    4.15
   0 -16  -4   49.15    4.17
   0 -16  -4   50.39    4.21
   0 -16   4   53.44    4.24
   0  16   5    2.14    1.70
   0  16  -5   -1.11    2.17
   0  16  -5   -0.81    1.84
   0  16   5    0.33    1.59
   0  16  -5   -0.99    1.98
   0  16   5    3.27    1.79
   0 -16   5   -1.53    1.87
   0 -16  -5    1.30    1.88
   0 -16  -5   -0.87    1.79
   0  16   6   -1.03    1.71
   0  16  -6    2.44    2.32
   0  16  -6    0.80    2.15
   0  16   6   -0.08    1.60
   0  16  -6   -0.32    2.00
   0  16   6    1.36    1.64
   0 -16  -6    2.00    1.86
   0 -16  -6   -2.72    2.01
   0 -16   6    1.26    2.09
   0  16   7    6.84    1.98
   0  16  -7    5.66    2.39
   0  16   7    8.88    1.85
   0  16  -7    6.17    2.38
   0  16  -7    6.70    2.22
   0  16   7    5.60    1.93
   0 -16  -7    6.72    2.01
   0 -16  -7    4.50    2.16
   0 -16   7    5.68    2.33
   0  16  -8   12.46    2.89
   0  16   8   11.68    2.19
   0  16   8   12.75    2.04
   0  16  -8   14.60    2.75
   0  16   8   12.28    2.18
   0 -16  -8   18.04    2.63
   0  16   9    9.86    2.32
   0  16  -9   12.50    2.93
   0  16  -9   12.04    2.74
   0  16   9    8.44    2.29
   0 -16  -9   12.21    2.48
   0  16 -10    0.63    2.83
   0  16  10   -0.10    2.08
   0  16 -10   -2.20    2.75
   0  16  10   -3.32    2.22
   0 -16 -10    1.02    2.35
   0  16 -11    6.19    3.07
   0  16  11    9.77    2.28
   0  16 -11    8.73    3.04
   0  16  11    8.77    2.29
   0 -16 -11   10.77    2.68
   0  16  12    0.10    2.22
   0  16 -12   -1.77    3.12
   0  16  12   -1.62    2.16
   0  17   0    2.37    1.80
   0  17   0   -0.11    1.85
   0 -17   0   -1.45    1.82
   0  17   1   39.97    3.66
   0  17  -1   49.12    3.76
   0  17  -1   41.76    3.76
   0  17   1   46.45    3.76
   0 -17  -1   37.26    3.58
   0 -17   1   42.08    3.64
   0  17  -2   16.06    2.44
   0  17   2   14.16    2.28
   0  17  -2   15.94    2.49
   0  17   2   17.52    2.33
   0 -17  -2   15.22    2.23
   0 -17   2   13.98    2.26
   0  17   3   23.81    2.57
   0  17   3   24.56    2.57
   0 -17  -3   18.53    2.60
   0 -17  -3   17.26    2.43
   0 -17   3   21.21    2.55
   0  17   4   47.40    3.58
   0  17  -4   43.59    3.80
   0  17   4   42.93    3.59
   0 -17  -4   36.52    3.62
   0 -17  -4   33.64    3.53
   0 -17   4   39.68    3.63
   0  17   5   13.56    2.20
   0  17  -5   14.21    2.77
   0  17   5   13.73    2.11
   0  17  -5   11.48    2.21
   0  17  -5   14.00    2.54
   0  17   5   13.65    2.25
   0 -17   5    9.21    2.29
   0 -17  -5   10.41    2.35
   0 -17  -5   12.42    2.22
   0  17  -6    2.06    2.53
   0  17   6   -0.30    1.88
   0  17  -6   -0.12    2.27
   0  17  -6   -0.42    2.10
   0  17   6    0.27    1.83
   0  17   6    1.67    1.91
   0 -17  -6   -0.32    1.93
   0 -17   6    1.56    2.21
   0 -17  -6    0.22    2.04
   0  17   7   -0.10    1.95
   0  17  -7    4.31    2.66
   0  17  -7   -0.09    2.57
   0  17   7    2.15    1.91
   0  17  -7   -2.97    2.44
   0  17   7   -2.00    2.07
   0 -17   7   -1.28    2.41
   0 -17  -7    0.65    1.93
   0 -17  -7    1.64    2.20
   0  17   8   16.38    2.67
   0  17  -8   17.65    3.29
   0  17  -8   15.81    3.05
   0  17   8   14.47    2.46
   0  17   8   16.43    2.73
   0 -17  -8   14.32    2.68
   0 -17   8   10.40    3.09
   0 -17  -8   13.09    2.73
   0  17   9    1.36    2.06
   0  17  -9    1.11    2.92
   0  17  -9    2.11    2.63
   0  17   9   -0.22    2.15
   0 -17   9    5.05    3.08
   0 -17  -9    4.97    2.53
   0  17  10    8.06    2.30
   0  17 -10    9.29    3.26
   0  17 -10    7.00    2.93
   0  17  10    5.25    2.27
   0 -17 -10    6.81    2.66
   0  17  11    1.19    2.20
   0  17 -11   -1.67    3.02
   0  17  11    1.11    2.21
   0  18   0   64.64    4.86
   0  18   0   60.67    4.84
   0 -18   0   55.39    4.67
   0  18   1    1.30    2.06
   0  18  -1    1.94    2.10
   0  18  -1    3.23    2.14
   0  18   1   -0.11    1.94
   0 -18   1    1.14    1.91
   0 -18  -1    0.91    1.85
   0  18   2    2.55    2.06
   0  18  -2   -1.18    2.13
   0  18  -2    6.55    2.25
   0  18   2    0.56    1.98
   0 -18   2    0.74    1.88
   0 -18  -2    1.12    1.80
   0  18   3   12.78    2.26
   0  18   3    7.60    2.08
   0 -18   3    6.67    2.16
   0 -18  -3    6.24    1.97
   0  18   4   -0.60    2.06
   0  18  -4    2.00    2.49
   0  18   4    5.13    2.01
   0 -18  -4    2.55    2.16
   0 -18   4    2.66    2.07
   0 -18  -4    2.09    1.95
   0  18   5    6.39    2.16
   0  18  -5    9.07    2.68
   0  18   5    7.85    2.10
   0 -18   5    8.37    2.38
   0 -18  -5    3.57    2.05
   0 -18  -5    7.63    2.37
   0  18   6    3.69    2.23
   0  18  -6    8.32    2.90
   0  18   6    9.82    2.41
   0  18  -6   -0.67    2.58
   0  18   6    3.69    2.37
   0 -18  -6   -1.23    2.25
   0 -18   6    2.25    2.45
   0 -18  -6    5.20    2.31
   0  18   7   -0.33    2.20
   0  18  -7    7.02    3.01
   0  18   7    4.87    2.14
   0  18  -7    4.02    2.72
   0  18   7    3.71    2.37
   0 -18  -7    2.47    2.39
   0 -18  -7    3.90    2.42
   0 -18   7   -0.86    2.60
   0  18  -8    4.16    2.99
   0  18   8    0.44    2.17
   0  18  -8    1.44    2.84
   0  18   8    4.43    2.20
   0 -18   8   -3.19    2.86
   0 -18  -8    1.54    2.22
   0 -18  -8    5.82    2.56
   0  18   9    0.67    2.13
   0  18  -9   -4.92    2.93
   0  18   9    0.46    2.10
   0 -18  -9   -2.71    2.56
   0 -18  -9    0.61    2.25
   0  18  10    0.34    2.31
   0  18  10   -1.85    2.38
   0  18  11   -2.49    2.41
   0  18  11    1.41    2.36
   0  19   0   -0.72    2.31
   0  19   0    1.00    2.15
   0 -19   0    0.98    1.95
   0  19   1    0.47    2.30
   0  19  -1    0.74    2.27
   0  19   1    2.70    2.26
   0  19  -1    2.58    2.23
   0 -19  -1    3.02    1.94
   0 -19   1    4.27    2.00
   0  19   2    6.31    2.34
   0  19  -2    6.35    2.46
   0  19   2    6.85    2.30
   0  19  -2    3.85    2.40
   0 -19   2    7.90    2.13
   0 -19  -2    7.64    2.17
   0  19   3   -2.69    2.37
   0  19  -3   -4.84    2.70
   0  19   3   -1.06    2.24
   0 -19   3   -0.57    2.25
   0 -19  -3   -1.41    2.08
   0  19   4    2.83    2.49
   0  19   4    3.30    2.40
   0 -19  -4    4.30    2.31
   0 -19   4    4.94    2.43
   0 -19  -4    1.02    2.32
   0  19  -5   44.46    4.43
   0  19   5   49.07    4.03
   0  19   5   48.54    4.07
   0 -19   5   43.08    4.14
   0 -19  -5   35.87    3.88
   0 -19  -5   40.16    4.11
   0  19   6    0.83    2.21
   0  19  -6    4.86    2.78
   0  19  -6    1.72    2.87
   0  19   6   -0.94    2.22
   0 -19  -6   -0.93    2.17
   0 -19  -6   -0.37    2.37
   0 -19   6    0.50    2.46
   0  19  -7   11.78    3.36
   0  19   7   15.13    2.60
   0  19   7   13.29    2.52
   0  19  -7   19.35    3.32
   0  19   7   10.19    2.56
   0 -19   7    6.98    2.92
   0 -19  -7   11.91    2.64
   0 -19  -7   15.22    2.77
   0  19   8   -1.29    2.24
   0  19   8   -0.60    2.29
   0 -19  -8   -1.61    2.28
   0 -19  -8   -1.23    2.70
   0  19   9    5.08    2.43
   0  19   9    4.39    2.57
   0 -19  -9    0.89    2.64
   0  19  10   -1.54    2.39
   0  19  10    0.49    2.43
   0  20   0   47.33    4.24
   0  20   0   47.01    4.25
   0 -20   0   36.74    3.90
   0  20  -1   -1.20    2.49
   0  20   1   -0.25    2.40
   0  20  -1    0.14    2.57
   0  20   1    0.26    2.38
   0 -20  -1   -2.86    2.26
   0 -20   1    0.69    2.20
   0  20   2   -2.59    2.47
   0  20  -2   -5.17    2.60
   0  20   2   -2.07    2.40
   0  20  -2    1.14    2.46
   0 -20  -2    0.68    2.09
   0 -20   2   -0.59    2.14
   0  20  -3    1.40    2.59
   0  20   3    0.97    2.32
   0  20   3   -0.64    2.40
   0  20  -3    0.89    2.54
   0 -20  -3    3.32    2.09
   0 -20   3   -2.16    2.25
   0  20   4  199.82   12.84
   0  20   4  210.37   12.92
   0 -20   4  182.05   12.81
   0 -20  -4  167.79   12.71
   0  20   5    2.65    2.43
   0  20   5    2.14    2.37
   0 -20  -5    3.89    2.31
   0 -20   5    2.93    2.61
   0 -20  -5   -0.50    2.61
   0  20   6   97.51    6.87
   0  20   6   95.44    6.97
   0 -20  -6   90.74    7.06
   0 -20  -6   84.38    6.83
   0  20   7    1.38    2.42
   0 -20  -7   -3.89    2.58
   0 -20  -7    1.09    2.69
   0  20   8   20.74    3.01
   0  20   8   13.55    2.93
   0  21   0   -0.97    2.62
   0  21   0    3.02    2.59
   0 -21   0    0.36    2.21
   0  21  -1    4.43    2.76
   0  21   1    3.26    2.56
   0  21   1    1.84    2.51
   0  21  -1    2.51    2.62
   0 -21  -1    0.84    2.29
   0 -21   1    0.97    2.25
   0  21   2    4.51    2.71
   0  21   2    3.47    2.60
   0 -21   2   -0.25    2.34
   0 -21  -2    1.44    2.32
   0  21   3    5.06    2.70
   0  21   3    1.92    2.59
   0 -21  -3    2.29    2.32
   0  21   4   -1.39    2.73
   0  21   4   -0.40    2.59
   0 -21  -4   -0.73    2.32
   0  21   5    2.11    2.66
   0  21   5    2.82    2.68
  -1   0  18   -2.44    2.50
  -1   0  18    0.62    2.34
  -1   0  18   -1.56    2.86
  -1   0  18   -1.26    2.84
  -1   0  17   -0.92    2.30
  -1   0  17   -1.04    2.63
  -1   0  17    0.81    2.15
  -1   0  17    3.00    2.56
  -1   0  16   -0.65    2.07
  -1   0  16   -1.20    2.34
  -1   0  16   -0.87    2.10
   1   0 -16   -0.32    1.92
  -1   0  16    0.85    2.32
  -1   0  15   37.51    3.50
  -1   0  15   37.85    3.50
  -1   0  15   42.18    3.68
   1   0 -15   38.56    3.22
  -1   0  15   36.22    3.73
  -1   0  14   -0.76    1.74
  -1   0  14   -0.37    1.36
   1   0 -14    0.18    2.10
  -1   0  14   -1.59    1.54
  -1   0  14    2.00    1.80
  -1   0  14    1.00    2.02
   1   0 -14   -0.07    1.46
  -1   0  14    0.31    1.97
  -1   0  13    3.57    1.43
  -1   0  13    8.32    1.70
   1   0 -13    7.70    1.97
  -1   0  13    7.17    1.58
  -1   0  13    6.48    1.88
  -1   0  13    6.73    1.66
   1   0 -13    6.78    1.43
  -1   0  13    3.20    1.89
  -1   0  12    0.40    1.42
  -1   0  12    0.15    1.21
  -1   0  12    0.07    1.33
  -1   0  12    0.22    1.03
   1   0 -12    2.10    1.73
  -1   0  12   -0.73    1.38
  -1   0  12   -2.32    1.59
  -1   0  12    0.76    1.59
   1   0 -12   -0.23    1.15
  -1   0  11   52.29    4.58
  -1   0  11   72.86    4.79
   1   0 -11   70.24    4.83
  -1   0  11   65.44    4.68
  -1   0  11   66.98    4.54
  -1   0  11   66.36    4.83
  -1   0  11   71.59    4.59
  -1   0  11   69.25    4.77
  -1   0  11   62.49    4.87
   1   0 -11   65.92    4.59
  -1   0  10   14.24    1.80
  -1   0  10    0.18    1.24
  -1   0  10   -0.92    1.19
  -1   0  10   -0.27    1.04
   1   0 -10   -0.94    1.42
  -1   0  10    0.11    1.12
  -1   0  10   12.33    1.76
  -1   0  10   -0.93    0.98
  -1   0  10    1.56    1.36
   1   0 -10    2.69    1.26
  -1   0   9    4.55    1.11
  -1   0   9    5.15    1.25
  -1   0   9    5.77    1.20
  -1   0   9    6.35    1.15
   1   0  -9    5.92    1.42
  -1   0   9    7.64    1.25
  -1   0   9    5.78    1.22
   1   0  -9    5.15    1.01
   1   0  -9    4.69    1.54
  -1   0   9    6.22    1.04
  -1   0   9    4.46    1.28
   1   0  -8    1.20    1.07
  -1   0   8   -0.08    0.86
  -1   0   8   -0.09    0.95
   1   0  -8   -0.76    1.22
  -1   0   8   -0.63    1.02
   1   0  -8    0.14    1.04
  -1   0   8    0.50    1.07
  -1   0   8    0.52    1.09
   1   0  -8   -0.62    1.36
  -1   0   8    0.10    0.81
  -1   0   8   -0.31    1.05
   1   0  -8   -0.16    0.77
   1   0  -7  221.86   14.30
  -1   0   7  215.17   14.24
  -1   0   7  208.87   14.25
   1   0  -7  222.68   14.32
  -1   0   7  224.40   14.28
   1   0  -7  226.05   14.29
  -1   0   7  236.83   14.20
  -1   0   7  245.35   14.31
   1   0  -7  208.41   14.21
   1   0  -7  209.69   14.27
  -1   0   6    0.44    0.87
  -1   0   6   -0.75    0.90
   1   0  -6   -0.82    1.08
   1   0  -6   -0.32    1.12
  -1   0   6   -0.04    0.98
   1   0  -6   -1.15    1.00
  -1   0   6   -0.84    0.87
  -1   0   6   -0.56    1.06
   1   0  -6    0.03    0.70
  -1   0   6   -1.42    0.92
  -1   0   6    0.67    0.75
  -1   0   5  118.82    8.04
  -1   0   5  134.37    8.09
   1   0  -5  124.28    8.10
   1   0  -5  119.58    8.09
  -1   0   5  118.97    8.07
   1   0  -5  124.77    8.08
  -1   0   5  132.92    8.08
  -1   0   5  121.60    7.99
   1   0  -5  123.72    8.02
  -1   0   5  123.50    8.02
  -1   0   4   -0.93    0.72
  -1   0   4    0.43    0.72
   1   0  -4    0.61    0.94
   1   0  -4    1.26    0.98
  -1   0   4   -0.10    1.04
  -1   0   4    0.03    1.03
  -1   0   4    0.43    0.67
   1   0  -4    0.60    0.86
  -1   0   4   -0.51    0.72
   1   0  -4   -0.10    0.74
  -1   0   4   -0.12    0.74
  -1   0   3   51.81    3.40
   1   0  -3   51.25    3.44
   1   0  -3   52.12    3.49
  -1   0   3   41.57    3.46
  -1   0   3   49.16    3.40
   1   0  -3   52.43    3.44
  -1   0   3   54.76    3.40
  -1   0   3   50.70    3.33
   1   0  -2    0.24    0.86
  -1   0   2    0.72    0.68
   1   0  -2   -0.02    0.75
  -1   0   2    0.08    0.59
  -1   0   2   -0.03    0.97
   1   0  -2    0.09    1.00
  -1   0   2   -0.28    0.59
   1   0  -2   -0.34    0.71
  -1   0   2    0.27    0.54
   1   0  -2    0.59    0.42
  -1   0   1  559.90   36.77
   1   0  -1  626.28   36.82
  -1   0   1  634.39   36.82
   1   0  -1  558.59   36.85
  -1   0   1  548.58   36.84
  -1   0   1  564.32   36.77
  -1   0   0   -0.16    0.42
  -1   0   0    0.18    0.66
   1   0   0    0.26    0.71
   1   0   0    1.05    0.69
  -1   0   0    0.04    0.68
  -1   0   0    0.01    0.41
   1   0   0    0.57    0.35
  -1   0   0    0.16    0.41
   1   0   1  297.22   20.33
  -1   0  -1  335.83   20.33
  -1   0  -1  349.54   20.40
  -1   0  -1  316.08   20.42
   1   0   1  328.83   20.42
  -1   0  -1  322.87   20.37
  -1   0  -1  320.65   20.33
   1   0   1  310.44   20.33
  -1   0  -1  331.64   20.37
  -1   0  -2    0.21    0.77
   1   0   2   -0.11    0.84
  -1   0  -2   -0.64    0.50
   1   0   2    0.74    0.78
  -1   0  -2   -0.45    0.70
  -1   0  -3 1284.82   80.68
   1   0   3 1252.63   80.67
  -1   0  -3 1279.52   80.69
   1   0   3 1227.33   80.70
  -1   0  -3 1328.78   80.77
  -1   0  -3 1238.40   80.76
  -1   0  -3 1275.24   80.77
   1   0   3 1432.35   80.82
  -1   0  -3 1275.59   80.80
   1   0   4    0.14    0.43
   1   0   4   -0.15    0.53
   1   0   4   -0.39    0.50
  -1   0  -4    0.61    0.43
  -1   0  -4    0.03    0.85
  -1   0  -4    0.46    0.72
   1   0   4   -0.24    0.42
   1   0   4    0.27    1.00
  -1   0  -4   -0.30    1.05
   1   0   5    2.97    0.61
   1   0   5    3.99    0.70
   1   0   5    4.32    0.62
  -1   0  -5    5.11    0.51
  -1   0  -5    4.21    0.96
   1   0   5    6.10    1.15
  -1   0  -5    4.17    0.87
   1   0   5    3.76    0.60
  -1   0  -5    4.40    1.19
   1   0   6   -0.07    0.72
   1   0   6   -0.27    0.48
   1   0   6   -0.24    0.63
  -1   0  -6   -0.21    0.42
  -1   0  -6    1.00    0.92
   1   0   6   -0.37    0.94
   1   0   6   -1.49    1.02
  -1   0  -6   -0.36    0.80
   1   0   6   -0.57    0.61
   1   0   6    0.23    1.12
  -1   0  -6   -0.22    0.72
   1   0   6   -1.29    1.07
  -1   0  -6    0.87    1.23
  -1   0  -6   -0.60    1.19
   1   0   7    1.82    0.84
   1   0   7    2.57    0.73
   1   0   7    1.47    0.47
   1   0   7    2.20    1.06
  -1   0  -7    2.35    0.48
  -1   0  -7    2.53    1.08
   1   0   7    2.06    1.12
   1   0   7    1.09    1.16
  -1   0  -7    1.59    0.96
   1   0   7    1.93    0.67
   1   0   7    3.20    1.23
  -1   0  -7    4.00    1.27
  -1   0  -7    1.38    1.14
  -1   0  -7    1.65    0.82
   1   0   8    0.18    0.91
   1   0   8   -1.03    0.78
   1   0   8    0.86    0.45
  -1   0  -8   -0.67    1.06
  -1   0  -8    0.13    0.47
   1   0   8   -0.33    1.08
   1   0   8    1.02    1.13
  -1   0  -8    0.20    0.47
   1   0   8    0.73    1.15
   1   0   8    0.33    0.74
   1   0   8    0.20    1.18
  -1   0  -8   -0.48    1.14
  -1   0  -8   -0.16    1.30
  -1   0  -8    0.04    0.83
   1   0   9   34.79    2.60
   1   0   9   36.06    2.56
   1   0   9   32.45    2.29
   1   0   9   36.11    2.76
  -1   0  -9   40.40    2.77
  -1   0  -9   36.71    2.32
  -1   0  -9   33.79    2.33
   1   0   9   38.00    2.88
   1   0   9   37.02    2.55
  -1   0  -9   32.43    2.61
   1   0   9   33.61    2.88
  -1   0  -9   30.89    2.79
   1   0  10    0.15    1.07
   1   0  10   -2.23    1.11
   1   0  10   -0.24    0.39
   1   0  10   -0.35    1.25
  -1   0 -10   -0.17    1.34
   1   0  10   -3.55    1.22
   1   0  10    5.59    1.76
   1   0  10    4.10    1.73
  -1   0 -10    2.21    1.36
   1   0  11  146.64    9.86
   1   0  11  152.37    9.83
   1   0  11  146.65    9.95
  -1   0 -11  154.56    9.97
   1   0  11  155.36   10.12
  -1   0 -11  134.54    9.89
   1   0  11  155.93    9.84
   1   0  11  160.66   10.16
   1   0  12   -0.42    1.22
   1   0  12   -0.44    1.13
  -1   0 -12    1.62    1.57
   1   0  12   -2.49    1.50
   1   0  12   -0.59    1.72
   1   0  12   -0.17    1.12
  -1   0 -12   -1.19    1.23
   1   0  12    0.90    1.82
   1   0  13   75.82    5.38
  -1   0 -13   79.19    5.62
   1   0  13   77.96    5.55
   1   0  13   84.79    5.90
  -1   0 -13   79.90    5.62
   1   0  13   73.62    5.37
  -1   0 -13   71.59    5.46
   1   0  13   85.98    5.88
   1   0  14    0.26    1.43
  -1   0 -14   -0.97    1.88
   1   0  14   -1.35    1.67
   1   0  14    0.86    1.38
  -1   0 -14    2.12    1.83
   1   0  14    1.07    2.03
   1   0  14   -0.47    2.24
  -1   0 -14    0.08    1.46
   1   0  15    4.44    1.59
   1   0  15    5.68    2.50
  -1   0 -15    4.21    2.01
   1   0  15    3.41    1.57
   1   0  15    0.51    2.39
  -1   0 -15    3.28    1.65
   1   0  16   -0.61    1.95
  -1   0 -16    0.34    2.09
   1   0  16    4.04    1.97
   1   0  16    2.10    2.67
   1   0  16    2.62    2.60
  -1   0 -16   -1.82    1.84
  -1   0 -17    2.60    2.39
   1   0  17   -1.05    2.75
   1   0  17    0.89    2.75
  -1   0 -17    0.39    1.91
  -1   0 -18    0.73    2.13
  -1   1  18   12.11    2.76
  -1  -1  18   12.02    2.75
  -1   1  18   14.48    3.27
  -1  -1  18   15.47    2.72
  -1   1  18   14.49    2.77
  -1  -1  18   16.10    3.24
  -1   1  18   16.46    3.14
  -1  -1  18   12.77    3.19
  -1  -1  17   40.24    3.91
  -1   1  17   35.21    3.86
  -1   1  17   37.66    3.86
  -1  -1  17   44.09    4.22
  -1   1  17   49.23    4.30
  -1  -1  17   43.05    3.96
  -1   1  17   48.91    4.28
  -1  -1  17   38.59    4.19
   1  -1 -17   42.35    3.74
  -1  -1  16    2.40    2.02
  -1   1  16    6.26    2.21
  -1  -1  16    2.76    2.13
  -1  -1  16    3.54    2.36
  -1   1  16    5.02    2.12
  -1   1  16    3.44    2.49
  -1   1  16    1.33    2.33
  -1  -1  16    2.91    2.31
   1  -1 -16    1.63    1.97
  -1   1  15   25.16    2.86
  -1  -1  15   24.23    2.90
  -1  -1  15   28.65    2.96
  -1  -1  15   30.46    3.13
  -1   1  15   29.73    3.21
  -1   1  15   26.60    2.87
  -1   1  15   22.60    3.17
   1   1 -15   31.31    2.63
   1  -1 -15   30.19    2.71
  -1  -1  15   25.56    3.23
  -1   1  14    1.19    1.24
  -1   1  14   -1.50    1.75
  -1  -1  14   -1.51    1.49
  -1  -1  14    0.19    1.82
  -1   1  14    1.41    1.51
   1   1 -14    2.30    2.11
   1  -1 -14    0.96    2.08
  -1  -1  14    2.21    1.78
  -1   1  14    0.71    1.94
  -1  -1  14   -1.20    2.03
  -1   1  14    4.18    1.84
  -1  -1  14   -0.72    1.95
   1   1 -14    1.09    1.37
  -1   1  14   -1.34    2.03
   1  -1 -14    1.54    1.54
  -1   1  13    0.61    1.58
  -1  -1  13    1.60    1.57
  -1   1  13   -0.43    1.26
  -1  -1  13    0.45    1.37
   1  -1 -13    0.96    1.84
  -1   1  13    1.99    1.43
   1   1 -13    2.63    1.98
  -1  -1  13    0.58    1.47
  -1   1  13    1.93    1.82
  -1  -1  13    1.19    1.70
  -1  -1  13    2.32    1.60
  -1   1  13    2.19    1.48
  -1  -1  13    2.72    1.81
   1  -1 -13    1.15    1.26
   1   1 -13    1.71    1.26
  -1   1  13    0.47    1.74
  -1  -1  12   24.34    2.36
  -1   1  12   15.19    2.01
  -1   1  12   24.99    2.33
  -1  -1  12   11.41    2.07
   1   1 -12   23.06    2.52
  -1   1  12   23.35    2.20
   1  -1 -12   26.35    2.50
  -1   1  12   21.11    1.93
  -1  -1  12   22.20    2.23
  -1  -1  12   22.51    1.94
  -1  -1  12   24.06    2.33
  -1   1  12   27.65    2.31
  -1   1  12   26.56    2.49
  -1   1  12   19.79    2.48
   1   1 -12   25.53    2.03
  -1  -1  12   23.09    2.48
   1  -1 -12   24.44    2.13
  -1   1  11    6.89    1.47
  -1  -1  11    2.52    1.25
  -1   1  11    2.29    1.16
  -1  -1  11    2.90    1.36
  -1   1  11    3.77    1.32
  -1  -1  11    4.24    1.38
  -1  -1  11    4.87    1.13
   1   1 -11    5.24    1.72
   1  -1 -11    2.53    1.57
  -1   1  11    3.77    1.14
  -1   1  11    1.77    1.15
  -1   1  11    5.48    1.39
  -1  -1  11    4.94    1.37
  -1   1  11    7.44    1.59
  -1   1  11    5.05    1.53
   1   1 -11    4.72    1.12
  -1   1  11    4.64    1.23
   1  -1 -11    3.65    1.20
  -1  -1  11    3.57    1.53
  -1   1  10    8.76    1.69
  -1  -1  10   30.12    2.26
  -1   1  10   27.76    2.22
  -1  -1  10    8.37    1.77
  -1   1  10   13.87    1.73
   1   1 -10   15.26    2.06
   1  -1 -10   15.19    1.92
  -1  -1  10   18.58    1.82
  -1  -1  10   14.53    1.61
  -1   1  10   15.63    1.65
  -1  -1  10   31.77    2.23
  -1   1  10   15.99    1.91
  -1   1  10   15.54    1.74
  -1   1  10   30.84    2.21
  -1  -1  10   14.91    1.94
   1  -1 -10   20.48    1.95
   1   1 -10   14.22    1.69
  -1   1  10   19.03    1.68
  -1   1  10   17.99    1.98
  -1  -1  10   18.33    1.61
  -1  -1   9   29.23    2.45
  -1  -1   9   34.72    2.59
  -1   1   9   28.67    2.43
  -1   1   9   34.98    2.60
  -1  -1   9   31.12    2.45
  -1   1   9   30.96    2.47
  -1   1   9   30.65    2.51
   1  -1  -9   31.08    2.64
  -1  -1   9   28.51    2.52
   1   1  -9   33.41    2.71
  -1   1   9   32.06    2.59
  -1   1   9   31.91    2.54
  -1  -1   9   32.89    2.54
  -1  -1   9   29.48    2.53
  -1   1   9   32.30    2.55
  -1   1   9   34.16    2.43
  -1  -1   9   36.95    2.37
  -1   1   9   29.11    2.60
  -1  -1   9   29.87    2.57
   1   1  -9   29.34    2.72
   1  -1  -9   28.87    2.61
   1   1  -9   34.46    2.38
   1  -1  -9   32.84    2.46
  -1   1   8    1.75    0.91
   1   1  -8    1.16    1.16
  -1  -1   8    2.83    0.98
  -1   1   8    0.16    0.96
   1  -1  -8    1.26    1.10
  -1  -1   8    1.88    1.07
  -1   1   8    2.01    1.02
   1  -1  -8    0.74    1.21
   1   1  -8    1.16    1.27
  -1   1   8    1.41    1.05
  -1   1   8    2.27    0.98
  -1   1   8   -0.80    1.09
   1  -1  -8    1.12    1.13
  -1   1   8    2.18    1.14
  -1   1   8    4.30    1.08
   1   1  -8    2.03    1.11
  -1  -1   8    1.97    1.10
  -1   1   8    1.85    0.90
  -1  -1   8    1.75    0.80
   1   1  -8    3.02    1.46
   1   1  -8    1.81    0.76
  -1   1   8    1.76    0.99
   1  -1  -8    0.99    0.92
   1  -1  -8    1.87    1.23
  -1  -1   8   -0.05    1.04
   1  -1  -7  747.31   47.21
  -1   1   7  724.65   47.16
  -1  -1   7  701.95   47.17
   1   1  -7  755.37   47.21
   1  -1  -7  792.08   47.23
  -1   1   7  708.84   47.17
  -1   1   7  700.56   47.17
   1   1  -7  770.53   47.25
  -1   1   7  747.77   47.21
   1   1  -7  769.26   47.21
  -1   1   7  782.52   47.21
  -1  -1   7  784.96   47.18
   1  -1  -7  766.01   47.21
  -1   1   7  683.84   47.20
  -1   1   7  796.54   47.15
  -1  -1   7  747.08   47.10
   1  -1  -7  667.89   47.16
   1   1  -7  724.54   47.13
   1   1  -7  692.56   47.18
  -1   1   7  802.47   47.23
  -1  -1   7  773.39   47.21
   1  -1  -7  746.74   47.17
  -1   1   6  275.91   17.85
   1  -1  -6  278.89   17.91
  -1  -1   6  270.37   17.85
   1   1  -6  276.86   17.89
  -1  -1   6  297.53   17.93
   1   1  -6  271.50   17.91
  -1   1   6  256.36   17.86
   1  -1  -6  273.69   17.89
   1   1  -6  279.87   17.89
  -1  -1   6  277.70   17.91
  -1  -1   6  277.51   17.77
   1  -1  -6  268.71   17.88
  -1  -1   6  274.79   17.85
  -1   1   6  292.03   17.90
  -1   1   6  308.57   17.89
   1  -1  -6  283.38   17.86
  -1   1   6  289.20   17.83
   1   1  -6  270.73   17.80
  -1  -1   6  312.45   17.88
   1   1  -6  259.61   17.87
  -1   1   5  277.72   19.16
  -1  -1   5  316.62   19.22
   1   1  -5  307.61   19.20
   1  -1  -5  304.13   19.21
  -1   1   5  310.00   19.21
  -1  -1   5  307.80   19.18
  -1   1   5  287.32   19.17
   1   1  -5  302.30   19.22
   1  -1  -5  294.81   19.20
  -1  -1   5  273.66   19.18
  -1   1   5  318.50   19.22
  -1  -1   5  314.53   19.21
  -1  -1   5  295.67   19.16
  -1   1   5  313.68   19.21
  -1  -1   5  287.47   19.24
   1   1  -5  303.38   19.19
   1  -1  -5  303.33   19.20
  -1  -1   5  282.59   19.09
   1  -1  -5  308.21   19.17
  -1   1   5  311.19   19.16
  -1  -1   5  307.44   19.15
   1   1  -5  288.46   19.11
  -1   1   5  316.25   19.15
  -1  -1   4  214.89   12.65
   1  -1  -4  210.37   12.62
   1  -1  -4  207.78   12.65
  -1   1   4  171.59   12.61
   1   1  -4  197.69   12.64
  -1   1   4  197.91   12.63
  -1  -1   4  174.52   12.65
  -1  -1   4  190.06   12.64
   1   1  -4  195.62   12.67
   1  -1  -4  186.21   12.65
  -1   1   4  200.67   12.63
  -1  -1   4  172.16   12.68
  -1  -1   4  201.74   12.64
   1   1  -4  205.00   12.63
   1  -1  -4  195.76   12.63
  -1  -1   4  183.25   12.60
  -1  -1   4  202.01   12.59
  -1   1   4  207.25   12.60
  -1  -1   4  192.95   12.53
   1  -1  -4  199.20   12.62
  -1   1   4  218.77   12.59
   1  -1  -3  201.18   12.61
   1   1  -3  194.91   12.59
  -1   1   3  208.23   12.60
   1  -1  -3  206.96   12.61
  -1  -1   3  205.01   12.60
  -1  -1   3  193.17   12.62
   1   1  -3  185.55   12.64
   1  -1  -3  196.59   12.63
   1   1  -3  197.84   12.59
  -1  -1   3  194.77   12.59
  -1   1   3  197.69   12.59
   1  -1  -3  196.08   12.60
   1  -1  -3  183.11   12.51
  -1   1   3  212.42   12.60
  -1  -1   3  185.09   12.53
  -1   1   3  201.54   12.53
  -1  -1   3  199.09   12.54
  -1  -1   2   31.78    2.18
  -1   1   2   31.37    2.14
  -1   1   2   30.02    2.17
   1  -1  -2   31.19    2.16
   1  -1  -2   29.37    2.23
  -1  -1   2   35.57    2.14
  -1  -1   2   33.44    2.27
   1  -1  -2   29.50    2.29
  -1  -1   2   33.15    2.33
   1   1  -2   30.98    2.30
  -1   1   2   28.20    2.13
   1  -1  -2   28.70    2.15
  -1  -1   2   31.46    2.12
   1  -1  -2   28.78    2.00
  -1   1   2   28.61    1.99
  -1  -1   2   29.52    2.04
   1  -1  -1  308.50   18.49
  -1  -1   1  282.42   18.47
  -1   1   1  285.27   18.44
  -1  -1   1  293.74   18.43
  -1   1   1  289.77   18.48
  -1  -1   1  284.49   18.50
  -1   1   1  274.15   18.50
   1   1  -1  303.62   18.53
  -1  -1   1  313.07   18.51
  -1   1   1  274.61   18.44
  -1  -1   1  286.24   18.43
  -1  -1   1  295.01   18.41
   1  -1   0  199.10   12.21
  -1  -1   0  188.18   12.12
  -1   1   0  195.80   12.18
  -1   1   0  180.23   12.14
  -1  -1   0  199.36   12.18
   1  -1   0  191.73   12.19
  -1  -1   0  184.87   12.23
  -1   1   0  192.17   12.19
  -1  -1   0  193.94   12.19
  -1  -1   0  188.41   12.12
  -1   1   0  185.88   12.15
  -1  -1   0  198.92   12.16
  -1  -1  -1  870.83   53.36
  -1   1  -1  895.97   53.37
  -1   1  -1  811.56   53.32
  -1  -1  -1  834.29   53.37
   1  -1   1  833.03   53.39
  -1   1  -1  823.66   53.39
  -1   1  -1  829.86   53.32
  -1   1  -1  871.35   53.33
   1   1   1  857.24   53.40
  -1  -1  -1  840.52   53.36
  -1  -1  -1  848.71   53.40
   1  -1   1  819.83   53.33
  -1  -1  -2 1088.41   67.70
  -1   1  -2 1127.55   67.71
   1  -1   2 1042.47   67.68
  -1   1  -2 1078.68   67.67
   1  -1   2 1154.37   67.77
  -1   1  -2 1118.18   67.75
  -1  -1  -2 1121.09   67.74
  -1   1  -2 1067.44   67.67
  -1  -1  -2  965.20   67.73
   1  -1   2 1064.87   67.68
  -1  -1  -2 1075.29   67.73
  -1   1  -2 1001.44   67.71
  -1  -1  -2 1092.12   67.77
   1   1   2 1071.24   67.78
  -1  -1  -2 1029.75   67.74
   1   1   3 9218.26  589.27
  -1  -1  -3 9999.00  589.27
   1  -1   3 9022.84  589.27
  -1   1  -3 9158.05  589.27
  -1   1  -3 9702.08  589.29
  -1  -1  -3 9181.08  589.32
   1  -1   3 9629.97  589.36
  -1   1  -3 9019.09  589.34
  -1  -1  -3 9471.74  589.34
  -1  -1  -3 9832.43  589.36
   1  -1   3 8916.52  589.27
  -1   1  -3 8621.93  589.33
  -1  -1  -3 9144.04  589.37
   1  -1   3 9722.18  589.39
  -1  -1  -3 9156.05  589.35
  -1   1  -3 9656.97  589.34
   1   1   4  549.00   35.26
   1  -1   4  579.98   35.30
   1  -1   4  553.84   35.30
   1   1   4  539.87   35.27
  -1   1  -4  581.33   35.29
   1   1   4  530.52   35.26
  -1  -1  -4  567.46   35.25
  -1   1  -4  565.37   35.32
   1  -1   4  542.70   35.39
  -1   1  -4  545.51   35.37
  -1  -1  -4  567.92   35.36
   1   1   4  558.08   35.38
  -1  -1  -4  549.98   35.40
  -1  -1  -4  583.74   35.38
  -1   1  -4  536.86   35.38
  -1  -1  -4  610.24   35.40
   1   1   4  619.12   35.41
   1   1   4  521.46   35.26
  -1  -1  -4  587.88   35.43
   1  -1   4  558.27   35.42
  -1  -1  -4  569.37   35.42
  -1   1  -4  571.42   35.39
   1   1   5  322.02   19.53
   1  -1   5  302.85   19.53
   1  -1   5  277.63   19.56
  -1  -1  -5  310.18   19.47
   1   1   5  294.89   19.54
  -1   1  -5  302.38   19.52
   1   1   5  317.63   19.48
  -1   1  -5  320.28   19.65
   1   1   5  293.09   19.63
  -1  -1  -5  316.61   19.62
   1   1   5  315.99   19.53
   1   1   5  284.22   19.69
   1   1   5  337.36   19.69
  -1   1  -5  282.03   19.63
   1  -1   5  316.82   19.68
  -1  -1  -5  329.49   19.66
  -1   1  -5  303.50   19.67
   1   1   5  308.29   19.70
  -1  -1  -5  323.60   19.71
  -1   1  -5  261.05   19.67
   1  -1   6   35.08    2.75
   1   1   6   40.95    2.69
   1  -1   6   41.18    2.67
   1  -1   6   39.91    2.73
   1   1   6   37.91    2.76
  -1   1  -6   40.29    2.65
   1   1   6   35.65    2.87
  -1  -1  -6   39.27    2.86
  -1   1  -6   39.86    2.90
   1   1   6   43.34    2.94
   1   1   6   40.98    2.69
  -1  -1  -6   42.39    2.87
   1  -1   6   41.29    2.97
   1  -1   6   41.20    2.72
   1   1   6   40.07    2.95
  -1  -1  -6   42.16    3.05
  -1   1  -6   32.25    2.94
   1   1   6   42.27    2.98
  -1   1  -6   38.45    2.98
   1  -1   7  109.20    6.90
   1  -1   7   94.04    6.99
   1   1   7  107.53    6.96
   1  -1   7  115.11    7.00
   1   1   7  107.75    7.00
   1   1   7  105.98    7.09
  -1   1  -7  104.23    6.90
   1  -1   7   97.86    7.10
  -1   1  -7  112.98    7.12
  -1  -1  -7  116.37    7.09
   1   1   7  113.31    7.14
   1  -1   7  112.02    7.15
   1   1   7  116.97    7.21
   1  -1   7  111.85    6.98
  -1  -1  -7  113.49    7.10
  -1  -1  -7  101.89    7.05
   1   1   7  111.10    6.96
  -1   1  -7   94.06    7.03
  -1   1  -7  108.26    7.18
   1   1   7  127.60    7.26
  -1  -1  -7  102.18    7.16
  -1  -1  -7  108.68    7.18
  -1   1  -7   87.79    7.10
   1  -1   8    9.07    1.14
   1  -1   8    7.93    1.04
   1   1   8    9.28    1.02
   1   1   8    9.37    1.16
  -1  -1  -8    7.24    1.29
  -1   1  -8    7.06    1.35
   1  -1   8    7.15    0.83
   1   1   8    7.23    1.26
  -1   1  -8    8.24    0.83
   1  -1   8    8.17    1.27
   1  -1   8    8.29    1.05
   1   1   8   11.18    1.42
   1  -1   8    8.63    1.40
   1   1   8    9.11    1.00
   1   1   8    8.68    1.35
  -1  -1  -8    7.51    1.20
   1  -1   8    9.02    1.40
  -1  -1  -8    8.20    1.39
  -1  -1  -8    7.41    1.06
  -1  -1  -8    6.70    1.55
  -1   1  -8    6.94    1.06
  -1   1  -8    6.86    1.58
   1  -1   8    9.41    1.45
   1   1   8   10.48    1.51
  -1   1  -8    9.49    1.47
   1  -1   9   27.77    1.90
   1   1   9   25.20    2.06
   1   1   9   26.04    2.16
   1  -1   9   27.51    2.11
   1  -1   9   27.17    2.16
  -1   1  -9   27.41    1.91
   1   1   9   26.48    2.26
  -1  -1  -9   28.72    2.32
  -1   1  -9   28.40    2.34
   1  -1   9   26.51    2.33
   1   1   9   26.10    2.07
   1  -1   9   27.48    2.43
   1   1   9   31.58    2.52
   1  -1   9   28.56    2.12
  -1   1  -9   25.33    2.14
  -1  -1  -9   29.03    2.29
  -1   1  -9   27.17    1.96
  -1  -1  -9   25.07    2.18
  -1   1  -9   23.01    2.34
   1   1   9   29.05    2.48
   1  -1   9   26.94    2.47
  -1  -1  -9   22.07    2.37
   1  -1  10   23.55    2.01
   1   1  10   18.32    1.93
   1   1  10   23.53    2.01
   1  -1  10   22.24    1.66
   1  -1  10   22.40    1.97
  -1   1 -10   23.49    1.71
   1   1  10   22.44    2.11
  -1  -1 -10   24.75    2.19
  -1   1 -10   26.24    2.26
   1  -1  10   20.91    2.14
   1   1  10   19.73    1.95
   1  -1  10   26.92    2.58
  -1  -1 -10   29.10    2.37
  -1   1 -10   31.14    2.38
   1   1  10   31.90    2.61
   1  -1  10   19.20    1.98
  -1   1 -10   24.29    1.75
  -1  -1 -10   20.42    2.15
  -1   1 -10   19.03    2.07
   1   1  10   24.60    2.55
   1  -1  10   25.47    2.57
   1  -1  11   38.38    2.90
   1   1  11   32.10    2.82
   1   1  11   38.78    2.91
   1  -1  11   39.42    2.90
   1  -1  11   34.12    2.54
   1  -1  11   40.76    3.09
   1   1  11   34.66    2.99
  -1   1 -11   43.40    3.17
  -1  -1 -11   40.83    3.04
   1   1  11   38.01    2.83
   1  -1  11   41.52    3.23
  -1  -1 -11   36.49    2.92
   1   1  11   39.78    3.30
  -1   1 -11   39.79    3.04
   1  -1  11   36.49    2.86
  -1   1 -11   36.41    2.89
   1   1  11   39.54    3.27
   1  -1  11   40.98    3.28
   1   1  12    1.40    1.25
   1  -1  12   -0.60    1.23
   1  -1  12    1.43    1.23
   1   1  12   -0.58    1.11
  -1  -1 -12   -0.91    1.53
  -1   1 -12    0.63    1.61
   1  -1  12    0.14    0.58
   1  -1  12    1.02    1.38
   1   1  12    0.56    1.45
   1   1  12    1.11    1.83
   1   1  12   -1.11    1.14
   1  -1  12    0.23    1.13
   1  -1  12   -0.19    1.71
  -1   1 -12   -0.71    1.38
  -1   1 -12    1.54    1.17
   1   1  12    1.00    1.74
   1  -1  12    1.70    1.70
  -1  -1 -12   -0.07    1.19
   1  -1  13  128.18    8.89
   1   1  13  130.30    8.87
   1   1  13  139.40    9.02
   1  -1  13  138.00    9.05
  -1  -1 -13  136.67    9.05
  -1   1 -13  136.31    9.08
   1   1  13  124.27    8.85
   1  -1  13  131.37    8.89
  -1   1 -13  136.38    9.09
   1   1  13  138.75    9.33
  -1  -1 -13  121.77    8.94
   1  -1  13  146.61    9.30
  -1   1 -13  128.83    8.93
   1   1  13  145.48    9.32
   1  -1  13  149.34    9.34
   1   1  14   -0.96    1.37
   1  -1  14   -0.34    1.45
  -1  -1 -14   -0.63    1.90
   1   1  14    1.07    1.60
   1  -1  14    0.07    1.41
   1  -1  14    0.23    2.18
   1   1  14    0.96    2.19
  -1   1 -14   -0.47    1.71
   1   1  14   -0.26    1.32
   1  -1  14    0.95    2.04
   1   1  14   -1.67    2.19
  -1  -1 -14    0.08    1.48
  -1   1 -14    0.45    1.35
   1  -1  15   -0.88    1.51
   1   1  15    2.69    1.57
   1  -1  15    2.54    2.35
   1   1  15    2.21    2.41
   1   1  15    1.46    1.52
   1  -1  15    1.62    1.53
  -1   1 -15    2.40    1.96
  -1  -1 -15   -0.64    2.05
   1  -1  15    3.72    2.38
  -1   1 -15    2.11    1.56
  -1  -1 -15    0.52    1.66
   1   1  15    3.35    2.24
   1  -1  16    1.95    2.00
   1  -1  16    3.30    2.07
  -1   1 -16    0.45    2.14
   1  -1  16    2.90    2.61
  -1  -1 -16    2.56    2.24
   1   1  16    4.20    2.65
  -1   1 -16    0.26    1.95
   1   1  16   -2.09    2.60
  -1  -1 -16    1.22    1.89
   1  -1  16    0.97    2.56
  -1  -1 -17   -2.51    2.36
   1  -1  17   -1.04    2.78
   1   1  17   -0.15    2.77
  -1   1 -17    0.74    2.23
  -1  -1 -17    1.51    1.94
  -1   1 -17   -0.47    1.83
   1   1  17   -2.24    2.68
   1  -1  17   -0.59    2.76
  -1  -1 -18   -1.39    2.18
  -1   1 -18   -2.68    2.19
  -1  -1 -19   -0.68    2.34
  -1  -2  18    5.70    2.47
  -1   2  18    4.20    2.52
  -1   2  18    8.00    3.03
  -1  -2  18    8.49    2.53
  -1   2  18    2.56    2.36
  -1  -2  18    4.97    2.82
  -1  -2  18    3.09    2.86
  -1   2  18    5.94    2.92
  -1   2  17   -1.03    2.22
  -1  -2  17    0.47    2.20
  -1   2  17    0.93    2.68
  -1   2  17    0.46    2.18
  -1  -2  17    1.18    2.11
  -1  -2  17   -2.30    2.56
  -1  -2  17    1.19    2.54
  -1   2  17   -0.66    2.49
   1  -2 -17    1.27    2.10
  -1  -2  16   39.47    4.03
  -1   2  16   50.39    4.09
  -1  -2  16   44.36    4.22
  -1   2  16   49.60    4.36
  -1   2  16   36.61    3.93
  -1  -2  16   44.16    4.01
  -1   2  16   46.32    4.32
   1  -2 -16   51.03    3.96
  -1  -2  16   45.98    4.25
  -1   2  15   49.46    4.44
  -1  -2  15   53.74    4.52
  -1  -2  15   61.19    4.56
  -1   2  15   56.27    4.50
  -1  -2  15   58.23    4.68
  -1   2  15   61.61    4.71
  -1   2  15   57.87    4.68
  -1  -2  15   52.90    4.74
   1  -2 -15   56.48    4.31
   1   2 -15   54.20    4.16
  -1  -2  14    6.84    1.97
  -1   2  14    5.55    1.88
  -1  -2  14    2.10    1.53
   1  -2 -14    6.79    2.25
  -1   2  14    2.96    1.61
  -1   2  14    2.95    1.79
  -1   2  14    7.30    2.22
  -1  -2  14    9.98    1.99
  -1  -2  14    7.21    2.11
  -1   2  14    4.43    2.10
   1   2 -14    6.28    1.48
   1  -2 -14    6.51    1.61
  -1  -2  13    9.03    1.86
  -1  -2  13   14.89    2.08
  -1   2  13   12.51    1.64
  -1   2  13   16.99    2.10
  -1   2  13   18.27    1.96
   1   2 -13   16.04    2.39
  -1  -2  13   12.95    2.00
   1  -2 -13   17.39    2.30
  -1   2  13   21.57    2.31
  -1   2  13   18.78    2.04
  -1  -2  13   17.67    2.10
   1   2 -13   15.02    1.70
   1  -2 -13   15.75    1.86
  -1  -2  13    7.89    2.23
  -1   2  13   12.96    2.24
  -1  -2  12    0.17    1.38
  -1  -2  12    1.53    1.29
  -1   2  12    1.20    1.38
  -1   2  12    2.07    1.11
  -1   2  12    0.86    1.29
   1  -2 -12    0.92    1.64
  -1  -2  12    2.46    1.43
  -1  -2  12    1.13    1.04
   1   2 -12    1.83    1.87
  -1   2  12    0.66    1.09
  -1   2  12    1.03    1.63
  -1   2  12    1.47    1.17
  -1  -2  12    2.07    1.41
  -1   2  12    1.70    1.38
  -1   2  12    0.26    1.57
   1   2 -12    1.72    1.09
   1  -2 -12    1.00    1.30
  -1  -2  12    0.76    1.59
  -1   2  11   41.50    3.28
  -1  -2  11   24.95    3.06
  -1  -2  11   47.30    3.30
  -1   2  11   38.79    3.03
  -1   2  11   40.37    3.03
   1  -2 -11   45.97    3.32
  -1   2  11   39.36    3.14
  -1  -2  11   38.64    3.02
  -1  -2  11   40.72    3.20
   1   2 -11   47.91    3.41
  -1   2  11   46.18    3.41
  -1  -2  11   42.56    3.24
  -1   2  11   44.87    3.15
  -1   2  11   44.65    3.29
   1   2 -11   43.44    3.00
  -1  -2  11   39.78    3.40
  -1   2  11   38.91    3.36
   1  -2 -11   43.29    3.16
  -1  -2  10    9.09    1.74
  -1   2  10    4.30    1.22
  -1  -2  10    2.27    1.34
  -1   2  10    9.42    1.66
   1   2 -10    6.37    1.57
   1  -2 -10    7.70    1.56
  -1  -2  10    5.70    1.38
  -1   2  10    5.11    1.20
  -1  -2  10    8.37    1.19
  -1   2  10    8.26    1.36
  -1  -2  10   13.49    1.73
  -1   2  10    8.69    1.33
  -1   2  10    9.88    1.57
  -1   2  10    9.03    1.71
   1  -2 -10    4.03    1.41
  -1  -2  10    9.52    1.08
  -1   2  10    7.73    1.24
  -1   2  10    9.02    1.52
  -1  -2  10    7.35    1.51
   1   2 -10    5.51    1.15
  -1   2   9  106.47    7.14
  -1   2   9  107.52    7.27
  -1  -2   9   91.17    7.23
  -1  -2   9   91.30    7.19
   1   2  -9  113.82    7.33
   1  -2  -9  120.19    7.29
  -1   2   9  107.64    7.18
  -1   2   9   99.48    7.14
  -1   2   9  106.88    7.26
  -1   2   9  122.50    7.30
  -1  -2   9   96.75    7.23
  -1  -2   9  119.95    7.07
  -1   2   9  127.39    7.20
  -1  -2   9  121.43    7.21
  -1   2   9  103.13    7.20
  -1  -2   9  107.05    7.29
   1  -2  -9   96.04    7.21
   1   2  -9   97.41    7.26
   1   2  -9  112.95    7.09
   1  -2  -9  105.56    7.19
  -1   2   9  116.73    7.31
  -1   2   8    7.76    1.10
   1  -2  -8    9.23    1.38
  -1   2   8    7.13    1.19
   1   2  -8    7.89    1.33
   1   2  -8    7.56    1.44
  -1   2   8    7.77    1.24
   1  -2  -8    7.95    1.39
  -1   2   8    8.00    1.26
   1  -2  -8   10.13    1.41
  -1   2   8    8.82    1.42
  -1   2   8   10.45    1.34
  -1   2   8    8.18    1.20
  -1  -2   8    8.45    1.23
  -1   2   8    8.30    1.32
  -1   2   8    9.74    1.21
   1  -2  -8    7.20    1.32
  -1  -2   8    8.82    1.32
   1   2  -8    7.72    0.99
   1  -2  -8    7.12    1.14
  -1  -2   8   10.50    0.98
   1   2  -8   10.58    1.53
   1   2  -7   65.96    4.70
   1  -2  -7   69.33    4.73
  -1   2   7   62.58    4.60
   1  -2  -7   71.89    4.73
   1   2  -7   64.20    4.70
  -1   2   7   62.85    4.63
   1   2  -7   71.44    4.77
  -1   2   7   62.57    4.64
   1  -2  -7   72.47    4.72
  -1   2   7   66.53    4.67
  -1  -2   7   74.00    4.51
  -1  -2   7   67.54    4.64
  -1   2   7   68.53    4.74
  -1   2   7   71.29    4.64
  -1  -2   7   73.67    4.69
   1   2  -7   73.69    4.55
  -1   2   7   66.55    4.70
   1  -2  -7   70.31    4.69
   1   2  -7   64.75    4.73
   1  -2  -6   81.07    5.26
   1  -2  -6   78.67    5.34
  -1  -2   6   83.57    5.34
  -1   2   6   73.98    5.23
  -1  -2   6   78.54    5.31
  -1  -2   6   71.72    5.28
   1   2  -6   78.77    5.37
   1   2  -6   72.98    5.30
  -1   2   6   74.54    5.25
   1  -2  -6   85.04    5.32
  -1  -2   6   83.65    5.33
   1  -2  -6   81.03    5.33
  -1  -2   6   83.25    5.25
  -1  -2   6   76.11    5.12
  -1   2   6   82.36    5.36
  -1   2   6   82.37    5.27
  -1  -2   6   76.80    5.39
   1   2  -6   79.68    5.15
   1   2  -6   72.35    5.32
  -1  -2   6   84.90    5.30
  -1   2   6   77.05    5.27
  -1   2   6   86.78    5.28
   1  -2  -6   76.75    5.28
   1  -2  -5  343.53   21.88
  -1   2   5  347.65   21.91
  -1   2   5  324.16   21.87
  -1  -2   5  369.21   21.93
   1   2  -5  340.28   21.92
   1  -2  -5  352.10   21.93
  -1  -2   5  339.95   21.92
  -1   2   5  325.64   21.87
  -1  -2   5  340.24   21.92
   1   2  -5  336.80   21.94
   1   2  -5  335.81   21.94
   1  -2  -5  358.57   21.91
  -1  -2   5  331.17   21.96
  -1   2   5  339.90   21.91
  -1   2   5  362.01   21.95
   1  -2  -5  346.50   21.92
  -1   2   5  347.53   21.86
  -1  -2   5  353.00   21.92
  -1  -2   5  312.92   21.84
   1   2  -5  359.93   21.91
  -1  -2   5  355.82   21.77
  -1   2   5  330.55   21.87
   1  -2  -5  344.18   21.91
   1   2  -5  336.07   21.80
  -1  -2   5  348.78   21.88
  -1   2   5  369.37   21.89
   1   2  -5  325.42   21.88
  -1  -2   4    6.19    0.92
  -1   2   4    6.02    0.91
  -1   2   4    5.68    0.90
   1  -2  -4    8.21    1.15
   1  -2  -4    5.57    1.14
   1   2  -4    8.17    1.14
   1  -2  -4    5.71    1.11
   1   2  -4    4.80    1.20
   1   2  -4    6.09    1.18
  -1  -2   4    7.62    1.14
   1   2  -4    6.66    1.05
  -1   2   4    5.77    0.91
   1  -2  -4    9.33    1.15
  -1  -2   4    7.05    0.94
  -1   2   4    4.84    0.86
  -1  -2   4    5.26    0.94
   1   2  -4    4.86    0.95
  -1   2   4    7.54    1.07
  -1   2   4    5.25    0.84
  -1  -2   4    6.74    1.03
  -1  -2   4    6.13    0.67
   1   2  -3  262.35   16.26
  -1   2   3  275.90   16.26
   1  -2  -3  274.73   16.27
  -1  -2   3  271.05   16.25
   1  -2  -3  276.46   16.28
   1  -2  -3  273.06   16.28
   1   2  -3  243.87   16.28
   1   2  -3  242.54   16.29
  -1  -2   3  260.00   16.27
   1   2  -3  254.67   16.33
  -1   2   3  243.00   16.17
  -1   2   3  264.60   16.25
  -1  -2   3  251.51   16.24
   1  -2  -3  266.47   16.27
  -1  -2   3  255.81   16.20
  -1   2   3  284.16   16.28
  -1   2   3  227.34   16.16
   1  -2  -3  229.53   16.17
  -1  -2   3  250.22   16.15
   1  -2  -2   38.31    2.54
  -1  -2   2   39.64    2.46
  -1   2   2   37.95    2.49
   1  -2  -2   37.40    2.59
  -1  -2   2   39.43    2.63
   1   2  -2   39.58    2.58
  -1  -2   2   37.89    2.59
   1   2  -2   38.74    2.59
   1  -2  -2   37.29    2.58
  -1   2   2   35.83    2.49
   1  -2  -2   33.10    2.34
  -1  -2   2   32.06    2.71
  -1  -2   2   38.05    2.45
   1  -2  -2   37.21    2.53
   1   2  -2   35.71    2.62
  -1  -2   2   38.02    2.42
  -1   2   2   35.99    2.35
   1  -2  -2   27.04    2.34
  -1   2   2   38.83    2.61
  -1   2   1  216.24   13.40
  -1   2   1  218.11   13.39
  -1  -2   1  202.15   13.41
  -1  -2   1  216.56   13.36
   1  -2  -1  213.96   13.43
  -1  -2   1  215.31   13.43
   1   2  -1  202.61   13.44
  -1  -2   1  197.66   13.43
   1   2  -1  208.26   13.45
  -1  -2   1  210.25   13.47
  -1   2   1  214.92   13.39
  -1  -2   1  209.68   13.36
  -1  -2   1  204.69   13.36
   1   2  -1  205.01   13.36
  -1   2   0  373.11   23.18
  -1   2   0  371.75   23.16
   1  -2   0  373.62   23.20
  -1  -2   0  375.35   23.15
  -1  -2   0  376.76   23.13
   1  -2   0  348.98   23.18
  -1  -2   0  382.30   23.21
  -1  -2   0  349.29   23.20
  -1  -2   0  370.05   23.12
  -1  -2   0  360.44   23.23
  -1   2   0  356.25   23.16
   1  -2   0  360.10   23.10
  -1  -2   0  365.46   23.18
  -1   2   0  355.13   23.09
  -1  -2   0  368.45   23.17
  -1  -2  -1 2361.19  143.73
   1   2   1 2043.67  143.74
  -1   2  -1 2301.02  143.78
  -1   2  -1 2190.97  143.80
  -1   2  -1 2302.70  143.81
   1  -2   1 2350.29  143.82
  -1  -2  -1 2397.88  143.80
  -1  -2  -1 2367.91  143.80
  -1  -2  -1 2322.12  143.82
  -1   2  -1 2373.93  143.78
  -1   2  -1 2313.54  143.76
  -1  -2  -1 2274.41  143.82
   1  -2   1 2146.65  143.76
  -1  -2  -1 2285.32  143.82
  -1   2  -2  529.06   34.01
  -1   2  -2  526.65   33.99
  -1  -2  -2  554.23   33.99
  -1   2  -2  538.30   34.04
   1  -2   2  555.43   34.07
  -1  -2  -2  547.38   34.01
  -1  -2  -2  545.01   34.00
  -1   2  -2  515.79   33.99
  -1  -2  -2  545.89   34.02
  -1  -2  -2  532.92   34.02
  -1  -2  -2  546.22   34.06
  -1   2  -2  527.08   34.01
   1  -2   2  501.68   34.01
  -1  -2  -2  569.94   34.07
  -1   2  -3   35.52    2.35
  -1  -2  -3   34.45    2.31
  -1   2  -3   36.72    2.36
  -1  -2  -3   32.21    2.33
  -1   2  -3   35.63    2.50
  -1  -2  -3   37.12    2.38
   1  -2   3   34.58    2.53
  -1  -2  -3   32.99    2.36
  -1  -2  -3   33.37    2.57
  -1  -2  -3   33.22    2.41
  -1  -2  -3   33.79    2.41
  -1  -2  -3   37.46    2.61
  -1  -2  -3   35.98    2.56
  -1   2  -3   33.40    2.52
   1  -2   3   35.78    2.57
  -1  -2  -4   25.07    1.65
  -1   2  -4   23.19    1.80
  -1  -2  -4   25.08    1.65
   1   2   4   23.88    1.64
  -1   2  -4   25.07    1.73
  -1  -2  -4   24.37    1.66
   1  -2   4   28.88    2.02
  -1  -2  -4   28.67    1.86
  -1   2  -4   23.25    1.93
  -1  -2  -4   24.27    1.64
   1   2   4   25.04    1.64
  -1  -2  -4   24.96    1.85
   1   2   4   22.48    1.97
  -1  -2  -4   23.93    2.06
  -1  -2  -4   25.63    1.85
  -1  -2  -4   23.12    1.67
  -1  -2  -4   25.73    2.09
  -1   2  -4   22.93    2.04
  -1  -2  -4   25.75    2.16
   1  -2   4   27.71    1.94
   1   2   4   13.76    1.94
   1  -2   5  393.18   27.25
  -1  -2  -5  462.53   27.19
   1  -2   5  429.64   27.23
   1   2   5  401.05   27.19
  -1   2  -5  426.35   27.28
  -1   2  -5  420.85   27.22
  -1  -2  -5  444.89   27.28
  -1   2  -5  431.90   27.33
   1  -2   5  428.20   27.34
   1   2   5  430.64   27.20
  -1  -2  -5  404.27   27.35
   1   2   5  473.76   27.41
  -1  -2  -5  436.45   27.32
  -1  -2  -5  424.45   27.19
  -1  -2  -5  461.21   27.34
   1  -2   5  384.67   27.34
   1   2   5  474.05   27.41
  -1   2  -5  429.25   27.34
  -1  -2  -5  435.53   27.38
   1  -2   6    3.70    0.81
  -1  -2  -6    3.57    0.67
   1   2   6    3.67    0.63
  -1   2  -6    4.13    0.66
  -1   2  -6    2.66    1.04
   1  -2   6    4.05    0.74
  -1  -2  -6    3.02    0.95
   1  -2   6    4.28    1.15
  -1  -2  -6    3.66    0.66
   1   2   6    2.68    0.62
   1   2   6    2.91    1.14
  -1  -2  -6    3.57    0.88
   1   2   6    4.22    1.11
  -1   2  -6    3.10    1.18
  -1   2  -6    2.37    1.44
   1   2   6    5.45    1.12
   1  -2   7   49.11    3.58
   1  -2   7   52.24    3.57
   1  -2   7   56.37    3.50
  -1  -2  -7   59.55    3.51
   1   2   7   50.15    3.51
  -1   2  -7   54.67    3.72
   1   2   7   50.75    3.65
  -1   2  -7   48.32    3.49
  -1  -2  -7   53.45    3.65
   1  -2   7   55.55    3.57
   1   2   7   57.11    3.76
   1   2   7   51.03    3.81
   1   2   7   52.80    3.51
  -1   2  -7   43.90    3.61
   1  -2   7   51.49    3.73
  -1  -2  -7   61.54    3.71
  -1  -2  -7   53.06    3.50
  -1   2  -7   50.95    3.85
  -1  -2  -7   47.93    3.82
   1   2   7   54.52    3.80
  -1   2  -7   40.95    3.72
  -1  -2  -8    3.22    0.83
   1  -2   8    3.69    0.86
   1  -2   8    3.22    0.92
   1   2   8    3.04    0.73
  -1   2  -8    3.27    0.74
  -1  -2  -8    4.24    1.08
   1   2   8    3.72    1.09
   1  -2   8    2.63    0.73
  -1   2  -8    3.30    1.14
  -1   2  -8    3.25    1.03
   1   2   8    2.37    1.22
   1  -2   8    2.64    0.82
  -1  -2  -8    4.08    0.77
   1   2   8    3.68    1.31
   1  -2   8    4.47    1.22
   1   2   8    3.66    0.75
  -1  -2  -8    4.47    1.09
  -1   2  -8    3.20    1.59
  -1   2  -8    1.43    0.82
  -1  -2  -8    3.39    0.90
   1   2   8    3.45    1.25
  -1  -2  -8    1.80    1.34
  -1   2  -8    2.43    1.27
   1  -2   9   -0.39    0.95
   1  -2   9    0.80    0.94
   1   2   9   -0.04    0.78
   1   2   9   -0.79    1.10
   1  -2   9    1.30    1.25
   1  -2   9    0.23    0.66
  -1   2  -9   -0.77    1.27
  -1  -2  -9   -0.05    1.14
  -1   2  -9    0.08    0.73
  -1   2  -9   -0.17    1.09
   1   2   9   -0.57    0.81
   1   2   9   -1.22    1.40
  -1  -2  -9    0.83    1.09
   1  -2   9    0.30    0.85
   1  -2   9    0.07    1.31
  -1   2  -9   -0.28    1.21
  -1  -2  -9   -1.69    0.93
   1   2   9    0.53    1.33
  -1   2  -9   -1.39    0.93
   1  -2  10   14.20    1.44
   1  -2  10   13.70    1.17
   1   2  10   11.73    1.37
   1  -2  10   11.97    1.49
   1   2  10   16.79    1.58
  -1   2 -10   15.86    1.78
   1   2  10   15.13    1.60
   1  -2  10   14.45    1.74
  -1   2 -10   13.40    1.24
  -1  -2 -10   18.96    1.71
   1  -2  10   15.05    1.49
   1   2  10   16.36    2.01
  -1  -2 -10   10.06    1.75
  -1   2 -10   11.96    1.29
  -1   2 -10    9.09    1.68
   1   2  10   12.96    1.38
  -1  -2 -10    7.72    1.58
   1   2  10   11.85    1.96
  -1   2 -10   13.22    1.74
   1  -2  10    8.08    1.97
  -1   2 -10    8.87    1.45
   1  -2  11   74.28    5.30
   1  -2  11   86.48    5.37
   1   2  11   75.52    5.34
   1   2  11   75.75    5.30
   1  -2  11   70.15    5.09
   1   2  11   73.99    5.38
   1  -2  11   76.87    5.47
  -1   2 -11   83.12    5.52
  -1  -2 -11   84.55    5.42
   1  -2  11   90.76    5.66
   1   2  11   73.86    5.26
   1  -2  11   78.09    5.32
  -1   2 -11   80.25    5.47
  -1  -2 -11   87.55    5.53
   1   2  11   77.10    5.68
  -1   2 -11   69.54    5.32
  -1  -2 -11   74.77    5.40
   1   2  11   92.77    5.73
   1  -2  11   87.83    5.73
   1   2  12   41.34    3.10
   1   2  12   41.63    3.02
   1  -2  12   34.40    2.71
   1  -2  12   40.21    3.07
   1   2  12   36.07    3.12
   1  -2  12   35.70    3.21
  -1   2 -12   39.34    3.33
  -1  -2 -12   45.23    3.23
   1   2  12   37.40    2.97
   1  -2  12   38.63    3.02
   1   2  12   45.69    3.63
  -1   2 -12   37.30    3.04
  -1  -2 -12   44.09    3.34
  -1  -2 -12   32.32    3.06
   1  -2  12   43.80    3.53
  -1   2 -12   37.82    3.20
   1  -2  12   47.21    3.57
   1   2  12   50.28    3.62
   1   2  13    1.03    1.24
   1  -2  13   -1.06    1.36
   1  -2  13   -1.22    1.60
  -1   2 -13    0.55    1.84
  -1  -2 -13   -0.21    1.68
   1   2  13   -0.07    1.45
  -1   2 -13   -0.43    1.52
   1   2  13    2.14    1.27
   1   2  13   -1.01    1.99
   1  -2  13   -1.18    1.42
   1  -2  13    1.29    1.92
   1  -2  13    1.21    1.98
  -1   2 -13    0.47    1.26
   1   2  13    2.33    2.03
  -1  -2 -13    0.70    1.31
   1  -2  14   11.70    1.80
   1   2  14   11.27    1.69
  -1  -2 -14   11.28    2.11
   1   2  14   10.39    1.89
   1   2  14    9.77    1.70
   1  -2  14   12.16    1.74
   1  -2  14   12.92    2.49
   1   2  14   15.17    2.57
  -1   2 -14   12.10    2.06
   1   2  14   11.34    2.49
   1  -2  14   11.02    2.48
  -1  -2 -14   11.19    1.89
  -1   2 -14   11.62    1.78
   1  -2  15    2.27    1.64
   1   2  15    3.26    1.56
  -1   2 -15    6.55    2.00
   1  -2  15    3.01    2.39
   1  -2  15    2.51    1.61
   1   2  15   -0.13    2.38
   1   2  15    2.55    1.56
  -1   2 -15    2.43    1.55
   1   2  15    0.26    2.50
  -1  -2 -15   -0.73    1.59
   1  -2  15    3.36    2.34
   1  -2  16   13.16    2.37
   1  -2  16   14.31    2.39
   1   2  16   11.44    2.99
  -1   2 -16    8.84    2.47
   1  -2  16   12.34    2.89
   1  -2  16   11.10    2.98
   1   2  16   18.26    3.05
  -1   2 -16   15.77    2.30
  -1  -2 -16    9.91    2.28
   1  -2  17    1.04    2.75
  -1  -2 -17   -4.84    2.61
  -1   2 -17   -0.12    2.31
   1   2  17    0.61    2.93
  -1   2 -17   -0.45    1.80
   1   2  17    5.73    2.90
  -1  -2 -17    0.10    1.96
   1  -2  17   -0.59    2.67
  -1  -2 -18    2.66    2.22
  -1   3  18    1.90    2.45
  -1  -3  18    3.65    2.51
  -1   3  18    1.58    3.00
  -1   3  18    4.48    2.51
  -1  -3  18    2.53    2.54
  -1   3  18    2.01    2.99
   1  -3 -18    0.77    2.43
  -1  -3  17   -0.24    2.24
  -1   3  17    1.58    2.21
  -1  -3  17   -0.39    2.53
  -1   3  17    0.94    2.63
  -1   3  17   -1.72    2.14
  -1  -3  17    1.32    2.19
  -1  -3  17   -0.26    2.59
   1  -3 -17    1.65    2.14
  -1   3  17    0.80    2.56
  -1  -3  16    2.90    2.19
  -1   3  16    6.22    2.27
  -1  -3  16    2.62    2.31
  -1  -3  16   -1.13    2.22
  -1   3  16    5.58    2.60
  -1   3  16    1.52    2.24
  -1   3  16    4.56    2.54
  -1  -3  16    4.41    2.39
   1  -3 -16    4.51    2.14
  -1  -3  15    1.36    1.82
  -1   3  15   -3.03    1.93
  -1   3  15   -0.82    1.76
  -1   3  15   -0.23    2.21
  -1  -3  15    2.42    1.87
  -1   3  15   -0.11    2.21
   1  -3 -15    3.51    1.82
  -1  -3  15   -0.11    2.16
  -1  -3  14   41.66    3.46
  -1   3  14   47.23    3.43
   1  -3 -14   37.44    3.50
  -1   3  14   38.33    3.30
  -1  -3  14   41.27    3.37
  -1   3  14   45.96    3.64
   1  -3 -14   43.86    3.25
  -1   3  14   39.93    3.60
  -1  -3  14   39.97    3.63
   1   3 -14   39.25    2.97
  -1  -3  13   10.74    2.00
  -1  -3  13    5.77    1.77
  -1   3  13   10.50    1.41
  -1   3  13   15.38    2.01
   1  -3 -13    9.86    2.10
  -1  -3  13   10.77    2.01
   1   3 -13   17.11    2.40
  -1   3  13   14.58    2.19
  -1  -3  13   12.15    1.94
  -1   3  13   14.03    1.92
   1   3 -13   13.51    1.54
  -1   3  13   14.10    2.18
  -1  -3  13    8.47    2.12
   1  -3 -13   14.88    1.87
  -1   3  12    6.21    1.56
  -1  -3  12    4.48    1.46
  -1   3  12    9.02    1.20
  -1  -3  12    6.15    1.62
   1   3 -12    6.38    1.98
  -1  -3  12    5.96    1.23
   1  -3 -12    8.76    1.83
  -1   3  12    8.21    1.27
  -1  -3  12    8.04    1.69
  -1   3  12    8.59    1.36
  -1   3  12    6.12    1.75
  -1   3  12    8.93    1.62
  -1  -3  12    8.43    1.59
  -1  -3  12    8.68    1.84
   1   3 -12    6.61    1.24
   1  -3 -12    7.34    1.49
  -1   3  12    8.97    1.90
  -1   3  11    4.41    1.04
  -1   3  11    2.37    1.35
  -1  -3  11    6.09    1.49
  -1   3  11    2.77    1.14
  -1  -3  11    3.28    1.05
   1   3 -11    2.29    1.62
  -1  -3  11    4.91    1.46
   1  -3 -11    4.67    1.59
   1   3 -11    3.48    1.33
  -1  -3  11    2.83    1.35
  -1   3  11    4.65    1.53
  -1   3  11    1.68    1.20
  -1   3  11    2.48    1.32
  -1  -3  11    2.65    1.51
   1  -3 -11    3.63    1.28
   1   3 -11    3.26    0.99
  -1   3  11    3.07    1.48
  -1  -3  10   10.96    1.84
  -1   3  10   15.24    1.84
  -1   3  10   16.85    1.47
   1  -3 -10   16.93    1.79
  -1  -3  10   14.68    1.49
   1   3 -10   16.28    1.79
  -1   3  10   12.01    1.54
   1   3 -10   20.20    2.03
  -1   3  10   15.23    1.63
  -1   3  10   18.44    1.89
  -1  -3  10    8.06    1.76
  -1   3  10   10.96    1.74
   1   3 -10   10.92    1.81
   1   3 -10   15.99    1.40
  -1   3  10   19.89    1.89
  -1  -3  10   18.00    1.86
   1  -3 -10   11.32    1.68
  -1   3   9    0.26    0.90
  -1   3   9    0.98    1.07
   1   3  -9    1.49    1.24
   1   3  -9    0.13    1.40
  -1   3   9    1.37    1.08
   1  -3  -9    0.71    1.24
  -1  -3   9    2.82    1.14
  -1   3   9    0.72    1.16
  -1   3   9   -0.93    1.04
   1   3  -9    1.31    1.09
   1  -3  -9   -0.46    1.18
   1  -3  -9    1.17    1.03
  -1   3   9    1.40    1.12
  -1  -3   9    1.49    1.18
  -1   3   9    0.84    1.20
   1   3  -9   -0.65    0.83
  -1  -3   9    0.78    0.75
  -1   3   8  106.25    7.24
   1  -3  -8  111.88    7.40
  -1   3   8  111.75    7.38
   1  -3  -8  109.40    7.34
   1   3  -8  103.75    7.43
   1   3  -8  106.59    7.37
  -1   3   8  115.60    7.38
   1  -3  -8  116.57    7.38
  -1   3   8  121.26    7.33
  -1   3   8  103.00    7.35
  -1  -3   8  116.82    7.15
  -1   3   8  117.07    7.41
  -1  -3   8  117.55    7.29
   1   3  -8   98.99    7.36
  -1  -3   8  114.74    7.38
   1   3  -8  102.35    7.17
   1  -3  -8  114.73    7.35
   1  -3  -8  100.15    7.33
  -1   3   8  117.06    7.38
   1  -3  -7    5.78    1.27
  -1   3   7    5.61    0.93
  -1  -3   7    4.59    1.02
   1  -3  -7    4.77    1.06
   1   3  -7    4.03    1.35
   1  -3  -7    5.18    1.19
  -1  -3   7    4.62    1.16
   1   3  -7    5.43    1.21
  -1  -3   7    4.41    1.19
   1   3  -7    4.64    1.22
  -1  -3   7    4.22    1.00
   1  -3  -7    4.93    1.18
  -1  -3   7    3.91    1.03
  -1   3   7    6.79    1.12
  -1   3   7    6.47    1.31
  -1   3   7    5.18    1.07
  -1  -3   7    4.89    0.69
   1   3  -7    5.21    0.72
   1   3  -7    4.31    1.27
   1  -3  -7    3.48    1.01
  -1  -3   7    4.94    1.12
  -1   3   7    3.70    1.05
   1  -3  -6    3.25    1.04
   1  -3  -6    2.15    1.13
  -1  -3   6    2.79    0.91
  -1  -3   6    2.05    1.40
  -1   3   6    2.46    0.81
   1   3  -6    1.66    1.13
   1  -3  -6    2.97    1.09
   1   3  -6    2.58    1.21
  -1  -3   6    3.10    1.09
  -1  -3   6    1.14    1.10
  -1  -3   6    1.15    0.90
  -1  -3   6    2.45    0.90
   1   3  -6    3.05    1.21
   1  -3  -6    2.71    1.11
  -1   3   6    1.84    0.89
  -1   3   6    2.55    1.24
  -1  -3   6    1.64    1.04
   1  -3  -6    2.15    0.84
  -1  -3   6    2.30    0.51
   1   3  -6    3.05    1.12
  -1   3   6    3.36    1.03
  -1   3   6    3.15    0.92
   1   3  -6    2.96    0.62
   1  -3  -5   -0.25    1.00
  -1  -3   5   -0.35    0.78
   1  -3  -5    0.15    1.11
  -1  -3   5    1.22    1.42
  -1   3   5    0.86    0.75
   1   3  -5    1.75    1.00
   1  -3  -5    0.48    1.06
   1   3  -5   -0.46    1.09
  -1  -3   5    1.06    1.10
  -1  -3   5    1.27    0.98
  -1  -3   5   -0.27    0.84
   1   3  -5    0.78    1.06
  -1   3   5    0.48    1.23
  -1   3   5   -0.15    0.77
   1  -3  -5    1.63    1.06
  -1  -3   5    0.12    0.79
  -1   3   5    0.36    0.72
   1   3  -5    0.07    1.04
  -1   3   5    0.86    1.00
  -1  -3   5    0.69    0.38
  -1  -3   5    0.85    1.01
   1  -3  -5   -0.89    0.88
  -1   3   4  452.80   26.50
  -1  -3   4  434.55   26.57
   1  -3  -4  456.22   26.51
   1  -3  -4  444.77   26.49
  -1   3   4  415.48   26.45
  -1  -3   4  441.73   26.49
  -1  -3   4  398.04   26.48
   1   3  -4  464.42   26.54
   1   3  -4  424.08   26.53
   1  -3  -4  451.09   26.49
  -1  -3   4  436.54   26.49
   1  -3  -4  447.43   26.51
   1  -3  -4  399.70   26.41
  -1  -3   4  410.38   26.40
  -1   3   4  432.08   26.49
   1   3  -4  443.35   26.59
  -1   3   4  459.14   26.51
  -1  -3   4  411.84   26.45
  -1  -3   4  391.85   26.32
   1   3  -4  401.51   26.46
   1  -3  -4  383.78   26.42
  -1   3   4  359.28   26.41
  -1   3   3    1.00    0.72
  -1  -3   3    0.37    0.73
   1  -3  -3    0.48    1.06
   1  -3  -3   -0.88    1.04
  -1  -3   3   -0.25    1.16
   1  -3  -3    0.26    1.01
   1   3  -3    0.56    1.04
   1   3  -3    0.91    0.95
  -1  -3   3   -0.55    1.07
  -1  -3   3   -0.45    0.95
  -1   3   3   -0.03    0.75
  -1  -3   3    0.17    0.68
   1  -3  -3    0.40    0.63
   1   3  -3   -0.31    0.95
  -1  -3   3    1.85    1.20
   1  -3  -3    0.43    0.99
   1   3  -3    0.63    0.83
  -1   3   3    0.39    0.60
  -1   3   3    0.16    1.08
  -1  -3   3    0.73    0.69
   1  -3  -3    0.23    0.62
  -1  -3   2    1.22    1.11
  -1  -3   2    1.46    0.70
  -1   3   2    2.07    0.75
   1  -3  -2    1.14    0.96
   1  -3  -2    2.05    1.01
   1   3  -2    1.13    0.96
  -1   3   2    1.56    0.65
  -1  -3   2    1.58    0.91
  -1  -3   2    1.27    1.03
  -1  -3   2    1.50    1.09
  -1   3   2    0.66    0.73
   1  -3  -2    0.62    0.96
   1   3  -2   -1.20    1.04
  -1   3   2    1.01    0.60
   1  -3  -2    0.68    0.55
  -1  -3   2    1.39    0.62
  -1   3   2    0.51    1.03
   1   3  -2    0.96    0.46
  -1   3   1    3.65    0.75
  -1  -3   1    3.11    0.91
   1  -3  -1    3.23    1.01
   1  -3  -1    2.96    0.84
  -1  -3   1    3.66    0.91
   1  -3  -1    4.54    0.80
  -1   3   1    2.76    0.76
  -1   3   1    3.49    0.75
  -1  -3   1    2.95    1.05
   1   3  -1    3.33    0.95
   1  -3  -1    3.45    0.85
  -1   3   1    4.74    0.76
   1   3  -1    3.87    1.04
  -1  -3   1    4.35    1.13
   1  -3  -1    3.63    0.60
   1  -3  -1    3.05    0.49
  -1  -3   1    5.24    0.75
  -1  -3   1    3.33    0.73
  -1  -3   0   29.92    1.98
  -1   3   0   28.50    2.02
   1  -3   0   27.84    2.12
  -1   3   0   29.80    1.99
   1   3   0   27.23    1.99
  -1  -3   0   29.73    2.05
   1  -3   0   28.80    2.03
  -1  -3   0   28.71    2.10
  -1  -3   0   30.17    2.20
  -1   3   0   28.25    2.01
  -1   3   0   26.93    1.91
  -1  -3   0   27.68    2.01
   1  -3   0   28.72    1.88
  -1  -3   0   20.89    2.08
  -1   3  -1  154.64   10.05
  -1   3  -1  158.82   10.04
   1   3   1  157.88    9.99
  -1  -3  -1  156.26    9.97
   1  -3   1  158.76   10.07
  -1  -3  -1  162.66   10.08
  -1  -3  -1  162.78   10.03
  -1  -3  -1  153.51   10.04
   1   3   1  141.46   10.05
  -1  -3  -1  154.49   10.00
  -1  -3  -1  161.36   10.08
  -1   3  -1  161.12   10.04
   1   3   1  133.92   10.07
  -1  -3  -1  161.64   10.02
  -1  -3  -1  156.12   10.06
  -1  -3  -1  154.31   10.09
  -1   3  -1  162.56   10.00
   1  -3   1  159.59   10.02
  -1   3  -2  211.25   14.05
   1   3   2  221.32   13.98
  -1   3  -2  218.56   14.04
  -1  -3  -2  221.40   13.97
   1  -3   2  229.42   14.11
  -1  -3  -2  217.82   14.02
  -1  -3  -2  236.55   14.04
   1   3   2  216.61   14.04
  -1   3  -2  216.78   14.04
  -1  -3  -2  213.58   13.97
   1   3   2  212.83   14.07
   1   3   2  219.91   14.05
  -1  -3  -2  231.15   14.04
  -1  -3  -2  223.28   14.06
  -1   3  -2  223.82   14.04
   1  -3   2  216.14   14.05
  -1  -3  -2  218.19   14.13
  -1   3  -3  108.11    6.68
  -1   3  -3  104.92    6.67
  -1  -3  -3  101.87    6.58
   1  -3   3   98.08    6.69
   1   3   3  103.51    6.58
  -1   3  -3  100.09    6.72
  -1  -3  -3  107.88    6.65
   1  -3   3  107.58    6.77
   1   3   3  105.91    6.65
  -1  -3  -3  105.68    6.62
   1   3   3   95.11    6.71
  -1  -3  -3   93.07    6.78
  -1  -3  -3  106.74    6.58
  -1  -3  -3  101.24    6.70
   1   3   3  102.43    6.58
  -1  -3  -3  110.24    6.70
  -1  -3  -3  104.31    6.80
  -1   3  -3   98.17    6.73
   1   3   3   89.42    6.80
   1  -3   3   99.64    6.70
  -1  -3  -4   13.30    0.91
  -1   3  -4   10.96    0.99
  -1   3  -4   12.11    1.15
   1   3   4    9.58    0.87
  -1  -3  -4   10.36    0.91
  -1  -3  -4   12.78    0.90
  -1  -3  -4   11.47    1.01
  -1   3  -4   11.15    1.25
   1  -3   4   10.42    1.29
   1   3   4    9.99    0.88
  -1  -3  -4   10.01    0.90
  -1  -3  -4   14.05    1.15
  -1  -3  -4   12.17    1.52
  -1  -3  -4    9.79    1.15
   1   3   4   12.71    1.30
  -1   3  -4   10.90    1.46
   1  -3   4    9.09    1.28
  -1  -3  -4   12.36    1.49
   1   3   5   12.17    1.03
  -1   3  -5   13.22    1.26
  -1  -3  -5   12.99    1.06
  -1   3  -5   12.27    1.13
   1  -3   5   13.95    1.50
  -1  -3  -5   13.65    1.20
  -1   3  -5   13.60    1.40
  -1   3  -5   13.10    1.22
  -1  -3  -5   13.43    1.27
  -1  -3  -5   12.17    1.62
   1   3   5   11.92    1.04
  -1  -3  -5   12.68    1.04
  -1   3  -5   12.00    1.70
   1  -3   5   16.21    1.44
  -1  -3  -5   14.37    1.65
  -1  -3  -5   14.11    1.27
   1   3   5   16.65    1.56
   1   3   6  114.91    8.02
  -1   3  -6  128.80    8.17
  -1  -3  -6  130.74    8.03
  -1   3  -6  128.94    8.06
   1  -3   6  111.56    8.05
  -1  -3  -6  132.89    8.11
   1  -3   6  136.52    8.20
  -1   3  -6  136.35    8.21
  -1  -3  -6  118.12    8.01
  -1  -3  -6  125.13    8.25
  -1   3  -6  125.01    8.14
  -1  -3  -6  141.72    8.20
   1   3   6  125.83    8.03
  -1  -3  -6  129.30    8.17
   1   3   6  140.50    8.29
  -1  -3  -6  115.63    8.25
  -1   3  -6  121.97    8.27
   1  -3   6  108.49    8.17
   1  -3   7  154.35   10.29
  -1   3  -7  153.98   10.42
   1   3   7  153.76   10.28
  -1  -3  -7  168.55   10.28
  -1   3  -7  163.24   10.46
   1  -3   7  165.24   10.47
  -1   3  -7  152.91   10.30
  -1  -3  -7  172.29   10.38
  -1  -3  -7  147.55   10.49
   1   3   7  158.47   10.29
  -1  -3  -7  170.70   10.45
  -1  -3  -7  161.32   10.27
   1   3   7  179.81   10.58
  -1   3  -7  153.30   10.40
  -1   3  -7  150.85   10.52
   1   3   7  170.41   10.56
  -1  -3  -7  162.29   10.53
  -1  -3  -8   21.96    1.71
   1   3   8   19.40    1.70
   1  -3   8   21.09    1.80
   1  -3   8   20.06    1.71
  -1   3  -8   24.11    1.76
  -1   3  -8   24.37    2.10
  -1  -3  -8   22.71    1.90
   1  -3   8   22.60    1.80
  -1  -3  -8   23.34    1.71
   1  -3   8   20.87    2.03
   1   3   8   22.08    2.14
  -1   3  -8   23.72    1.94
   1   3   8   23.97    1.72
  -1   3  -8   18.21    1.76
  -1  -3  -8   24.03    1.96
   1   3   8   29.06    2.22
  -1  -3  -9    1.11    0.85
   1  -3   9   -0.73    1.04
   1   3   9   -1.51    1.00
   1  -3   9    0.74    0.73
  -1  -3  -9    0.96    1.12
  -1   3  -9    2.60    1.32
  -1   3  -9    1.09    0.82
  -1  -3  -9    2.08    0.84
   1  -3   9    0.09    1.02
  -1  -3  -9    1.81    1.11
   1   3   9    2.43    1.40
  -1   3  -9    0.28    1.08
   1   3   9   -0.86    0.98
   1   3   9    2.10    1.41
  -1   3  -9   -0.05    0.93
  -1  -3  -9    0.62    0.95
  -1  -3 -10    4.46    1.03
   1  -3  10    6.64    1.20
   1  -3  10    4.47    1.05
   1   3  10    5.63    1.03
   1  -3  10    2.88    1.44
  -1   3 -10    6.61    1.00
  -1   3 -10    6.35    1.55
  -1  -3 -10    6.68    1.37
   1  -3  10    3.95    0.85
  -1  -3 -10    5.46    1.01
   1   3  10    4.10    0.97
  -1   3 -10    2.03    1.31
   1   3  10    7.02    1.59
  -1  -3 -10    3.45    1.33
   1  -3  10    5.35    1.16
   1  -3  10    0.66    1.79
  -1   3 -10    2.73    1.04
  -1  -3 -10    0.38    1.18
   1   3  10    1.98    1.54
   1   3  11   30.36    2.60
   1  -3  11   33.32    2.66
   1  -3  11   29.80    2.43
   1  -3  11   33.02    2.71
   1  -3  11   38.48    2.92
  -1  -3 -11   37.91    2.80
  -1   3 -11   36.49    3.00
   1  -3  11   32.06    2.68
   1   3  11   36.61    3.13
   1   3  11   34.90    2.59
  -1  -3 -11   35.45    2.80
  -1  -3 -11   39.41    2.91
  -1   3 -11   28.77    2.62
  -1   3 -11   34.53    2.84
   1  -3  11   35.04    3.08
   1   3  11   41.34    3.22
   1  -3  12   30.76    2.50
   1   3  12   30.15    2.50
   1  -3  12   25.37    2.12
   1   3  12   23.81    2.31
  -1   3 -12   30.11    2.77
  -1  -3 -12   31.17    2.61
   1  -3  12   28.71    2.72
   1   3  12   32.39    2.98
   1   3  12   27.00    2.33
   1  -3  12   31.74    2.45
  -1   3 -12   24.46    2.38
  -1   3 -12   29.89    2.65
  -1  -3 -12   28.83    2.69
  -1  -3 -12   24.34    2.46
   1   3  12   34.43    3.00
   1  -3  12   26.81    2.92
   1   3  13    0.56    1.31
   1  -3  13    0.48    1.45
  -1  -3 -13    1.78    1.74
  -1   3 -13    0.99    1.97
   1  -3  13    1.62    2.00
  -1   3 -13    0.17    1.50
   1   3  13    1.48    2.07
   1  -3  13    0.61    1.35
  -1  -3 -13    1.28    1.78
   1   3  13    1.37    1.31
  -1  -3 -13    0.48    1.39
  -1   3 -13   -0.06    1.23
   1   3  13    2.94    2.09
   1  -3  13    2.88    1.92
   1   3  14   -1.16    1.41
   1  -3  14    2.24    1.58
   1   3  14    3.82    2.24
   1  -3  14    1.40    1.44
   1  -3  14   -1.29    2.13
  -1   3 -14   -0.74    1.72
  -1  -3 -14    0.70    1.99
   1   3  14    0.69    1.32
  -1   3 -14    2.67    1.45
   1   3  14    0.98    2.22
   1  -3  14    3.01    2.28
  -1  -3 -14   -0.35    1.51
   1  -3  15    6.35    1.88
   1   3  15    9.95    1.77
  -1  -3 -15   16.15    2.52
  -1   3 -15   10.23    2.14
   1   3  15   11.04    1.81
   1  -3  15    9.41    1.87
   1   3  15   11.84    2.70
   1  -3  15   10.00    2.64
  -1   3 -15    9.50    1.82
   1  -3  15    8.36    2.69
   1   3  15   10.71    2.62
  -1  -3 -15   12.32    2.02
   1  -3  16   41.64    3.92
   1  -3  16   45.88    4.49
  -1   3 -16   42.94    3.84
  -1   3 -16   47.38    4.15
   1  -3  16   42.23    3.92
   1   3  16   49.56    4.56
   1   3  16   52.99    4.65
   1  -3  16   45.41    4.56
  -1  -3 -16   45.57    3.95
   1  -3  17    8.79    2.98
   1   3  17   11.51    3.12
  -1   3 -17   11.70    2.54
   1  -3  17    8.65    2.86
  -1  -3 -17    7.45    2.26
   1   3  17    9.37    3.09
  -1  -3 -18    2.97    2.29
  -1   4  18   13.29    2.68
  -1  -4  18   10.33    2.82
  -1   4  18   10.53    2.79
  -1  -4  18   15.51    2.85
  -1   4  18   14.70    3.32
   1  -4 -18   13.62    2.74
  -1   4  17    6.39    2.32
  -1  -4  17    3.97    2.40
  -1  -4  17    4.40    2.58
  -1  -4  17    4.23    2.27
  -1   4  17    5.41    2.25
  -1  -4  17    2.40    2.60
   1  -4 -17    9.11    2.28
  -1   4  17    5.40    2.75
  -1  -4  16    4.52    2.40
  -1   4  16    4.36    2.39
  -1   4  16    9.89    2.55
  -1   4  16    5.02    2.61
  -1  -4  16    6.93    2.40
  -1  -4  16    0.86    2.43
   1  -4 -16    7.05    2.39
  -1   4  16    7.48    2.62
  -1  -4  15   -1.43    1.73
  -1   4  15    1.60    1.86
  -1  -4  15    2.34    1.91
  -1   4  15    2.30    2.24
  -1  -4  15    2.76    1.85
  -1   4  15    1.12    1.84
   1  -4 -15    2.09    1.88
  -1   4  15    3.91    2.24
  -1  -4  15    1.59    2.27
  -1  -4  14   11.66    2.16
  -1  -4  14   19.65    2.56
  -1   4  14   20.17    2.39
  -1   4  14   20.05    2.38
  -1   4  14   24.93    2.78
  -1  -4  14   21.58    2.47
   1  -4 -14   21.59    2.32
  -1   4  14   23.82    2.68
  -1  -4  14   20.42    2.69
  -1   4  13   21.29    2.36
  -1   4  13   20.96    1.80
  -1  -4  13    8.61    2.15
  -1  -4  13   19.17    2.41
   1  -4 -13   20.09    2.43
  -1  -4  13   19.90    2.35
  -1   4  13   25.49    2.38
  -1   4  13   21.16    2.51
  -1  -4  13   22.07    2.61
  -1   4  13   19.70    2.52
   1  -4 -13   22.22    2.30
   1   4 -13   22.94    1.91
  -1   4  12   16.01    1.53
  -1  -4  12   14.56    2.06
  -1   4  12   18.56    2.02
   1   4 -12   18.00    2.38
  -1  -4  12   12.82    2.03
   1   4 -12   14.60    2.04
  -1   4  12   15.87    1.70
   1  -4 -12   16.02    2.08
  -1   4  12   14.78    1.74
  -1  -4  12   14.69    1.98
  -1   4  12   22.78    2.30
  -1   4  12   17.66    2.00
   1  -4 -12   17.26    1.99
  -1  -4  12   16.00    2.16
  -1   4  12   15.58    2.27
   1   4 -12   14.91    1.56
  -1  -4  11  212.27   13.64
  -1   4  11  217.52   13.61
  -1   4  11  199.94   13.34
  -1   4  11  174.69   13.39
   1   4 -11  233.68   13.71
   1   4 -11  192.68   13.56
   1  -4 -11  215.43   13.55
   1   4 -11  200.57   13.53
  -1   4  11  251.58   13.73
  -1  -4  11  203.51   13.59
  -1   4  11  218.84   13.61
  -1   4  11  200.91   13.46
  -1   4  11  208.71   13.65
  -1  -4  11  222.92   13.67
   1   4 -11  200.14   13.32
   1  -4 -11  210.31   13.58
   1   4 -11  215.71   13.35
  -1  -4  10   67.21    4.83
  -1   4  10   72.38    4.81
  -1   4  10   63.96    4.55
   1   4 -10   70.75    4.83
   1  -4 -10   68.90    4.78
  -1   4  10   52.70    4.61
   1   4 -10   72.67    4.94
  -1  -4  10   68.92    4.69
  -1   4  10   71.92    4.80
  -1  -4  10   71.39    4.84
   1   4 -10   62.55    4.75
  -1   4  10   80.32    4.92
   1   4 -10   69.13    4.51
   1  -4 -10   69.18    4.77
  -1   4  10   72.19    4.86
   1   4 -10   62.23    4.49
  -1  -4  10   75.23    4.88
  -1   4   9  257.38   16.80
  -1   4   9  248.29   16.64
   1  -4  -9  282.35   16.76
   1   4  -9  254.00   16.81
  -1  -4   9  284.37   16.82
   1   4  -9  264.80   16.88
  -1   4   9  251.60   16.80
  -1   4   9  277.79   16.83
   1   4  -9  246.29   16.86
  -1  -4   9  266.40   16.69
   1   4  -9  256.80   16.59
   1  -4  -9  264.62   16.80
   1   4  -9  244.17   16.56
  -1  -4   9  277.81   16.82
   1  -4  -9  251.62   16.75
  -1   4   9  260.93   16.80
  -1   4   8    0.27    0.79
  -1   4   8    1.29    0.98
   1  -4  -8    2.08    1.29
   1  -4  -8    1.74    1.02
   1   4  -8    0.97    1.26
  -1  -4   8    1.47    1.16
   1  -4  -8    1.57    1.17
   1   4  -8    0.88    1.16
  -1  -4   8   -0.83    1.09
   1   4  -8   -0.21    1.28
  -1  -4   8    1.18    0.97
   1  -4  -8    0.47    1.21
  -1   4   8    1.91    1.08
  -1   4   8    2.58    0.98
  -1  -4   8    1.95    1.18
  -1   4   8    2.39    1.13
   1  -4  -8    1.29    1.12
   1  -4  -8    1.41    1.00
   1   4  -8    1.32    1.29
  -1   4   8    1.43    1.05
   1   4  -8    1.92    0.65
   1  -4  -7  229.65   15.55
  -1   4   7  226.62   15.60
  -1  -4   7  255.53   15.75
  -1  -4   7  255.53   15.64
   1  -4  -7  257.30   15.64
  -1   4   7  223.42   15.50
   1   4  -7  239.46   15.68
  -1  -4   7  237.39   15.60
  -1  -4   7  229.14   15.58
   1   4  -7  226.30   15.63
   1  -4  -7  259.80   15.59
  -1   4   7  241.09   15.52
  -1   4   7  258.88   15.66
  -1   4   7  226.54   15.61
   1  -4  -7  257.22   15.64
  -1  -4   7  245.13   15.63
  -1  -4   7  253.24   15.51
   1   4  -7  249.84   15.72
  -1   4   7  254.39   15.61
  -1  -4   7  241.61   15.62
   1   4  -7  240.91   15.41
   1  -4  -7  241.05   15.62
   1   4  -7  226.41   15.61
  -1   4   7  259.30   15.61
   1  -4  -6    2.63    1.05
  -1   4   6    2.51    0.81
  -1  -4   6    2.84    1.48
   1  -4  -6    3.25    1.15
  -1  -4   6    2.56    0.96
  -1  -4   6    2.84    1.10
  -1  -4   6    0.63    1.10
   1  -4  -6    1.62    1.06
   1   4  -6    2.00    1.26
  -1   4   6    0.45    0.81
   1   4  -6    2.35    1.26
  -1  -4   6    1.64    0.91
   1   4  -6    1.92    1.29
   1  -4  -6    2.35    1.13
  -1  -4   6    2.71    0.82
  -1   4   6    1.05    1.27
  -1  -4   6    3.02    1.27
  -1   4   6    2.46    0.95
  -1   4   6    1.70    1.06
   1   4  -6    1.54    1.14
   1  -4  -6    1.98    0.95
  -1  -4   5   53.27    3.60
   1  -4  -5   48.06    3.42
  -1  -4   5   50.20    3.40
   1  -4  -5   49.87    3.45
  -1   4   5   41.66    3.30
  -1   4   5   43.85    3.27
   1   4  -5   51.36    3.53
   1  -4  -5   48.29    3.42
   1   4  -5   48.45    3.48
  -1  -4   5   45.96    3.44
  -1  -4   5   50.50    3.41
  -1  -4   5   49.19    3.39
   1  -4  -5   47.01    3.43
   1   4  -5   49.28    3.54
  -1   4   5   56.03    3.53
  -1  -4   5   49.08    3.25
   1   4  -5   45.68    3.41
  -1  -4   5   48.49    3.41
  -1   4   5   53.26    3.47
  -1   4   5   46.94    3.32
  -1  -4   4   28.44    2.29
  -1  -4   4   29.52    2.07
   1  -4  -4   24.20    2.15
  -1   4   4   28.55    2.06
  -1   4   4   25.73    1.96
   1  -4  -4   25.84    2.19
  -1  -4   4   22.90    2.10
   1   4  -4   28.72    2.20
  -1   4   4   26.31    1.99
   1  -4  -4   27.20    2.13
  -1  -4   4   29.41    2.04
   1  -4  -4   24.26    2.15
  -1   4   4   30.60    2.09
   1   4  -4   27.00    2.25
  -1  -4   4   26.49    1.90
  -1   4   4   25.36    2.00
  -1  -4   4   25.21    2.03
   1   4  -4   25.50    2.13
  -1   4   4   29.39    2.19
   1  -4  -3  530.28   30.70
  -1  -4   3  505.77   30.71
  -1   4   3  466.81   30.63
  -1   4   3  502.74   30.68
   1  -4  -3  514.71   30.67
  -1  -4   3  508.91   30.67
  -1  -4   3  469.53   30.68
   1   4  -3  512.64   30.73
   1  -4  -3  526.98   30.70
  -1   4   3  516.26   30.69
   1  -4  -3  430.74   30.59
  -1  -4   3  439.00   30.55
   1   4  -3  518.22   30.79
   1  -4  -3  467.35   30.60
   1   4  -3  437.37   30.64
  -1  -4   3  479.27   30.65
   1  -4  -3  523.22   30.73
  -1   4   3  462.04   30.61
  -1   4   3  537.00   30.72
   1  -4  -2    0.18    0.90
   1  -4  -2    0.36    1.01
  -1  -4   2    0.09    1.00
  -1   4   2    0.15    0.73
  -1  -4   2   -0.84    1.04
  -1   4   2   -0.02    0.66
  -1  -4   2    0.06    0.92
   1   4  -2    1.28    0.91
  -1   4   2    0.52    0.73
   1   4  -2   -0.31    0.97
   1  -4  -2    0.27    0.89
   1  -4  -2    0.58    0.64
  -1   4   2    0.24    1.04
  -1  -4   2   -0.14    0.70
  -1  -4   2    0.52    0.34
   1   4  -1  321.86   22.68
  -1  -4   1  383.70   22.68
   1  -4  -1  372.43   22.70
  -1   4   1  385.60   22.70
  -1   4   1  381.25   22.69
   1  -4  -1  368.74   22.70
   1  -4  -1  373.44   22.65
  -1   4   1  340.70   22.64
  -1  -4   1  352.20   22.70
  -1  -4   1  378.78   22.69
   1   4  -1  334.21   22.72
   1   4  -1  332.27   22.70
  -1   4   1  378.65   22.70
  -1  -4   1  374.56   22.59
   1  -4  -1  354.86   22.69
   1   4  -1  368.82   22.77
   1  -4  -1  321.39   22.62
   1  -4  -1  294.38   22.62
  -1  -4   1  394.81   22.71
  -1  -4   1  356.07   22.61
  -1   4   1  366.46   22.75
  -1  -4   0   89.06    5.88
   1   4   0   94.58    5.90
   1  -4   0   94.51    5.97
  -1   4   0   93.64    5.92
  -1   4   0   91.12    5.91
  -1   4   0   87.98    5.88
  -1  -4   0   95.92    5.91
  -1  -4   0   92.02    5.93
   1  -4   0   86.77    5.90
   1   4   0   97.47    5.96
  -1  -4   0   90.93    5.80
  -1   4   0   94.67    5.92
  -1  -4   0   92.41    5.84
  -1  -4   0  105.16    5.95
  -1  -4   0   75.73    6.04
   1  -4   0   87.93    5.84
  -1   4   0   76.04    5.85
  -1   4  -1   88.10    5.56
  -1   4  -1   84.99    5.53
  -1  -4  -1   80.32    5.47
   1   4   1   88.36    5.50
   1  -4   1   90.47    5.60
  -1  -4  -1   93.33    5.52
   1   4   1   78.29    5.54
  -1  -4  -1   89.25    5.56
   1  -4   1   77.66    5.57
  -1  -4  -1   79.28    5.51
  -1  -4  -1   83.81    5.47
  -1  -4  -1   85.13    5.47
   1   4   1   81.66    5.59
  -1  -4  -1   84.07    5.49
  -1   4  -1   89.71    5.54
   1  -4   1   87.13    5.50
  -1  -4  -1   77.62    5.68
  -1   4  -1   84.24    5.50
  -1   4  -2   83.77    5.39
   1   4   2   84.03    5.32
   1  -4   2   79.79    5.41
  -1   4  -2   76.05    5.39
  -1  -4  -2   81.12    5.31
  -1  -4  -2   83.75    5.36
   1  -4   2   82.98    5.47
  -1  -4  -2   80.28    5.35
   1   4   2   84.55    5.38
  -1  -4  -2   89.30    5.31
   1   4   2   81.12    5.41
  -1   4  -2   83.46    5.39
  -1  -4  -2   84.59    5.34
  -1  -4  -2   87.35    5.38
   1  -4   2   77.37    5.41
  -1   4  -2   79.08    5.39
   1  -4   2   85.99    5.41
  -1  -4  -2   78.44    5.52
   1   4   2   68.96    5.47
   1  -4   3   28.01    2.34
  -1  -4  -3   30.10    2.21
   1   4   3   32.46    2.22
  -1   4  -3   30.92    2.32
   1  -4   3   28.09    2.38
  -1   4  -3   32.63    2.33
  -1  -4  -3   35.00    2.28
   1  -4   3   32.71    2.49
  -1  -4  -3   35.45    2.26
   1   4   3   32.82    2.29
   1   4   3   32.09    2.28
   1   4   3   31.53    2.34
  -1  -4  -3   36.18    2.34
   1   4   3   34.90    2.39
   1   4   3   35.35    2.22
  -1  -4  -3   35.44    2.22
   1  -4   3   29.55    2.37
  -1  -4  -3   35.78    2.35
  -1  -4  -3   35.43    2.61
   1  -4   3   32.17    2.43
   1   4   3   34.12    2.51
  -1   4  -3   30.25    2.42
   1  -4   4  110.35    7.55
  -1   4  -4  120.22    7.54
   1   4   4  119.92    7.46
  -1   4  -4  113.73    7.56
  -1  -4  -4  119.23    7.47
  -1   4  -4  107.53    7.59
   1  -4   4  109.56    7.63
  -1  -4  -4  115.81    7.49
   1   4   4  115.62    7.48
  -1  -4  -4  129.42    7.45
   1   4   4   98.34    7.51
  -1   4  -4  101.86    7.54
  -1  -4  -4  100.85    7.65
  -1  -4  -4  111.74    7.46
   1   4   4  128.92    7.63
  -1  -4  -4  128.29    7.58
   1   4   4  118.18    7.46
   1   4   4  115.68    7.58
   1   4   4  119.82    7.50
  -1  -4  -4  125.87    7.60
  -1  -4  -4  119.52    7.69
   1  -4   4  113.47    7.60
  -1   4  -4  119.27    7.64
   1   4   4  117.84    7.69
  -1  -4  -5   13.32    1.27
  -1   4  -5   16.35    1.44
  -1  -4  -5   17.99    1.14
   1   4   5   14.81    1.24
  -1   4  -5   16.71    1.37
  -1   4  -5   18.10    1.59
  -1  -4  -5   16.35    1.30
   1   4   5   14.55    1.41
   1   4   5   14.18    1.23
   1  -4   5   15.89    1.61
  -1  -4  -5   14.45    1.42
  -1  -4  -5   13.94    1.26
  -1  -4  -5   19.34    1.47
   1   4   5   17.74    1.25
  -1   4  -5   16.37    1.43
   1   4   5   14.12    1.55
  -1  -4  -5   18.42    1.77
   1   4   5   17.97    1.60
  -1  -4  -5   16.98    1.72
   1   4   5   18.08    1.68
   1  -4   5   19.52    1.58
  -1   4  -5   15.00    1.77
  -1   4  -6  167.94   10.92
  -1   4  -6  167.21   10.84
   1   4   6  185.57   10.81
  -1  -4  -6  169.33   10.79
  -1  -4  -6  178.62   10.84
   1  -4   6  167.75   10.95
   1   4   6  143.75   10.85
  -1   4  -6  180.30   10.97
   1   4   6  165.32   10.78
  -1  -4  -6  174.69   10.94
  -1  -4  -6  168.59   11.02
   1   4   6  182.48   10.97
  -1  -4  -6  155.68   10.78
   1   4   6  158.85   10.92
  -1   4  -6  157.27   10.88
  -1  -4  -6  185.48   10.94
  -1  -4  -6  166.92   11.03
   1   4   6  187.54   11.08
   1  -4   6  164.12   10.92
  -1   4  -6  162.19   10.99
   1  -4   7  106.61    7.33
   1   4   7  113.65    7.30
  -1  -4  -7  112.63    7.30
  -1   4  -7  111.90    7.48
  -1   4  -7  110.59    7.35
   1   4   7  105.34    7.39
  -1  -4  -7  113.69    7.36
  -1   4  -7  118.10    7.51
   1  -4   7  112.47    7.48
  -1  -4  -7  111.54    7.29
  -1  -4  -7  101.43    7.54
   1   4   7  119.85    7.32
  -1  -4  -7  118.66    7.47
  -1  -4  -7  116.23    7.46
   1   4   7  117.90    7.50
  -1   4  -7  109.41    7.42
  -1   4  -7  118.84    7.61
  -1  -4  -7   99.92    7.56
   1   4   7  122.03    7.61
   1  -4   7  118.15    7.46
   1   4   8    2.82    0.77
  -1  -4  -8    1.55    0.80
   1  -4   8    0.86    1.18
   1   4   8    2.59    0.93
   1  -4   8    2.39    0.80
  -1  -4  -8    1.47    0.97
  -1   4  -8    0.87    1.25
  -1   4  -8    1.07    0.84
   1   4   8    2.38    0.77
  -1  -4  -8    2.81    0.78
  -1   4  -8    2.26    0.97
  -1  -4  -8    1.03    1.03
   1   4   8    2.13    1.28
  -1  -4  -9    1.66    0.90
   1  -4   9    1.35    1.17
   1   4   9    7.11    1.19
   1   4   9    1.48    0.99
   1  -4   9    5.97    1.54
  -1   4  -9    5.76    1.48
  -1  -4  -9    0.29    1.04
  -1   4  -9    2.02    0.95
   1  -4   9    1.82    0.82
   1   4   9    8.62    1.25
  -1  -4  -9    1.29    1.21
  -1   4  -9   -3.60    1.46
   1  -4   9    0.19    1.20
  -1  -4  -9    2.04    0.89
  -1   4  -9    0.97    1.10
   1   4   9   -0.16    1.57
   1  -4  10    3.49    1.18
   1   4  10    4.25    1.03
  -1   4 -10    3.69    1.50
   1  -4  10    4.66    0.96
  -1  -4 -10    6.16    1.33
   1   4  10    4.98    1.18
  -1   4 -10    6.11    1.08
  -1   4 -10    5.53    1.26
   1  -4  10    5.23    1.15
   1   4  10    7.09    1.05
  -1  -4 -10    6.45    1.43
  -1  -4 -10    5.03    1.28
  -1   4 -10    4.98    1.06
   1   4  10    7.05    1.54
   1  -4  11    0.77    1.16
   1   4  11    2.45    1.06
   1  -4  11    2.16    0.93
  -1   4 -11    3.86    1.13
  -1   4 -11    2.16    1.66
  -1  -4 -11    3.02    1.39
   1   4  11    1.48    1.10
   1   4  11    1.64    0.99
   1  -4  11    3.44    1.18
  -1  -4 -11    5.59    1.48
  -1   4 -11    2.99    1.30
  -1   4 -11    1.74    1.03
   1  -4  11    2.88    1.83
  -1  -4 -11    2.63    1.24
   1   4  11    3.33    1.78
   1   4  12    8.72    1.36
   1  -4  12    4.67    1.46
   1  -4  12    8.90    1.85
  -1   4 -12    7.71    1.91
  -1  -4 -12    9.12    1.63
  -1   4 -12    6.70    1.62
   1   4  12    8.78    1.34
  -1  -4 -12   10.34    1.88
   1  -4  12    7.36    1.43
  -1   4 -12    7.47    1.33
  -1  -4 -12    8.32    1.53
   1   4  12   12.83    2.16
   1  -4  12    8.39    2.06
   1  -4  13    3.60    1.58
   1   4  13    7.59    1.46
   1   4  13    7.60    1.47
   1  -4  13    5.83    1.61
  -1   4 -13    6.60    1.75
  -1  -4 -13    7.17    1.91
   1  -4  13    5.03    2.14
   1   4  13    7.08    2.24
  -1   4 -13    3.52    1.40
  -1  -4 -13    6.34    1.59
   1  -4  14    3.58    1.59
   1   4  14    3.44    1.40
   1   4  14    1.81    1.36
  -1   4 -14    3.11    1.72
  -1  -4 -14    4.48    2.06
   1  -4  14    4.22    1.60
   1  -4  14    5.59    2.31
  -1  -4 -14    4.26    1.65
  -1   4 -14    2.99    1.44
   1   4  14    2.01    2.23
   1  -4  15   31.11    3.31
   1  -4  15   32.95    3.31
   1  -4  15   43.14    3.91
  -1  -4 -15   51.65    3.77
  -1   4 -15   40.04    3.50
  -1   4 -15   29.21    3.13
   1  -4  15   42.95    3.95
   1   4  15   47.66    4.05
  -1  -4 -15   36.88    3.35
   1  -4  16   35.91    4.04
   1  -4  16   43.29    4.02
   1  -4  16   59.57    4.80
  -1   4 -16   52.02    4.30
  -1   4 -16   38.71    3.86
  -1  -4 -16   58.64    4.54
   1   4  16   56.06    4.82
  -1  -4 -16   50.05    4.16
   1  -4  16   50.29    4.73
   1  -4  17   76.37    6.08
  -1   4 -17   76.67    5.66
  -1  -4 -17   72.37    5.81
   1  -4  17   55.92    5.97
   1   4  17   70.27    6.06
  -1  -4 -17   71.40    5.53
  -1  -4 -18   16.05    2.80
  -1   5  18    0.82    2.35
  -1   5  18    3.02    2.38
  -1   5  18   -2.36    3.12
   1  -5 -18   -2.91    2.53
  -1   5  17    4.14    2.24
  -1  -5  17    3.29    2.32
  -1   5  17    5.76    2.28
  -1  -5  17    4.64    2.34
  -1   5  17    8.53    2.89
  -1  -5  17    0.40    2.64
   1  -5 -17    5.96    2.30
  -1  -5  16    6.10    2.45
  -1   5  16    2.43    2.26
  -1   5  16    3.61    2.33
  -1  -5  16    7.35    2.37
   1  -5 -16    3.11    2.33
  -1  -5  16    6.10    2.52
  -1   5  16    6.51    2.71
  -1   5  15    3.80    1.95
  -1  -5  15    0.65    2.02
  -1  -5  15    2.11    1.77
  -1   5  15    4.72    1.55
  -1   5  15    5.77    2.02
  -1  -5  15    2.91    2.02
  -1   5  15    9.45    2.44
  -1  -5  15    6.73    2.26
   1  -5 -15    8.39    2.03
  -1   5  14    3.56    1.80
  -1  -5  14    2.62    1.83
  -1   5  14    2.60    1.40
  -1   5  14    2.60    1.82
  -1  -5  14    2.20    1.79
  -1   5  14    3.21    2.06
  -1  -5  14    2.92    2.00
   1  -5 -14    1.12    1.78
  -1  -5  13   24.17    2.64
  -1   5  13   23.31    2.52
  -1   5  13   22.18    1.95
   1   5 -13   18.60    2.53
  -1   5  13   23.89    2.23
  -1   5  13   27.08    2.64
  -1  -5  13   24.93    2.55
   1   5 -13   24.47    2.02
  -1   5  13   26.52    2.81
  -1  -5  13   22.34    2.73
   1  -5 -13   19.65    2.47
  -1   5  12   49.73    3.73
  -1   5  12   45.74    3.34
  -1  -5  12   41.76    3.75
   1   5 -12   55.61    4.06
   1   5 -12   47.37    3.79
   1  -5 -12   45.61    3.76
  -1   5  12   46.87    3.55
  -1  -5  12   46.20    3.72
  -1   5  12   47.16    3.71
  -1   5  12   48.46    3.90
   1   5 -12   50.47    3.34
  -1  -5  12   47.63    3.86
   1  -5 -12   46.98    3.73
  -1  -5  11  111.78    7.58
  -1   5  11  108.19    7.27
  -1   5  11  111.60    7.55
   1   5 -11  105.90    7.56
  -1  -5  11   97.30    7.52
   1  -5 -11  123.12    7.54
   1   5 -11  112.94    7.69
  -1   5  11   96.54    7.35
  -1   5  11  112.73    7.39
   1   5 -11  111.31    7.67
  -1  -5  11  108.97    7.55
  -1   5  11  113.94    7.57
   1  -5 -11  109.48    7.54
   1   5 -11  119.75    7.24
  -1   5  11  125.90    7.66
   1   5 -11  106.64    7.22
  -1  -5  11  119.64    7.62
  -1   5  10   35.85    2.74
  -1   5  10   39.94    3.03
   1   5 -10   37.18    3.13
   1   5 -10   40.70    3.26
   1  -5 -10   38.51    3.02
  -1  -5  10   39.14    3.07
  -1   5  10   36.26    2.85
   1   5 -10   41.39    3.26
  -1  -5  10   33.38    2.99
  -1   5  10   36.70    3.01
  -1  -5  10   38.77    2.92
  -1  -5  10   39.66    3.13
  -1   5  10   50.11    3.16
   1   5 -10   39.48    2.67
   1   5 -10   36.05    2.64
   1  -5 -10   35.77    2.99
   1  -5  -9   26.74    2.22
  -1   5   9   24.51    2.14
  -1   5   9   39.17    2.63
   1  -5  -9   30.96    2.37
   1   5  -9   27.97    2.50
  -1  -5   9   22.88    2.23
  -1  -5   9   26.38    2.41
  -1   5   9   28.41    2.16
   1   5  -9   25.26    2.58
   1   5  -9   29.05    2.59
  -1   5   9   41.98    2.69
  -1  -5   9   28.03    2.19
  -1   5   9   36.70    2.51
  -1  -5   9   28.42    2.42
   1  -5  -9   22.53    2.29
   1  -5  -9   42.04    2.71
   1   5  -9   20.60    1.98
   1   5  -9   25.76    1.93
  -1   5   8   70.11    5.14
  -1   5   8   82.71    5.35
   1  -5  -8   78.15    5.24
  -1  -5   8   79.49    5.33
  -1  -5   8   71.86    5.27
  -1   5   8   76.02    5.18
   1  -5  -8   79.15    5.29
   1   5  -8   78.88    5.47
   1   5  -8   77.91    5.42
  -1   5   8   75.11    5.32
  -1  -5   8   77.89    5.18
   1   5  -8   83.82    5.51
  -1   5   8   83.88    5.34
   1  -5  -8   75.63    5.34
   1   5  -8   76.66    5.02
  -1  -5   8   74.86    5.37
   1   5  -8   81.12    5.02
  -1   5   7    0.85    0.90
   1  -5  -7    0.22    1.07
  -1  -5   7    0.80    0.91
   1  -5  -7    1.36    1.16
  -1  -5   7   -0.25    1.51
  -1   5   7    1.29    0.85
  -1  -5   7   -0.14    1.10
  -1   5   7    1.07    0.77
   1   5  -7    0.29    1.35
   1   5  -7    0.78    1.21
  -1  -5   7    1.65    1.12
   1  -5  -7    0.48    1.12
  -1   5   7   -0.16    0.92
  -1  -5   7   -0.20    0.82
  -1  -5   7    0.69    0.90
   1   5  -7    3.41    1.39
   1  -5  -7    1.01    1.17
  -1  -5   7    0.31    1.19
  -1   5   7   -0.10    1.10
   1   5  -7    0.77    1.19
   1  -5  -7    1.36    1.03
  -1   5   7    1.45    1.00
  -1  -5   6   -0.05    0.81
   1  -5  -6    0.15    1.08
   1  -5  -6   -0.09    1.09
  -1  -5   6    1.16    1.38
  -1   5   6   -0.28    0.80
  -1   5   6   -0.07    0.74
   1  -5  -6   -0.07    1.07
  -1  -5   6    0.04    1.03
  -1  -5   6    1.82    1.06
   1   5  -6    1.23    1.14
   1   5  -6   -0.34    1.20
   1  -5  -6   -0.19    1.10
  -1  -5   6   -1.81    0.91
  -1  -5   6   -0.91    0.76
  -1   5   6    0.42    0.97
   1   5  -6    1.58    1.12
  -1   5   6   -1.05    1.18
  -1  -5   6    0.78    1.16
   1  -5  -5    9.05    1.36
  -1  -5   5    8.42    1.14
  -1  -5   5    8.51    1.51
   1  -5  -5    8.33    1.28
  -1  -5   5    8.68    1.21
   1  -5  -5    9.17    1.28
   1   5  -5    9.49    1.34
  -1   5   5    7.14    0.99
  -1   5   5    5.93    0.96
  -1  -5   5    4.67    1.26
   1   5  -5    8.02    1.41
   1  -5  -5    7.68    1.34
  -1  -5   5    7.62    0.86
  -1  -5   5    9.39    1.17
   1   5  -5    5.45    1.23
  -1   5   5    9.77    1.15
  -1   5   5    9.43    1.32
  -1   5   4  297.77   18.94
  -1  -5   4  306.73   19.04
   1   5  -4  291.77   19.08
   1  -5  -4  320.74   19.03
   1  -5  -4  301.28   18.97
  -1   5   4  293.57   18.99
   1  -5  -4  293.85   18.94
  -1   5   4  292.69   18.90
   1   5  -4  308.48   19.06
  -1  -5   4  284.46   18.96
   1  -5  -4  308.30   19.01
  -1   5   4  295.83   19.00
  -1  -5   4  283.73   18.83
   1   5  -4  304.48   19.12
   1   5  -4  250.15   18.96
  -1  -5   4  311.74   18.98
  -1   5   4  314.15   19.03
  -1   5   4  314.54   18.96
   1  -5  -4  306.33   19.04
  -1   5   3   80.00    4.94
  -1  -5   3   76.54    4.98
   1  -5  -3   71.51    4.95
   1  -5  -3   79.60    4.94
  -1   5   3   70.09    4.87
   1   5  -3   81.01    4.99
  -1   5   3   69.13    4.80
   1   5  -3   61.54    4.94
  -1  -5   3   78.10    4.98
  -1   5   3   71.73    4.86
  -1  -5   3   74.18    4.92
   1  -5  -3   73.86    4.96
   1   5  -3   82.70    5.08
  -1  -5   3   69.69    4.72
  -1   5   3   81.64    4.94
   1  -5  -3   67.47    4.83
  -1  -5   3   77.78    4.91
  -1   5   3   76.23    5.02
   1  -5  -3   77.63    5.00
  -1   5   3   75.07    4.89
  -1  -5   2  121.11    7.61
   1  -5  -2  129.15    7.62
   1  -5  -2  119.68    7.61
  -1   5   2  127.95    7.61
  -1  -5   2  117.20    7.58
   1   5  -2  125.60    7.62
  -1   5   2  117.44    7.55
  -1  -5   2  110.75    7.61
   1   5  -2  120.88    7.64
  -1   5   2  112.37    7.49
   1   5  -2  127.83    7.72
   1  -5  -2  115.77    7.61
  -1  -5   2  105.06    7.41
  -1   5   2  128.52    7.60
  -1   5   2  129.54    7.70
   1  -5  -2  106.25    7.52
  -1  -5   2  132.37    7.62
  -1  -5   2  112.50    7.44
   1   5  -1   33.51    2.56
  -1  -5   1   38.09    2.56
   1  -5  -1   39.66    2.60
   1  -5  -1   39.88    2.62
  -1   5   1   36.67    2.53
  -1   5   1   33.94    2.50
   1  -5  -1   36.19    2.45
  -1  -5   1   32.15    2.49
  -1   5   1   32.82    2.43
   1   5  -1   35.62    2.58
  -1  -5   1   34.55    2.60
  -1   5   1   35.55    2.53
  -1  -5   1   32.39    2.35
   1  -5  -1   36.03    2.57
   1  -5  -1   35.80    2.42
  -1  -5   1   42.77    2.57
  -1   5   1   32.47    2.68
  -1  -5   0   51.18    3.32
  -1   5   0   46.77    3.35
   1   5   0   49.90    3.35
   1  -5   0   48.34    3.42
  -1   5   0   52.37    3.37
   1  -5   0   48.86    3.32
  -1  -5   0   57.31    3.34
  -1  -5   0   47.36    3.37
  -1   5   0   47.09    3.30
   1   5   0   54.24    3.42
  -1  -5   0   50.71    3.26
  -1  -5   0   48.36    3.19
  -1   5   0   53.92    3.37
  -1  -5   0   52.67    3.40
   1  -5   0   45.91    3.28
  -1   5   0   41.27    3.34
  -1  -5   0   36.20    3.61
   1   5   1   37.49    2.61
  -1  -5  -1   37.85    2.59
  -1   5  -1   38.83    2.66
  -1   5  -1   35.81    2.64
   1  -5   1   37.09    2.75
   1  -5   1   38.65    2.70
  -1   5  -1   32.05    2.61
  -1  -5  -1   41.08    2.67
   1   5   1   38.20    2.68
  -1  -5  -1   40.96    2.65
  -1  -5  -1   39.43    2.59
   1   5   1   38.22    2.74
  -1  -5  -1   40.91    2.57
  -1  -5  -1   38.87    2.53
  -1   5  -1   39.41    2.65
  -1   5  -1   34.70    2.63
   1  -5   1   36.79    2.60
  -1  -5  -1   28.31    2.91
   1   5   2   27.16    1.83
   1  -5   2   19.61    1.98
  -1   5  -2   27.04    1.90
  -1  -5  -2   26.20    1.84
  -1   5  -2   27.76    1.92
  -1  -5  -2   25.75    1.92
   1  -5   2   25.68    2.02
  -1   5  -2   22.17    1.89
  -1  -5  -2   26.87    1.82
   1   5   2   24.95    1.88
  -1  -5  -2   23.32    1.83
   1   5   2   20.88    1.91
  -1  -5  -2   26.26    1.88
  -1  -5  -2   26.72    1.77
  -1  -5  -2   28.30    1.82
   1   5   2   26.38    1.97
   1  -5   2   21.86    1.96
  -1   5  -2   27.24    1.92
   1  -5   2   25.31    1.91
  -1  -5  -2   27.40    2.18
  -1   5  -2   23.60    1.92
   1   5   2   17.99    2.12
  -1   5  -3  137.78    8.94
  -1  -5  -3  131.12    8.84
  -1   5  -3  135.35    8.92
   1  -5   3  130.33    8.95
   1   5   3  136.60    8.86
   1  -5   3  125.20    8.92
  -1  -5  -3  151.45    8.86
  -1  -5  -3  136.83    8.84
   1  -5   3  151.10    8.98
   1   5   3  130.50    8.88
   1   5   3  135.01    8.85
  -1  -5  -3  137.06    8.84
  -1  -5  -3  144.75    8.94
   1   5   3  136.60    8.92
   1   5   3  139.16    8.85
  -1  -5  -3  145.80    8.90
   1  -5   3  140.88    8.95
  -1   5  -3  141.58    8.95
   1  -5   3  126.74    8.95
  -1  -5  -3  147.27    9.07
   1   5   3  151.42    9.09
  -1  -5  -4   17.58    1.25
   1   5   4   16.96    1.27
  -1   5  -4   14.13    1.39
   1  -5   4   13.51    1.48
  -1   5  -4   15.89    1.43
  -1  -5  -4   14.99    1.31
   1   5   4   15.55    1.31
   1  -5   4   14.88    1.54
   1   5   4   17.06    1.30
   1  -5   4   13.67    1.46
  -1  -5  -4   18.57    1.31
  -1  -5  -4   19.02    1.48
  -1  -5  -4   14.69    1.29
   1  -5   4   16.10    1.50
   1   5   4   16.08    1.49
  -1  -5  -4   16.32    1.38
   1   5   4   17.65    1.34
   1   5   4   15.89    1.27
   1  -5   4   17.42    1.60
  -1   5  -4   13.95    1.61
   1   5   4   17.17    1.63
  -1  -5  -4   16.29    1.75
   1  -5   5    3.62    1.02
   1   5   5    4.34    0.69
  -1  -5  -5    4.13    0.74
  -1   5  -5    4.27    1.01
  -1  -5  -5    4.54    0.55
   1  -5   5    3.49    0.94
   1  -5   5    3.70    1.09
   1   5   5    2.39    0.86
  -1   5  -5    4.26    0.89
  -1  -5  -5    2.89    0.60
   1   5   5    4.41    0.72
  -1  -5  -5    4.25    0.88
   1  -5   5    4.07    0.99
  -1  -5  -5    5.63    1.42
   1   5   5    4.75    0.69
  -1   5  -5    4.96    0.91
   1   5   5    4.15    1.01
   1   5   5    4.67    0.74
  -1  -5  -5    3.67    0.73
   1   5   5    3.74    1.10
   1   5   5    4.01    1.13
  -1  -5  -5    4.12    0.93
  -1  -5  -5    2.82    1.39
  -1   5  -5    5.02    1.28
   1  -5   5    5.11    1.08
   1  -5   5    5.55    1.17
  -1  -5  -6   10.13    0.75
   1  -5   6    7.53    1.19
   1   5   6    8.81    0.94
  -1  -5  -6    8.57    1.00
  -1   5  -6    9.50    1.24
   1  -5   6    8.00    1.34
  -1  -5  -6   10.67    1.02
  -1   5  -6    8.99    1.38
   1   5   6    7.62    1.12
  -1   5  -6   10.25    1.11
   1   5   6    9.93    0.87
  -1  -5  -6   10.18    1.12
  -1  -5  -6    8.99    1.61
   1   5   6    8.87    0.95
   1   5   6    8.67    0.86
  -1  -5  -6    8.23    1.00
  -1   5  -6   10.37    1.13
   1   5   6    9.28    1.27
  -1  -5  -6    7.00    1.55
  -1  -5  -6    8.04    1.14
   1   5   6   13.56    1.33
  -1   5  -6    9.04    1.47
   1   5   6    8.93    1.42
   1  -5   6    9.88    1.25
   1  -5   7   28.53    2.37
  -1  -5  -7   29.07    2.21
   1   5   7   33.44    2.21
  -1   5  -7   28.74    2.48
  -1   5  -7   29.87    2.29
   1  -5   7   29.57    2.46
  -1   5  -7   28.19    2.48
   1   5   7   28.86    2.29
  -1  -5  -7   34.04    2.25
  -1  -5  -7   32.44    2.40
  -1  -5  -7   30.26    2.64
   1   5   7   32.08    2.47
  -1   5  -7   28.30    2.33
   1   5   7   29.56    2.19
  -1  -5  -7   34.11    2.39
   1   5   7   30.22    2.44
  -1  -5  -7   28.50    2.20
  -1   5  -7   28.09    2.64
   1   5   7   37.37    2.63
  -1  -5  -7   30.67    2.66
   1  -5   7   30.13    2.40
   1  -5   8   77.81    5.46
  -1   5  -8   77.63    5.67
   1   5   8   83.08    5.46
  -1  -5  -8   82.28    5.46
   1  -5   8   75.54    5.55
   1   5   8   84.34    5.54
  -1   5  -8   80.07    5.51
   1  -5   8   76.94    5.64
  -1  -5  -8   88.77    5.50
  -1   5  -8   86.77    5.72
  -1  -5  -8   84.62    5.45
  -1  -5  -8   80.67    5.63
  -1  -5  -8   89.17    5.64
   1   5   8   85.14    5.46
  -1   5  -8   79.09    5.57
   1   5   8   92.57    5.82
   1   5   9   20.94    2.03
   1  -5   9   28.03    2.02
  -1  -5  -9   27.36    2.04
  -1   5  -9   22.25    2.37
   1   5   9   25.72    2.13
  -1  -5  -9   25.56    2.11
  -1   5  -9   26.42    2.13
   1  -5   9   26.89    2.41
  -1  -5  -9   29.41    2.36
  -1  -5  -9   24.02    2.01
   1   5   9   22.02    2.05
  -1   5  -9   30.67    2.42
   1   5   9   35.36    2.70
   1  -5  10    0.06    1.11
   1   5  10    0.08    0.90
   1  -5  10    1.28    1.48
  -1  -5 -10    0.17    1.18
  -1   5 -10    0.48    1.56
   1  -5  10   -0.37    0.88
  -1   5 -10    2.01    1.08
   1   5  10    0.69    1.07
   1   5  10    1.27    0.94
   1  -5  10   -0.11    1.01
  -1   5 -10    0.12    1.20
  -1  -5 -10    1.12    1.27
  -1   5 -10   -0.33    0.94
   1   5  10    2.14    1.57
   1   5  11   -0.23    0.99
   1  -5  11    0.93    1.19
   1  -5  11    1.01    0.94
  -1  -5 -11    0.53    1.27
  -1   5 -11    0.58    1.15
  -1   5 -11   -0.30    1.63
   1   5  11    0.16    1.18
   1   5  11    0.24    1.00
   1  -5  11    0.06    1.17
  -1  -5 -11   -0.08    1.42
  -1   5 -11    0.34    1.29
  -1  -5 -11    0.22    1.25
  -1   5 -11    0.46    1.00
   1   5  11    0.71    1.79
   1   5  12    1.32    1.14
   1  -5  12    0.82    1.27
   1   5  12    2.85    1.31
  -1   5 -12   -1.21    1.89
  -1   5 -12   -0.30    1.47
   1   5  12    0.83    1.15
   1  -5  12   -0.14    1.34
  -1  -5 -12    0.95    1.59
   1  -5  12    2.67    1.98
  -1   5 -12    0.17    1.08
   1   5  12    0.22    1.93
  -1  -5 -12    0.89    1.34
   1  -5  13    2.17    1.60
   1   5  13    2.65    1.33
   1   5  13    4.77    1.42
   1   5  13    4.84    1.35
   1  -5  13    4.66    1.63
  -1   5 -13    5.37    1.77
  -1  -5 -13    5.58    1.85
  -1   5 -13    4.02    1.39
   1   5  13    2.52    2.22
  -1  -5 -13    3.76    1.66
   1  -5  13    4.63    2.27
   1   5  14    1.26    1.32
   1  -5  14   -0.32    1.65
   1   5  14    0.36    1.43
  -1  -5 -14   -0.21    1.92
  -1   5 -14   -0.90    1.74
   1  -5  14   -0.56    1.60
   1   5  14    1.05    1.33
   1   5  14   -0.65    2.37
  -1   5 -14   -1.38    1.37
   1  -5  14   -3.19    2.40
  -1  -5 -14   -0.66    1.69
   1  -5  15   16.41    2.44
   1  -5  15   18.25    2.44
  -1  -5 -15   28.13    2.95
  -1   5 -15   23.67    2.62
   1   5  15   20.24    3.21
  -1   5 -15   15.61    2.23
  -1  -5 -15   24.85    2.59
   1  -5  15   24.32    3.10
   1  -5  16   -0.92    1.99
   1  -5  16   -2.64    1.97
   1  -5  16    3.31    2.79
  -1   5 -16   -3.32    2.36
  -1  -5 -16    0.12    2.45
   1   5  16    3.29    2.89
   1  -5  16   -1.85    2.82
  -1  -5 -16   -2.05    2.13
  -1   5 -17  105.53    7.46
  -1  -5 -17   97.06    7.33
  -1   6  18    2.80    2.39
  -1   6  18    2.41    2.40
   1  -6 -18    1.79    2.59
  -1   6  17    0.33    2.16
  -1  -6  17   -0.37    2.33
  -1  -6  17   -0.12    2.21
  -1   6  17    2.08    2.24
  -1   6  17   -1.53    2.82
   1  -6 -17    1.56    2.29
  -1  -6  17    1.08    2.60
  -1   6  16   20.69    2.73
  -1  -6  16   16.30    2.78
  -1   6  16   21.47    2.81
  -1  -6  16   17.78    2.78
  -1   6  16   21.61    3.09
   1  -6 -16   18.59    2.83
  -1  -6  16   21.50    3.09
  -1   6  15   -1.80    1.96
  -1  -6  15    2.96    1.95
  -1   6  15    1.55    1.94
  -1  -6  15    0.98    1.89
   1  -6 -15   -0.74    1.94
  -1  -6  15    0.11    2.21
  -1   6  15    2.61    2.38
  -1   6  14    0.09    1.75
  -1  -6  14   -1.02    1.80
  -1   6  14    1.56    1.35
  -1   6  14    1.65    1.73
  -1  -6  14    0.10    1.71
   1  -6 -14    0.59    1.80
  -1  -6  14    1.58    2.01
  -1   6  14    3.05    2.19
  -1   6  13    6.25    1.84
  -1  -6  13    4.97    1.91
   1   6 -13    3.10    1.91
  -1   6  13    5.09    1.39
  -1   6  13    3.55    1.78
  -1  -6  13    1.69    1.70
  -1   6  13    8.05    2.09
   1  -6 -13    5.45    1.87
  -1  -6  13    5.39    2.01
  -1  -6  12  111.11    7.49
  -1   6  12  114.76    7.14
  -1   6  12  115.35    7.47
   1   6 -12  106.87    7.50
   1   6 -12  117.39    7.70
  -1   6  12  108.80    7.27
   1   6 -12  105.66    7.61
  -1   6  12  109.67    7.47
  -1  -6  12  105.42    7.45
  -1  -6  12  119.98    7.61
   1   6 -12   97.98    7.06
  -1   6  12  107.34    7.54
   1  -6 -12  105.55    7.48
  -1  -6  11   37.50    3.45
  -1   6  11   42.59    3.43
  -1   6  11   44.57    3.09
  -1  -6  11   44.31    3.48
   1   6 -11   44.96    3.70
  -1  -6  11   40.01    3.39
  -1   6  11   43.23    3.41
   1  -6 -11   44.11    3.49
  -1   6  11   52.62    3.60
   1   6 -11   40.43    2.96
  -1  -6  11   48.32    3.59
  -1   6  10   22.92    2.07
  -1   6  10   21.26    1.74
   1   6 -10   21.53    2.36
   1  -6 -10   19.94    2.11
  -1  -6  10   20.82    2.16
   1   6 -10   20.90    2.28
  -1   6  10   22.07    1.89
  -1   6  10   25.95    2.11
  -1  -6  10   21.29    1.94
   1   6 -10   20.60    2.38
  -1   6  10   24.27    2.21
  -1  -6  10   21.63    2.26
   1   6 -10   16.51    1.53
   1  -6 -10   23.19    2.18
   1  -6  -9   27.66    2.40
  -1   6   9   30.11    2.26
  -1   6   9   31.10    2.54
  -1   6   9   34.15    2.30
   1   6  -9   35.93    2.76
  -1  -6   9   35.77    2.59
   1  -6  -9   33.85    2.51
   1   6  -9   31.63    2.72
  -1   6   9   24.59    2.53
   1   6  -9   34.69    2.85
  -1  -6   9   33.41    2.32
  -1  -6   9   29.83    2.63
   1   6  -9   24.55    1.99
   1  -6  -9   28.87    2.60
  -1   6   9   32.52    2.57
  -1   6   8   -0.54    1.12
   1  -6  -8   -0.49    1.12
  -1  -6   8    0.49    1.08
  -1  -6   8    0.49    1.25
  -1   6   8   -1.58    1.00
  -1   6   8    0.26    0.84
   1  -6  -8    0.35    1.24
  -1  -6   8    0.15    1.08
   1   6  -8    1.11    1.40
  -1   6   8    0.12    1.05
  -1  -6   8   -0.24    1.16
  -1  -6   8    0.58    0.91
   1   6  -8    0.25    1.40
  -1  -6   8   -0.18    1.40
  -1   6   8    0.47    1.17
   1  -6  -8   -1.25    1.12
   1  -6  -7   49.13    3.63
  -1  -6   7   51.74    3.58
  -1   6   7   49.92    3.54
  -1   6   7   46.28    3.40
   1  -6  -7   47.30    3.51
  -1  -6   7   45.99    3.52
  -1  -6   7   48.42    3.55
   1   6  -7   55.96    3.72
   1  -6  -7   53.17    3.55
  -1   6   7   48.00    3.38
  -1  -6   7   51.57    3.36
   1  -6  -7   51.33    3.63
  -1  -6   7   48.15    3.54
  -1   6   7   44.70    3.53
   1   6  -7   52.01    3.78
   1   6  -7   46.20    3.61
  -1  -6   7   51.34    3.67
  -1   6   7   49.90    3.55
   1  -6  -6   35.47    2.74
   1  -6  -6   38.12    2.83
  -1   6   6   35.95    2.60
  -1  -6   6   40.55    2.93
  -1  -6   6   39.25    2.74
  -1   6   6   35.52    2.56
   1   6  -6   38.93    2.86
  -1  -6   6   31.63    2.72
  -1  -6   6   35.14    2.74
   1  -6  -6   35.67    2.72
   1  -6  -6   35.98    2.79
   1   6  -6   37.31    2.99
  -1  -6   6   37.14    2.51
   1   6  -6   29.15    2.74
  -1  -6   6   35.13    2.78
  -1   6   6   39.70    2.88
  -1   6   6   38.57    2.72
   1   6  -5   66.41    4.62
   1  -6  -5   64.03    4.44
  -1  -6   5   63.18    4.54
  -1   6   5   65.26    4.36
   1  -6  -5   67.27    4.51
  -1  -6   5   62.59    4.43
  -1   6   5   62.43    4.29
   1   6  -5   50.02    4.49
   1   6  -5   69.25    4.57
   1  -6  -5   69.25    4.40
   1  -6  -5   67.74    4.50
  -1   6   5   61.41    4.51
  -1  -6   5   61.27    4.22
   1   6  -5   67.71    4.67
   1   6  -5   60.93    4.47
  -1  -6   5   64.24    4.44
   1  -6  -5   72.06    4.53
  -1   6   5   73.73    4.46
  -1   6   5   73.52    4.53
   1  -6  -4   27.01    1.98
   1   6  -4   15.78    1.96
   1  -6  -4   20.81    1.87
  -1  -6   4   21.24    1.99
  -1   6   4   24.34    1.77
   1   6  -4   20.39    1.94
   1   6  -4   22.25    1.98
  -1   6   4   23.11    1.70
  -1  -6   4   21.79    1.85
  -1   6   4   21.02    1.62
   1  -6  -4   24.21    1.96
  -1  -6   4   20.24    1.51
   1   6  -4   28.93    2.21
  -1  -6   4   20.31    1.82
  -1   6   4   24.57    2.02
   1  -6  -4   25.39    1.96
  -1   6   4   18.99    1.82
  -1   6   3  132.31    9.18
  -1  -6   3  142.52    9.25
   1  -6  -3  138.76    9.25
   1  -6  -3  145.42    9.22
  -1   6   3  160.34    9.26
  -1  -6   3  141.41    9.20
  -1   6   3  132.69    9.09
   1   6  -3  134.69    9.24
  -1  -6   3  148.30    9.24
  -1   6   3  144.96    9.14
   1   6  -3  144.34    9.29
   1  -6  -3  141.35    9.26
   1   6  -3  148.92    9.38
  -1   6   3  152.50    9.24
  -1  -6   3  140.00    9.01
  -1  -6   3  153.41    9.24
  -1   6   3  155.59    9.31
   1  -6  -3  155.71    9.30
  -1  -6   3  136.71    9.01
  -1  -6   2   40.07    2.85
   1  -6  -2   37.76    2.86
   1  -6  -2   42.48    2.85
  -1   6   2   40.60    2.81
  -1   6   2   36.60    2.65
  -1  -6   2   40.00    2.84
   1   6  -2   45.69    2.89
   1   6  -2   37.79    2.85
  -1  -6   2   39.38    2.75
   1  -6  -2   36.88    2.85
   1   6  -2   42.54    3.02
  -1   6   2   44.26    2.81
   1  -6  -2   35.23    2.71
  -1  -6   2   36.68    2.81
  -1   6   2   37.94    2.98
  -1  -6   2   38.30    2.56
  -1  -6   1   28.39    2.12
   1  -6  -1   29.76    2.20
   1   6  -1   28.01    2.14
   1  -6  -1   24.26    2.20
  -1   6   1   28.30    2.12
  -1  -6   1   31.09    2.03
   1  -6  -1   26.00    2.00
  -1   6   1   25.88    1.98
   1   6  -1   25.12    2.13
  -1  -6   1   26.98    2.20
  -1   6   1   27.51    2.11
   1   6  -1   27.23    1.91
   1  -6  -1   24.38    2.17
   1  -6  -1   33.34    2.03
  -1  -6   1   28.26    2.15
  -1  -6   1   26.60    1.90
  -1  -6   0   76.39    5.10
   1  -6   0   75.94    5.17
   1   6   0   78.73    5.15
  -1  -6   0   82.17    5.34
  -1   6   0   77.90    5.17
  -1   6   0   80.59    5.15
   1  -6   0   72.64    5.19
   1   6   0   84.18    5.16
  -1   6   0   70.49    5.06
   1  -6   0   73.70    5.11
  -1  -6   0   88.79    5.09
  -1  -6   0   79.22    5.14
  -1  -6   0   72.68    5.03
  -1  -6   0   74.83    4.97
  -1   6   0   86.25    5.18
   1  -6   0   76.06    5.17
  -1   6   0   78.75    5.13
   1  -6   0   76.05    5.09
  -1  -6   0   81.74    5.20
  -1  -6  -1    2.82    0.79
  -1   6  -1    1.55    0.77
   1   6   1    1.90    0.81
  -1   6  -1    2.87    0.80
   1   6   1    2.08    0.91
  -1   6  -1    3.35    0.84
   1  -6   1    2.49    1.03
   1  -6   1    1.52    0.98
  -1  -6  -1    1.54    0.91
   1   6   1    2.95    0.95
  -1  -6  -1    2.66    0.80
  -1  -6  -1    3.70    0.56
  -1  -6  -1    2.50    0.81
   1   6   1    2.31    0.64
  -1   6  -1    2.21    0.76
   1  -6   1    2.39    0.78
  -1  -6  -1    2.98    1.31
  -1   6  -1    2.18    0.90
  -1  -6  -1    2.38    0.53
   1   6   2    3.10    1.14
   1   6   2    2.85    0.72
  -1   6  -2    1.71    0.83
  -1  -6  -2    2.30    0.78
  -1  -6  -2    1.33    0.74
  -1   6  -2    2.42    0.84
  -1  -6  -2    1.99    0.69
  -1  -6  -2    3.05    0.80
   1  -6   2    2.92    1.03
  -1   6  -2    1.17    0.77
   1   6   2    3.07    0.87
  -1   6  -2    3.56    0.91
  -1  -6  -2    2.02    0.51
  -1  -6  -2    2.16    0.76
   1   6   2    2.95    0.72
   1   6   2    2.78    0.88
  -1  -6  -2    1.73    1.36
   1  -6   2    2.33    0.86
  -1  -6  -2    2.02    0.71
  -1   6  -2    2.43    0.91
  -1   6  -3   14.66    1.27
  -1  -6  -3   11.39    1.13
   1  -6   3   11.22    1.35
  -1   6  -3   12.07    1.28
   1   6   3   12.41    1.13
  -1  -6  -3   11.34    1.22
  -1  -6  -3   13.93    1.07
  -1  -6  -3   12.58    1.07
  -1   6  -3   10.96    1.33
   1  -6   3   13.03    1.38
   1   6   3   10.05    1.16
   1   6   3   11.90    1.13
  -1  -6  -3   14.08    1.19
  -1  -6  -3   12.48    1.13
  -1  -6  -3   14.99    1.17
   1  -6   3   12.28    1.38
   1   6   3   12.67    1.55
  -1   6  -3   14.39    1.38
   1   6   3   11.45    1.29
  -1  -6  -3   11.38    1.66
   1  -6   3   12.67    1.34
  -1   6  -4   68.44    4.64
  -1  -6  -4   77.32    4.48
  -1   6  -4   70.44    4.60
   1   6   4   69.30    4.52
  -1  -6  -4   65.19    4.51
   1  -6   4   59.35    4.59
   1  -6   4   68.00    4.66
  -1  -6  -4   70.61    4.46
   1  -6   4   66.47    4.66
   1   6   4   61.64    4.47
  -1   6  -4   60.15    4.61
   1   6   4   68.19    4.53
  -1  -6  -4   63.32    4.51
   1   6   4   74.83    4.53
  -1  -6  -4   74.44    4.64
  -1  -6  -4   72.17    4.57
   1  -6   4   65.01    4.64
  -1   6  -4   68.90    4.66
   1  -6   4   69.83    4.68
  -1  -6  -4   70.55    4.81
   1   6   4   78.26    4.82
  -1  -6  -5   13.59    0.97
  -1   6  -5   10.61    1.31
   1  -6   5   10.79    1.37
   1   6   5   12.96    1.14
  -1  -6  -5   11.01    1.17
  -1   6  -5   13.98    1.30
   1   6   5   10.70    1.12
  -1  -6  -5   13.67    1.00
   1  -6   5    9.53    1.29
   1  -6   5   12.32    1.43
   1   6   5   11.56    1.10
   1   6   5   11.75    1.13
  -1  -6  -5   11.72    1.18
   1  -6   5   10.36    1.35
   1   6   5   12.44    1.34
  -1   6  -5   10.54    1.19
   1   6   5   13.98    1.13
  -1  -6  -5    9.84    1.66
  -1  -6  -5   13.11    1.29
   1  -6   5   14.54    1.59
   1   6   5   10.73    1.53
  -1  -6  -5   15.28    1.33
  -1  -6  -5   13.45    1.74
  -1   6  -5   10.62    1.47
  -1   6  -6   34.18    2.59
   1  -6   6   32.03    2.48
  -1  -6  -6   35.52    2.26
  -1  -6  -6   29.82    2.40
   1  -6   6   32.96    2.56
   1   6   6   35.95    2.40
   1   6   6   26.35    2.39
   1  -6   6   33.01    2.60
  -1   6  -6   38.48    2.53
  -1  -6  -6   36.85    2.35
   1   6   6   32.01    2.31
   1   6   6   37.13    2.66
  -1   6  -6   32.39    2.46
  -1  -6  -6   30.83    2.41
   1   6   6   33.41    2.57
   1   6   6   31.55    2.33
  -1  -6  -6   33.58    2.53
  -1  -6  -6   35.45    2.55
   1   6   6   36.86    2.40
  -1  -6  -6   31.45    2.80
   1  -6   6   34.30    2.68
  -1   6  -6   35.16    2.71
   1   6   6   41.15    2.81
   1  -6   6   33.73    2.58
  -1  -6  -6   31.99    2.79
   1   6   7    5.62    0.87
  -1  -6  -7    4.33    0.94
   1  -6   7    4.81    1.14
  -1   6  -7    3.14    1.20
   1  -6   7    5.39    1.28
   1   6   7    4.06    0.98
  -1   6  -7    4.61    1.06
   1   6   7    4.14    0.66
  -1  -6  -7    4.35    0.57
  -1  -6  -7    5.58    0.88
   1   6   7    5.28    0.71
  -1  -6  -7    5.57    1.12
  -1  -6  -7    4.85    0.92
   1   6   7    5.41    1.23
  -1   6  -7    5.65    1.05
   1   6   7    5.89    0.86
  -1  -6  -7    4.26    1.03
   1   6   7    4.69    1.40
   1  -6   7    5.52    1.16
   1  -6   8  109.39    7.58
  -1   6  -8  112.53    7.72
  -1  -6  -8  121.97    7.50
   1   6   8  114.00    7.51
  -1   6  -8  117.71    7.58
   1  -6   8  109.14    7.68
  -1  -6  -8  122.29    7.49
  -1   6  -8  119.95    7.74
   1   6   8  108.48    7.52
  -1  -6  -8  112.64    7.47
   1   6   8  114.67    7.52
  -1  -6  -8  115.77    7.66
  -1   6  -8  103.72    7.59
  -1  -6  -8  121.38    7.66
   1   6   8  115.14    7.84
   1  -6   8  113.51    7.58
  -1  -6  -9   31.05    2.43
  -1   6  -9   33.24    2.80
   1  -6   9   27.05    2.34
   1   6   9   31.02    2.37
   1   6   9   29.85    2.43
   1  -6   9   31.50    2.72
  -1   6  -9   30.91    2.48
  -1  -6  -9   34.17    2.41
  -1   6  -9   31.70    2.74
  -1  -6  -9   36.21    2.66
  -1  -6  -9   35.69    2.43
   1   6   9   35.41    2.40
  -1   6  -9   29.58    2.53
  -1  -6  -9   25.44    2.59
   1   6   9   34.70    2.87
   1   6  10    3.88    1.05
   1  -6  10    3.40    1.20
   1  -6  10    2.14    1.50
   1   6  10    4.31    1.22
   1  -6  10    2.67    0.99
  -1  -6 -10    4.39    1.20
  -1   6 -10    3.53    1.24
  -1   6 -10    3.41    1.56
   1   6  10    4.75    1.07
  -1   6 -10    5.12    1.30
  -1  -6 -10    4.01    1.44
  -1   6 -10    3.83    1.01
   1   6  10    5.31    1.80
   1   6  11    1.60    1.05
   1  -6  11    3.53    1.27
   1  -6  11    0.97    1.61
  -1   6 -11    1.00    1.28
   1  -6  11    1.34    0.99
  -1   6 -11    2.16    1.64
  -1   6 -11    2.52    1.35
   1   6  11    1.40    1.06
   1  -6  11    1.94    1.18
  -1  -6 -11    1.43    1.46
   1   6  11    1.99    1.82
  -1   6 -11   -0.20    1.03
   1  -6  12    1.56    1.35
   1   6  12   -1.08    1.19
  -1   6 -12   -0.83    1.93
   1   6  12    1.10    1.24
   1   6  12   -0.63    1.18
   1  -6  12   -0.07    1.37
  -1   6 -12   -1.64    1.43
  -1  -6 -12   -0.79    1.61
  -1   6 -12   -0.16    1.09
   1   6  12   -2.39    2.09
  -1  -6 -12   -0.59    1.39
   1  -6  13    1.39    1.52
   1   6  13    3.24    1.26
   1   6  13    2.74    1.40
  -1  -6 -13    3.28    1.88
   1   6  13    2.98    1.26
   1  -6  13    3.01    1.57
  -1   6 -13    2.20    1.67
   1   6  13    2.96    2.29
  -1   6 -13    0.53    1.26
  -1  -6 -13    3.27    1.62
   1   6  14    3.07    1.43
   1  -6  14    2.76    1.69
   1   6  14    1.61    1.44
  -1  -6 -14    4.00    2.06
   1  -6  14    2.57    1.66
  -1   6 -14    1.60    1.70
  -1   6 -14   -0.19    1.32
   1   6  14    2.52    2.52
   1  -6  14    0.49    2.44
  -1  -6 -14    1.28    1.67
   1  -6  15   -0.81    1.95
   1  -6  15   -1.07    1.89
  -1   6 -15   -0.48    1.94
  -1  -6 -15   -0.34    2.19
  -1   6 -15   -1.49    1.66
   1   6  15    0.29    2.65
   1  -6  15   -0.27    2.56
  -1  -6 -15   -0.10    1.83
   1  -6  16   46.15    4.28
   1  -6  16   50.07    4.26
  -1   6 -16   56.51    4.40
  -1  -6 -16   50.56    4.61
  -1  -6 -16   49.57    4.34
   1   6  16   60.41    5.00
   1  -6  16   53.77    4.84
   1  -6  17   72.24    5.64
  -1   6 -17   89.46    5.90
  -1  -6 -17   77.21    5.68
  -1   7  18    0.93    2.38
  -1   7  18   -0.60    2.34
  -1   7  17    1.45    2.25
  -1  -7  17    0.25    2.28
  -1  -7  17   -3.13    2.33
  -1   7  17   -2.29    2.36
   1  -7 -17    1.77    2.44
  -1  -7  16    0.95    2.16
  -1   7  16   -0.96    2.14
  -1   7  16   -0.55    2.02
  -1  -7  16   -0.35    2.02
  -1   7  16   -1.05    2.65
  -1  -7  16    1.26    2.43
   1  -7 -16    2.14    2.20
  -1  -7  15   39.74    3.93
  -1   7  15   47.47    3.89
  -1  -7  15   40.41    3.91
  -1   7  15   41.90    3.88
  -1   7  15   58.93    4.32
   1  -7 -15   42.51    3.93
  -1  -7  15   43.16    4.13
  -1   7  14   10.06    1.98
  -1  -7  14    8.77    2.14
  -1  -7  14    7.90    1.99
  -1   7  14    9.48    2.03
  -1  -7  14   11.99    2.36
  -1   7  14   10.25    2.34
   1  -7 -14    6.60    2.17
  -1   7  13  285.02   17.37
  -1  -7  13  228.50   17.35
   1   7 -13  267.65   17.43
  -1   7  13  269.73   17.13
  -1  -7  13  264.02   17.38
  -1   7  13  279.44   17.38
   1   7 -13  262.82   17.50
  -1  -7  13  245.02   17.42
  -1   7  13  285.16   17.49
   1  -7 -13  262.22   17.40
  -1   7  12    2.92    1.62
  -1  -7  12    4.28    1.62
  -1   7  12    4.01    1.13
  -1   7  12    2.02    1.24
   1   7 -12    4.89    1.98
  -1   7  12    5.16    1.62
  -1  -7  12    4.43    1.63
   1   7 -12    2.26    2.01
  -1   7  12    3.04    1.83
  -1  -7  12    3.52    1.84
   1  -7 -12    1.64    1.71
  -1   7  11 1243.71   57.02
  -1   7  11 1217.53   57.34
  -1  -7  11 1198.51   57.36
   1   7 -11 1232.33   57.42
  -1  -7  11 1306.50   57.34
   1   7 -11 1290.91   57.49
  -1  -7  11 1177.85   57.35
  -1   7  11 1252.58   57.36
   1   7 -11 1228.26   57.55
  -1  -7  11 1267.61   57.41
   1  -7 -11 1217.51   57.40
  -1   7  11 1289.58   57.41
  -1   7  10   -1.38    1.36
  -1   7  10    0.64    0.92
   1   7 -10   -1.50    1.87
  -1   7  10    0.52    1.00
  -1  -7  10    1.47    1.48
   1   7 -10   -2.01    1.65
   1   7 -10   -0.30    1.75
  -1   7  10   -0.07    1.28
   1  -7 -10   -0.16    1.42
  -1  -7  10    0.53    1.63
  -1   7  10    0.45    1.46
  -1   7   9   -0.07    1.18
   1  -7  -9    0.33    1.30
  -1  -7   9    0.55    1.33
  -1   7   9   -0.26    0.91
  -1   7   9    0.81    0.90
   1   7  -9    2.16    1.56
  -1   7   9    0.14    1.11
   1   7  -9    0.77    1.70
  -1  -7   9    1.32    1.65
  -1   7   9   -0.34    1.33
   1  -7  -9   -0.98    1.35
   1  -7  -8   29.98    2.75
  -1  -7   8   42.98    2.98
  -1   7   8   44.39    3.03
  -1   7   8   34.27    2.67
   1   7  -8   33.04    3.01
  -1   7   8   35.68    2.56
   1  -7  -8   32.18    2.74
  -1  -7   8   32.03    2.83
  -1  -7   8   40.28    2.93
  -1   7   8   50.78    3.09
  -1  -7   8   32.20    2.56
   1   7  -8   37.19    3.18
  -1  -7   8   32.85    3.04
  -1   7   8   37.39    2.87
   1  -7  -7   76.28    5.51
  -1   7   7   78.23    5.55
  -1  -7   7   80.56    5.55
  -1   7   7   77.43    5.41
   1   7  -7   72.72    5.66
  -1  -7   7   85.73    5.56
   1   7  -7   87.42    5.71
  -1   7   7   83.18    5.35
   1  -7  -7   87.02    5.48
   1   7  -7   86.31    5.83
  -1   7   7   77.17    5.54
  -1  -7   7   81.40    5.33
  -1  -7   7   80.11    5.62
  -1   7   7   85.27    5.57
  -1   7   6    0.38    0.93
   1  -7  -6   -0.52    1.23
   1  -7  -6   -0.45    1.14
   1   7  -6    0.76    1.37
  -1   7   6    0.19    0.68
  -1   7   6    0.11    0.80
  -1  -7   6    0.37    1.05
   1   7  -6    0.24    1.30
  -1  -7   6   -0.05    1.10
   1  -7  -6   -0.36    1.02
   1   7  -6    0.07    1.20
  -1  -7   6    0.17    0.62
  -1   7   6    0.11    0.92
   1   7  -6    1.31    1.40
   1  -7  -6    0.11    1.25
  -1   7   6    1.07    1.22
  -1  -7   6    0.05    1.18
   1   7  -6   -0.11    1.21
  -1   7   6    1.30    1.07
   1  -7  -6    0.06    1.14
   1  -7  -5  242.39   15.60
  -1  -7   5  251.02   15.71
   1   7  -5  238.76   15.78
   1  -7  -5  260.12   15.70
  -1   7   5  247.15   15.58
  -1   7   5  235.46   15.48
   1   7  -5  223.50   15.68
   1   7  -5  247.46   15.75
  -1   7   5  237.28   15.49
  -1  -7   5  221.39   15.61
   1   7  -5  251.88   15.83
   1  -7  -5  266.22   15.70
  -1   7   5  231.89   15.67
  -1  -7   5  242.27   15.44
  -1   7   5  269.53   15.72
  -1  -7   5  247.11   15.67
   1  -7  -5  243.14   15.71
  -1   7   5  247.91   15.67
  -1   7   4  101.64    6.82
  -1  -7   4  105.13    6.94
   1  -7  -4  117.28    6.96
   1  -7  -4  102.63    6.89
  -1   7   4   96.18    6.71
   1   7  -4   98.04    6.93
  -1  -7   4   96.68    6.90
  -1   7   4  107.69    6.75
   1   7  -4  108.82    7.01
  -1  -7   4   97.82    6.85
   1  -7  -4  109.34    6.94
  -1  -7   4  104.80    6.64
   1   7  -4  110.64    7.13
  -1   7   4   96.06    6.94
  -1  -7   4  102.44    6.90
   1  -7  -4  110.24    6.98
  -1   7   4  115.87    6.93
  -1   7   4  109.22    6.99
  -1   7   3 1120.93   63.06
  -1  -7   3 1025.64   63.02
   1  -7  -3 1109.34   63.01
  -1   7   3 1061.23   62.99
   1  -7  -3 1072.31   63.04
  -1  -7   3  981.59   63.00
  -1   7   3  986.37   62.88
   1   7  -3 1118.05   63.11
  -1   7   3 1053.13   62.92
   1   7  -3  978.31   63.01
  -1  -7   3 1045.11   62.97
   1  -7  -3 1031.51   63.04
  -1   7   3 1133.36   63.06
  -1  -7   3  789.42   62.82
  -1  -7   3 1028.73   63.04
   1  -7  -3 1115.13   63.11
  -1   7   3 1085.82   63.08
   1  -7  -2    3.49    1.14
   1   7  -2    5.79    1.19
  -1   7   2    3.15    0.89
  -1  -7   2    4.68    1.15
  -1  -7   2    3.98    0.94
  -1   7   2    3.97    0.75
  -1   7   2    3.90    0.89
   1  -7  -2    4.10    1.19
   1   7  -2    5.32    1.18
   1   7  -2    5.22    1.13
   1  -7  -2    6.05    1.18
  -1   7   2    5.02    0.93
  -1  -7   2    4.03    0.57
   1  -7  -2    4.04    0.90
   1   7  -2    4.50    0.60
  -1  -7   2    5.81    0.97
  -1  -7   1 2884.21  175.25
   1  -7  -1 2888.40  175.29
   1   7  -1 2871.05  175.32
   1  -7  -1 2948.59  175.28
  -1   7   1 2929.97  175.32
   1  -7  -1 2698.05  175.18
  -1   7   1 2609.71  175.17
  -1  -7   1 2587.62  175.20
  -1  -7   1 2740.15  175.26
   1   7  -1 2742.14  175.25
   1   7  -1 2810.52  175.16
  -1   7   1 3031.19  175.32
   1  -7  -1 2870.82  175.29
   1  -7  -1 2767.40  175.24
  -1  -7   1 2529.59  175.16
  -1  -7   1 3096.82  175.34
  -1   7   0    2.16    0.94
  -1  -7   0    0.74    0.86
  -1  -7   0    0.63    1.37
   1   7   0    0.16    0.94
   1  -7   0    0.92    1.06
  -1   7   0   -0.12    0.71
   1  -7   0    2.19    1.08
  -1  -7   0    0.35    0.61
  -1   7   0    0.44    0.83
   1  -7   0    0.29    0.85
   1   7   0   -0.04    0.90
  -1  -7   0   -0.10    1.01
   1   7   0    0.58    1.00
  -1  -7   0   -0.71    0.84
  -1  -7   0    0.84    0.40
  -1   7   0    0.80    0.88
   1  -7   0    0.35    1.00
   1  -7   0    0.77    0.77
  -1   7   0    1.07    0.99
  -1  -7   0    0.81    0.96
   1   7   0    1.16    0.63
  -1  -7   0   -0.67    0.54
  -1   7   0    0.91    1.21
   1   7   1   67.90    4.28
  -1   7  -1   61.69    4.27
  -1   7  -1   69.88    4.32
  -1  -7  -1   66.36    4.21
   1  -7   1   59.06    4.34
   1   7   1   64.47    4.25
  -1  -7  -1   66.08    4.26
   1  -7   1   66.22    4.27
  -1  -7  -1   67.33    4.16
   1   7   1   61.93    4.30
  -1   7  -1   60.41    4.20
   1   7   1   63.96    4.13
  -1  -7  -1   60.92    4.09
  -1  -7  -1   66.56    4.23
  -1   7  -1   65.09    4.30
  -1   7  -1   57.62    4.27
   1  -7   1   60.50    4.23
  -1  -7  -1   66.55    4.19
  -1   7  -1   38.73    4.33
  -1  -7  -1   62.91    4.46
  -1   7  -2    5.83    1.07
  -1  -7  -2    8.19    0.95
   1   7   2    6.39    0.96
  -1  -7  -2    6.79    0.84
  -1   7  -2    5.35    0.98
   1   7   2    5.80    1.00
  -1   7  -2    7.28    1.03
  -1  -7  -2    7.31    1.02
  -1  -7  -2    7.02    0.89
   1  -7   2    6.17    1.13
  -1  -7  -2    8.71    0.97
   1   7   2    6.66    0.86
  -1   7  -2    6.56    1.06
  -1  -7  -2    8.17    0.77
  -1  -7  -2    7.39    0.84
  -1  -7  -2    4.46    1.51
  -1   7  -2    7.63    1.15
   1  -7   2    6.25    0.96
   1   7   2    7.13    1.05
  -1   7  -3  236.37   15.29
  -1   7  -3  242.89   15.26
   1  -7   3  220.92   15.28
  -1  -7  -3  248.61   15.18
   1   7   3  236.07   15.21
  -1  -7  -3  232.93   15.18
  -1  -7  -3  253.21   15.15
  -1  -7  -3  250.99   15.11
   1  -7   3  247.44   15.27
   1   7   3  214.10   15.20
  -1   7  -3  220.90   15.23
   1   7   3  244.90   15.21
  -1  -7  -3  224.50   15.17
  -1  -7  -3  249.22   15.26
   1   7   3  226.77   15.24
   1   7   3  233.40   15.18
  -1  -7  -3  240.67   15.19
   1  -7   3  224.95   15.27
   1   7   3  262.15   15.45
  -1  -7  -3  233.86   15.36
  -1   7  -3  235.85   15.26
   1  -7   3  234.46   15.27
  -1  -7  -4    5.17    0.86
   1  -7   4    3.33    1.05
  -1   7  -4    3.08    0.95
   1   7   4    2.84    0.78
  -1   7  -4    2.92    1.03
   1  -7   4    2.84    1.04
  -1  -7  -4    3.86    0.62
  -1  -7  -4    4.59    0.86
  -1  -7  -4    3.08    0.61
  -1   7  -4    3.62    0.92
   1   7   4    3.72    0.85
   1  -7   4    4.30    1.13
  -1  -7  -4    3.28    0.84
   1   7   4    3.69    0.80
   1  -7   4    3.17    1.12
  -1  -7  -4    3.95    0.84
  -1  -7  -4    3.53    1.48
  -1  -7  -4    3.65    0.86
  -1   7  -4    3.47    1.15
   1   7   4    2.68    1.04
   1   7   4    1.18    1.22
   1  -7   4    4.07    1.21
  -1  -7  -5    6.19    1.01
   1  -7   5    7.37    1.23
   1   7   5    8.44    0.97
  -1   7  -5    7.72    1.25
  -1  -7  -5    7.78    0.81
  -1   7  -5    6.31    1.23
   1   7   5    6.17    0.84
   1  -7   5    8.14    1.19
  -1  -7  -5    9.21    0.78
  -1   7  -5    8.53    1.14
   1  -7   5    9.87    1.31
   1   7   5    7.74    0.96
   1  -7   5    8.06    1.25
  -1  -7  -5    8.32    1.04
  -1  -7  -5    9.12    1.10
  -1   7  -5    7.83    1.03
   1   7   5    7.73    0.96
   1   7   5    7.16    1.12
   1  -7   5    7.56    1.47
  -1   7  -5    6.56    1.40
   1   7   5    8.60    1.40
  -1  -7  -5    8.51    1.14
  -1  -7  -5    8.81    1.61
   1  -7   6    0.67    1.04
   1   7   6    0.24    0.76
  -1   7  -6   -0.51    1.09
  -1  -7  -6   -0.22    0.88
   1  -7   6    0.99    1.09
   1  -7   6   -0.48    0.95
  -1   7  -6   -0.05    1.14
  -1  -7  -6    0.23    0.60
   1   7   6   -0.26    0.74
  -1   7  -6    0.18    0.95
   1   7   6    0.02    0.68
  -1  -7  -6    0.45    0.60
   1  -7   6    0.68    0.98
  -1   7  -6   -0.52    0.85
   1   7   6    0.24    0.79
   1   7   6   -0.04    0.99
  -1  -7  -6    0.86    0.93
  -1  -7  -6    0.38    0.88
   1  -7   6   -0.98    1.26
   1   7   6   -0.36    1.19
  -1  -7  -6    0.74    0.92
  -1   7  -6   -0.10    1.29
   1  -7   6   -0.48    1.03
   1  -7   7  454.57   30.54
   1  -7   7  456.55   30.47
  -1   7  -7  477.83   30.62
  -1  -7  -7  447.42   30.33
  -1  -7  -7  498.76   30.46
   1   7   7  514.95   30.47
  -1   7  -7  510.38   30.55
   1  -7   7  502.96   30.59
  -1  -7  -7  502.48   30.39
   1   7   7  461.09   30.36
   1   7   7  426.68   30.40
   1   7   7  484.96   30.55
   1   7   7  475.66   30.45
  -1  -7  -7  502.05   30.60
  -1  -7  -7  488.23   30.45
  -1  -7  -7  494.65   30.57
  -1   7  -7  475.99   30.51
   1   7   7  474.15   30.38
   1  -7   7  473.17   30.63
   1   7   7  557.73   30.80
   1  -7   7  515.36   30.55
  -1   7  -8   13.94    1.70
   1   7   8    9.65    1.28
  -1  -7  -8   13.63    1.38
  -1  -7  -8   12.90    1.25
  -1   7  -8   12.42    1.52
   1   7   8   13.11    1.31
   1  -7   8    9.87    1.64
   1   7   8    9.41    1.04
   1   7   8    8.35    1.31
  -1  -7  -8   16.84    1.65
  -1  -7  -8   13.18    1.34
   1   7   8    9.47    1.06
  -1   7  -8   10.13    1.63
  -1  -7  -8   17.74    1.62
   1   7   8   16.51    2.10
   1  -7   8   27.33    2.20
   1  -7   8   12.09    1.42
  -1   7  -9  169.79   11.55
   1   7   9  183.94   11.30
  -1  -7  -9  175.46   11.25
   1  -7   9  164.23   11.46
   1   7   9  171.28   11.28
  -1   7  -9  167.92   11.40
   1   7   9  185.20   11.31
  -1   7  -9  164.12   11.37
  -1  -7  -9  176.49   11.48
   1   7   9  181.57   11.66
  -1  -7  -9  171.53   11.48
  -1   7 -10    2.30    1.59
   1   7  10    3.69    1.08
   1   7  10    3.27    1.11
  -1   7 -10    5.54    1.69
  -1   7 -10    4.70    1.39
   1  -7  10    4.03    1.56
   1   7  10    2.88    1.06
  -1  -7 -10    4.93    1.48
  -1   7 -10    1.89    1.23
   1   7  10    5.95    1.88
   1  -7  11   23.26    2.18
   1   7  11   25.31    2.04
   1  -7  11   23.70    2.51
   1   7  11   20.53    2.06
  -1   7 -11   21.62    2.24
  -1   7 -11   25.04    2.60
  -1   7 -11   23.31    2.22
   1  -7  11   21.17    2.16
   1   7  11   24.53    2.03
  -1  -7 -11   26.76    2.42
  -1   7 -11   18.76    1.96
   1   7  11   27.28    2.89
   1  -7  12    0.37    1.41
   1   7  12    0.91    1.24
   1   7  12   -0.82    1.28
   1  -7  12   -0.81    1.44
  -1  -7 -12   -0.45    1.71
   1   7  12    1.69    1.30
  -1   7 -12    1.25    1.52
  -1   7 -12    1.06    1.16
  -1  -7 -12    2.30    1.51
   1   7  12    0.83    2.10
   1   7  13    0.92    1.30
   1  -7  13    0.80    1.49
  -1   7 -13    0.88    1.59
   1   7  13   -0.06    1.26
   1  -7  13    2.40    1.55
  -1  -7 -13    2.26    1.93
   1   7  13    0.38    2.31
  -1  -7 -13    1.04    1.59
  -1   7 -13   -0.06    1.17
   1  -7  14   -0.43    1.67
   1  -7  14    0.26    1.67
  -1  -7 -14   -1.50    2.14
  -1   7 -14   -1.32    1.75
  -1  -7 -14   -2.43    1.87
   1   7  14   -1.23    2.42
  -1   7 -14    0.18    1.33
   1  -7  15   11.26    2.38
   1  -7  15    8.76    2.32
  -1   7 -15   12.48    2.45
  -1  -7 -15    6.27    2.41
   1  -7  15    6.59    2.82
  -1  -7 -15    4.33    2.06
   1   7  15   12.29    2.92
   1  -7  16    0.70    2.08
   1  -7  16    1.18    1.98
  -1   7 -16    3.85    2.25
  -1  -7 -16    1.76    2.49
   1  -7  16   -1.59    2.79
   1   7  16    0.78    2.94
  -1  -7 -16   -1.96    2.03
   1  -7  17   73.00    6.07
   1  -7  17   76.40    6.00
  -1   7 -17   87.07    6.15
  -1   8  17    1.46    2.31
  -1   8  17    2.53    2.37
   1  -8 -17   -1.06    2.67
  -1   8  16   16.41    2.55
  -1  -8  16   12.99    2.59
  -1   8  16   20.10    2.63
  -1  -8  16   15.00    2.62
  -1   8  16   15.08    3.06
  -1  -8  16   13.85    2.92
   1  -8 -16   19.13    2.83
  -1   8  15    4.28    2.19
  -1  -8  15   -2.04    2.27
  -1   8  15    4.28    2.28
  -1  -8  15   -0.34    2.14
  -1  -8  15    1.19    2.30
   1  -8 -15    3.63    2.37
  -1   8  15    1.22    2.47
  -1   8  14    2.31    1.81
  -1  -8  14    0.42    1.90
  -1   8  14    4.25    1.91
  -1  -8  14    2.09    1.81
  -1  -8  14    7.24    2.34
   1  -8 -14    5.42    2.10
  -1   8  14    6.98    2.32
  -1  -8  13   26.97    3.11
  -1   8  13   33.96    3.07
   1   8 -13   37.60    3.46
  -1  -8  13   33.10    3.05
  -1   8  13   38.45    3.12
   1   8 -13   29.86    3.45
  -1   8  13   33.05    3.36
  -1  -8  13   33.08    3.33
   1  -8 -13   34.53    3.23
  -1   8  12  127.99    8.53
  -1  -8  12  115.57    8.86
  -1   8  12  134.89    8.88
  -1   8  12  134.31    8.59
   1   8 -12  138.83    9.02
  -1  -8  12  122.13    8.87
  -1   8  12  133.88    8.89
   1   8 -12  132.74    9.16
   1  -8 -12  134.51    8.97
  -1  -8  12  129.42    8.96
  -1   8  12  133.13    8.96
  -1  -8  11    1.01    1.54
  -1   8  11   -0.08    1.39
  -1  -8  11    1.39    1.75
  -1   8  11   -0.41    1.12
  -1   8  11    0.85    1.01
   1   8 -11   -0.75    1.87
  -1   8  11    1.48    1.48
  -1  -8  11    2.94    1.41
   1   8 -11    5.59    2.03
  -1  -8  11    1.03    1.90
   1  -8 -11   -0.73    1.63
  -1   8  11    0.26    1.64
  -1   8  10  101.73    6.83
  -1   8  10  105.47    7.09
  -1  -8  10  100.21    7.09
   1   8 -10  107.02    7.26
  -1   8  10  109.48    6.84
  -1   8  10  108.15    7.09
   1   8 -10  110.34    7.41
  -1   8  10   98.44    7.13
  -1  -8  10   93.27    7.14
   1  -8 -10   97.45    7.14
  -1   8   9   43.35    3.09
  -1   8   9   43.80    3.32
  -1   8   9   46.93    3.05
   1   8  -9   36.45    3.55
   1   8  -9   41.28    3.58
  -1  -8   9   40.64    3.36
   1   8  -9   46.46    3.71
  -1   8   9   43.65    3.34
  -1  -8   9   43.88    3.65
  -1   8   9   39.06    3.35
  -1  -8   8   -1.14    1.25
  -1   8   8   -0.79    1.18
   1  -8  -8   -0.50    1.23
   1   8  -8    0.07    1.56
  -1   8   8   -0.32    0.89
   1  -8  -8    0.51    1.25
  -1   8   8   -0.64    0.79
  -1  -8   8   -0.76    1.25
   1   8  -8   -0.99    1.57
   1   8  -8   -1.70    1.63
  -1  -8   8   -0.20    1.14
  -1   8   8    0.27    1.16
  -1  -8   8    0.69    1.67
  -1   8   8    1.53    1.38
  -1   8   7    3.12    1.32
   1  -8  -7    5.42    1.28
   1   8  -7   11.66    1.98
  -1   8   7    8.62    1.28
  -1  -8   7    6.24    1.40
  -1   8   7    5.20    0.84
   1  -8  -7    7.10    1.22
   1   8  -7    6.19    1.59
  -1   8   7    2.35    1.36
  -1  -8   7    4.98    0.82
   1   8  -7    5.79    1.63
  -1   8   7    3.41    1.34
   1  -8  -7    4.26    1.45
  -1  -8   7    4.32    1.49
  -1   8   6   23.51    1.99
   1  -8  -6   25.81    2.16
  -1   8   6   24.83    2.17
   1   8  -6   25.65    2.42
  -1   8   6   23.15    1.82
   1   8  -6   26.05    2.38
   1   8  -6   26.65    2.40
  -1  -8   6   24.11    2.12
  -1   8   6   26.32    1.83
   1   8  -6   27.56    2.53
  -1   8   6   21.95    2.13
  -1  -8   6   24.50    1.77
  -1  -8   6   27.63    2.21
   1  -8  -6   29.82    2.28
  -1   8   6   24.73    2.24
   1   8  -5   -0.60    1.27
  -1   8   5   -0.22    1.13
   1  -8  -5   -0.42    1.09
   1  -8  -5    1.35    1.22
  -1  -8   5   -0.09    1.08
  -1   8   5   -0.02    0.63
  -1   8   5    0.78    0.64
  -1   8   5   -0.08    0.80
   1   8  -5    0.85    1.29
   1   8  -5   -0.74    1.24
   1  -8  -5    0.21    1.25
   1   8  -5   -1.35    1.39
  -1  -8   5   -0.47    0.44
  -1   8   5    0.47    1.22
  -1  -8   5   -0.22    1.04
   1  -8  -5    1.90    1.20
   1  -8  -4   -0.63    1.14
   1  -8  -4    0.04    1.06
  -1  -8   4    0.59    1.19
   1   8  -4    0.31    1.22
  -1  -8   4   -0.68    1.17
  -1   8   4   -0.18    0.62
  -1   8   4    0.96    0.69
  -1   8   4    0.20    0.83
  -1  -8   4    0.71    1.00
   1   8  -4   -0.19    1.15
   1  -8  -4    1.26    1.14
  -1   8   4    0.68    1.19
   1  -8  -4    0.84    1.15
  -1  -8   4    0.90    1.02
  -1   8   4    1.91    1.33
  -1  -8   3   29.25    2.37
  -1   8   3   28.36    2.22
   1  -8  -3   30.09    2.35
   1  -8  -3   32.22    2.44
  -1   8   3   26.01    2.32
  -1  -8   3   31.71    2.40
  -1   8   3   29.55    2.08
   1   8  -3   27.74    2.40
   1   8  -3   32.10    2.48
  -1   8   3   29.82    2.18
  -1  -8   3   29.25    2.27
   1  -8  -3   32.18    2.43
  -1   8   3   30.65    2.35
   1   8  -3   30.20    2.01
  -1  -8   3   30.73    2.39
   1  -8  -3   30.99    2.43
   1   8  -2   54.07    3.85
  -1   8   2   59.45    3.77
   1  -8  -2   54.22    3.78
  -1   8   2   54.85    3.69
  -1  -8   2   54.42    3.75
   1  -8  -2   54.67    3.80
   1   8  -2   51.52    3.74
  -1   8   2   52.42    3.53
   1   8  -2   55.83    3.85
  -1  -8   2   54.53    3.75
  -1  -8   2   54.11    3.65
   1  -8  -2   52.79    3.77
   1   8  -2   53.43    3.51
  -1   8   2   55.03    3.76
   1  -8  -2   47.46    3.66
  -1  -8   2   52.16    3.78
  -1  -8   2   51.91    3.50
  -1  -8   1   26.61    2.04
   1   8  -1   26.63    2.15
   1  -8  -1   21.74    2.15
   1  -8  -1   25.37    2.17
  -1   8   1   26.90    2.10
  -1  -8   1   27.87    1.94
   1  -8  -1   23.81    1.87
  -1  -8   1   26.54    2.10
  -1   8   1   24.64    1.85
   1   8  -1   25.22    2.10
  -1  -8   1   25.53    2.06
   1   8  -1   24.92    1.84
  -1   8   1   27.36    2.09
   1  -8  -1   27.25    2.15
  -1  -8   1   25.84    2.18
   1  -8  -1   26.98    2.00
  -1  -8   1   24.58    1.79
  -1   8   1   23.86    2.22
   1  -8   0   15.93    1.69
  -1  -8   0   16.83    2.08
   1   8   0   16.82    1.66
  -1   8   0   20.82    1.62
  -1   8   0   16.67    1.59
  -1  -8   0   16.30    1.58
  -1  -8   0   18.42    1.35
  -1   8   0   15.12    1.42
   1  -8   0   19.58    1.52
   1  -8   0   16.94    1.74
  -1  -8   0   17.80    1.62
   1   8   0   18.47    1.67
   1   8   0   19.14    1.64
  -1   8   0   18.29    1.60
   1   8   0   19.52    1.41
   1  -8   0   17.91    1.72
  -1  -8   0   15.09    1.22
  -1  -8   0   18.83    1.59
  -1  -8   0   17.83    1.65
   1  -8   0   18.01    1.55
  -1  -8   0   17.85    1.36
  -1   8   0   16.10    1.80
   1  -8   1   64.70    4.28
  -1  -8  -1   59.59    4.15
   1   8   1   64.15    4.23
  -1   8  -1   63.49    4.22
  -1   8  -1   64.23    4.26
   1   8   1   59.03    4.15
  -1  -8  -1   68.02    4.06
   1   8   1   65.06    4.24
   1  -8   1   63.44    4.18
  -1   8  -1   63.59    4.13
  -1  -8  -1   57.46    4.16
   1   8   1   63.03    4.03
  -1  -8  -1   60.91    4.16
  -1  -8  -1   59.79    4.00
  -1   8  -1   61.88    4.24
   1  -8   1   60.19    4.17
  -1  -8  -1   48.58    4.30
  -1  -8  -1   61.98    4.11
  -1   8  -1   54.65    4.29
  -1   8  -1   53.39    4.20
  -1  -8  -1   68.74    4.47
  -1  -8  -2    9.96    1.11
   1   8   2    8.83    1.11
  -1   8  -2    8.51    1.22
   1  -8   2    8.86    1.23
  -1  -8  -2   10.40    1.15
  -1   8  -2    9.25    1.13
  -1   8  -2    8.40    1.17
  -1  -8  -2    9.32    0.91
  -1  -8  -2    8.98    0.91
   1  -8   2    6.33    1.31
   1   8   2    9.39    1.21
  -1  -8  -2    9.17    1.11
   1   8   2    7.53    0.94
  -1  -8  -2    8.85    0.91
   1   8   2    9.11    1.10
  -1   8  -2    9.49    1.28
  -1  -8  -2   10.28    1.02
  -1  -8  -2   10.17    1.65
   1  -8   2    6.89    1.08
   1   8   3    1.41    0.82
  -1  -8  -3    1.45    0.85
  -1   8  -3    2.36    0.92
   1  -8   3    1.20    1.15
  -1  -8  -3    0.85    0.55
   1   8   3    1.48    0.85
  -1   8  -3    0.72    0.84
  -1  -8  -3    0.97    0.82
   1  -8   3    0.65    1.05
  -1  -8  -3    1.27    0.64
  -1   8  -3   -0.38    0.93
   1   8   3    2.13    0.80
  -1  -8  -3    0.79    0.83
   1   8   3    2.04    0.77
   1  -8   3   -0.14    1.12
  -1  -8  -3    0.84    0.71
   1   8   3    2.59    0.92
  -1  -8  -3    0.81    0.86
  -1   8  -3    1.19    1.06
   1  -8   3    0.90    0.92
  -1  -8  -3    0.95    1.43
  -1   8  -4   37.99    2.81
  -1   8  -4   38.81    2.75
   1  -8   4   31.64    2.70
  -1  -8  -4   37.02    2.63
  -1  -8  -4   39.30    2.59
   1  -8   4   34.43    2.77
   1   8   4   37.40    2.63
  -1  -8  -4   35.90    2.50
  -1  -8  -4   35.56    2.43
   1  -8   4   35.85    2.75
   1   8   4   34.91    2.62
  -1   8  -4   31.61    2.73
  -1  -8  -4   35.37    2.63
  -1  -8  -4   36.67    2.62
   1   8   4   34.92    2.70
   1  -8   4   34.04    2.79
   1   8   4   41.42    2.65
   1  -8   4   39.65    2.82
  -1  -8  -4   39.62    2.72
  -1   8  -4   38.95    2.81
  -1  -8  -4   42.06    3.10
   1   8   4   37.76    3.01
  -1  -8  -5   32.79    2.23
  -1   8  -5   28.88    2.40
  -1  -8  -5   31.15    2.10
   1  -8   5   27.37    2.35
   1  -8   5   26.91    2.27
   1   8   5   27.69    2.17
  -1   8  -5   31.86    2.33
  -1  -8  -5   27.76    2.10
   1  -8   5   33.94    2.41
  -1   8  -5   26.97    2.36
   1   8   5   26.53    2.16
  -1  -8  -5   30.15    1.98
  -1   8  -5   27.59    2.17
   1   8   5   26.65    2.32
  -1  -8  -5   29.34    2.21
  -1  -8  -5   28.43    2.22
   1   8   5   29.63    2.18
   1  -8   5   25.71    2.34
   1   8   5   30.74    2.55
   1  -8   5   28.60    2.47
  -1  -8  -5   28.47    2.30
  -1   8  -5   32.10    2.45
  -1   8  -6  119.54    8.26
  -1  -8  -6  129.43    8.01
   1  -8   6  116.96    8.14
  -1  -8  -6  126.08    8.11
   1   8   6  129.63    8.12
   1  -8   6  114.58    8.20
  -1   8  -6  119.20    8.24
   1   8   6  115.15    7.98
   1   8   6  123.40    8.05
   1  -8   6  125.42    8.23
  -1   8  -6  128.58    8.21
  -1  -8  -6  132.57    7.96
  -1  -8  -6  124.92    8.11
   1   8   6  125.64    8.18
  -1   8  -6  117.35    8.11
  -1  -8  -6  126.65    8.17
   1   8   6  140.08    8.13
   1  -8   6  109.56    8.20
   1  -8   6  113.01    8.29
   1   8   6  125.60    8.39
  -1  -8  -6  130.75    8.24
   1   8   7    6.54    1.22
  -1   8  -7    2.46    1.35
  -1  -8  -7   -0.60    0.98
   1  -8   7   -0.84    1.26
  -1  -8  -7   -0.08    0.67
  -1   8  -7    0.71    1.10
   1   8   7   -0.10    0.75
  -1  -8  -7    0.52    0.69
  -1   8  -7    1.18    1.60
   1   8   7    1.26    0.94
  -1  -8  -7   -0.27    1.09
   1   8   7    8.44    1.28
  -1   8  -7   10.24    1.38
  -1  -8  -7    1.56    0.99
   1  -8   7    4.24    1.84
  -1  -8  -7   -0.19    1.09
   1  -8   7    0.35    1.10
   1   8   7   -1.93    1.65
  -1   8  -8   75.90    5.49
   1   8   8   82.46    5.25
  -1  -8  -8   80.43    5.25
   1   8   8   76.87    5.15
  -1   8  -8   77.46    5.36
   1  -8   8   80.85    5.43
   1   8   8   71.67    5.07
  -1  -8  -8   83.69    5.12
  -1   8  -8   73.17    5.45
  -1  -8  -8   76.76    5.23
   1   8   8   82.04    5.24
   1   8   8   71.72    5.09
  -1   8  -8   81.48    5.30
  -1  -8  -8   83.44    5.40
   1  -8   8   69.60    5.49
  -1  -8  -8   79.80    5.42
   1  -8   8   75.99    5.28
   1   8   8   81.65    5.69
  -1   8  -9   15.08    1.99
   1   8   9   17.18    1.51
   1   8   9   14.98    1.45
   1  -8   9   13.43    1.80
   1   8   9   10.54    1.11
  -1   8  -9   11.73    1.70
   1   8   9   12.19    1.13
  -1  -8  -9   16.57    1.79
   1   8   9   14.66    1.49
  -1   8  -9   12.85    1.57
   1  -8   9   12.18    1.57
   1  -8   9   17.47    2.10
  -1  -8  -9   13.72    1.72
   1   8   9   16.87    2.16
   1   8  10    0.82    1.04
  -1   8 -10    0.27    1.68
   1   8  10    1.62    1.12
   1  -8  10    0.58    1.50
  -1   8 -10    2.17    1.38
   1   8  10    1.29    1.05
  -1  -8 -10    1.43    1.46
  -1   8 -10    1.02    1.23
  -1  -8 -10   -0.72    1.30
   1   8  10    0.31    1.72
   1   8  11    3.67    1.23
   1   8  11    4.38    1.21
  -1   8 -11    4.08    1.53
   1   8  11    3.76    1.20
  -1   8 -11    2.93    1.38
  -1  -8 -11    3.81    1.68
  -1   8 -11    2.36    1.08
   1   8  11    2.94    2.10
   1   8  12    2.21    1.26
   1  -8  12    4.58    1.64
   1  -8  12    2.00    1.47
   1   8  12    2.60    1.28
  -1   8 -12    3.92    1.62
  -1  -8 -12    4.46    1.84
   1   8  12    3.30    2.23
  -1   8 -12    2.17    1.17
   1  -8  13   -0.58    1.56
   1   8  13   -0.41    1.33
   1  -8  13    1.49    1.54
   1   8  13   -0.30    1.32
  -1   8 -13   -1.03    1.69
  -1  -8 -13    1.50    1.92
  -1   8 -13   -0.94    1.19
  -1  -8 -13   -1.97    1.71
   1   8  13    2.50    2.39
   1  -8  14   14.22    2.21
   1  -8  14   16.91    2.21
  -1   8 -14   16.05    2.21
  -1  -8 -14   13.68    2.54
   1   8  14   16.99    2.99
  -1  -8 -14   14.55    2.27
   1  -8  15    0.77    2.10
   1  -8  15    2.97    2.10
  -1   8 -15    1.78    2.22
  -1  -8 -15    8.00    2.47
  -1  -8 -15   11.31    2.36
   1   8  15    5.11    3.02
   1  -8  16   96.57    7.42
   1  -8  16   98.03    7.41
  -1   8 -16  101.25    7.46
  -1  -8 -16  112.14    7.72
   1   8  16  121.59    8.17
  -1  -8 -16  102.88    7.49
   1  -8  17    7.65    2.56
   1  -8  17   10.10    2.56
  -1   8 -17   12.71    2.63
  -1   9  17    2.95    2.36
  -1   9  17    0.46    2.31
  -1   9  16    5.21    2.25
  -1  -9  16    5.02    2.37
  -1   9  16    7.78    2.35
  -1  -9  16    5.92    2.31
  -1  -9  16    3.65    2.59
   1  -9 -16    8.09    2.59
  -1   9  15   10.23    2.26
  -1  -9  15    9.19    2.43
  -1   9  15   11.55    2.32
  -1  -9  15   12.81    2.45
  -1  -9  15   12.73    2.69
   1  -9 -15   15.31    2.63
  -1   9  15   15.53    2.76
  -1   9  14   -1.28    1.79
  -1  -9  14    0.43    1.78
  -1   9  14    0.70    1.88
  -1  -9  14    0.11    1.82
  -1  -9  14   -2.25    2.21
   1  -9 -14    1.85    2.13
  -1   9  14    1.61    2.31
  -1   9  13    0.84    1.73
  -1  -9  13    1.90    1.81
   1   9 -13    6.36    2.37
  -1   9  13    0.19    1.73
  -1  -9  13   -0.10    1.68
   1   9 -13   -1.43    2.45
  -1  -9  13   -1.25    2.12
   1  -9 -13    1.86    1.94
  -1   9  13    2.01    2.10
  -1  -9  12   49.27    4.09
  -1   9  12   53.04    4.08
   1   9 -12   54.68    4.45
   1   9 -12   54.65    4.54
  -1  -9  12   47.36    4.06
  -1   9  12   49.52    4.07
   1  -9 -12   53.50    4.22
  -1  -9  12   50.98    4.32
  -1   9  12   54.37    4.24
  -1   9  11    1.66    1.50
  -1   9  11    3.42    1.09
  -1   9  11    2.43    1.05
   1   9 -11    3.49    2.06
  -1   9  11    1.87    1.50
   1   9 -11   -0.12    2.23
  -1  -9  11   -0.63    2.10
  -1   9  11    3.21    1.84
   1  -9 -11    1.06    1.63
  -1   9  10   46.77    3.61
  -1   9  10   45.27    3.31
  -1  -9  10   42.45    3.65
   1   9 -10   51.70    4.01
  -1   9  10   46.44    3.25
   1   9 -10   46.55    3.93
  -1   9  10   48.46    3.61
   1   9 -10   47.70    4.11
  -1  -9  10   41.97    3.88
  -1   9  10   48.26    3.71
  -1  -9   9   21.80    2.21
  -1   9   9   20.54    1.89
  -1   9   9   25.62    2.22
  -1  -9   9   21.00    2.27
  -1   9   9   22.30    1.76
   1   9  -9   22.97    2.57
   1   9  -9   25.36    2.59
  -1  -9   9   21.98    2.20
  -1   9   9   22.87    2.16
   1   9  -9   27.58    2.78
  -1  -9   9   19.69    2.57
  -1   9   9   19.26    2.32
  -1   9   8    7.24    1.45
  -1   9   8    8.03    0.94
  -1  -9   8    7.47    1.57
   1   9  -8    6.56    1.78
   1   9  -8    7.04    1.78
  -1   9   8    7.98    1.18
   1   9  -8    8.78    2.03
  -1   9   8    7.09    1.41
  -1  -9   8    9.87    1.92
   1  -9  -8    8.00    1.66
  -1   9   8    6.10    1.62
   1   9  -7   11.70    2.08
  -1   9   7   12.39    1.65
   1  -9  -7   13.20    1.62
  -1   9   7   10.02    1.33
  -1   9   7   11.80    1.12
  -1  -9   7   12.43    1.61
   1   9  -7    9.51    1.84
  -1   9   7   15.15    1.12
   1   9  -7   12.63    1.93
  -1   9   7   10.34    1.60
   1   9  -7   15.99    2.16
  -1   9   7   10.33    1.74
   1  -9  -7    9.52    1.77
  -1  -9   7   14.93    1.90
   1   9  -6   -1.32    1.76
  -1   9   6   -3.00    1.40
  -1   9   6    0.46    1.38
   1  -9  -6   -0.50    1.19
  -1   9   6    1.42    0.59
  -1   9   6    2.23    1.14
  -1  -9   6    0.45    1.20
   1   9  -6    0.47    1.40
  -1   9   6    6.24    0.94
   1   9  -6   10.12    2.03
  -1   9   6   -3.13    1.40
   1   9  -6   -0.20    1.62
  -1  -9   6    0.26    1.36
   1  -9  -6   -0.50    1.44
   1  -9  -5   42.66    3.17
  -1   9   5   43.36    3.18
  -1   9   5   38.95    3.04
  -1   9   5   43.39    2.85
  -1  -9   5   43.89    3.16
   1   9  -5   43.92    3.33
   1   9  -5   44.71    3.35
  -1   9   5   40.15    2.85
  -1   9   5   44.53    3.17
  -1   9   5   43.27    3.27
  -1  -9   5   45.36    3.25
   1  -9  -5   43.36    3.26
  -1  -9   4   14.03    1.53
  -1   9   4   14.32    1.16
   1  -9  -4   14.92    1.64
  -1   9   4   14.20    1.23
   1   9  -4   15.83    1.75
  -1   9   4   14.09    1.46
   1   9  -4   17.41    1.84
  -1   9   4   15.42    1.69
   1  -9  -4   15.36    1.74
  -1  -9   4   14.72    1.62
   1  -9  -3    6.53    1.34
  -1  -9   3    6.83    1.28
  -1  -9   3    6.65    1.12
  -1   9   3    6.27    0.97
   1   9  -3    6.97    1.33
  -1  -9   3    4.78    1.24
   1  -9  -3    8.38    1.29
  -1   9   3    7.15    0.76
  -1   9   3    4.84    1.02
   1   9  -3    7.22    1.32
   1  -9  -3    7.52    1.35
   1  -9  -3    7.78    1.10
   1   9  -3    6.53    0.70
  -1  -9   3    7.38    1.25
   1  -9  -3    4.13    1.28
  -1  -9   2   45.72    3.24
   1   9  -2   47.45    3.35
   1  -9  -2   46.17    3.33
  -1   9   2   40.58    3.17
  -1   9   2   45.70    3.28
   1  -9  -2   44.95    3.27
   1  -9  -2   47.70    3.02
  -1   9   2   43.99    2.98
   1   9  -2   42.31    3.23
  -1  -9   2   47.09    3.12
  -1  -9   2   43.60    3.25
   1  -9  -2   45.38    3.30
   1   9  -2   43.56    2.98
  -1   9   2   49.18    3.30
   1   9  -2   43.09    3.41
   1  -9  -2   42.52    3.19
  -1  -9   2   51.04    3.32
  -1  -9   2   42.75    3.01
  -1   9   2   36.55    3.31
  -1   9   1   91.71    5.83
   1  -9  -1   85.16    5.82
   1   9  -1   84.65    5.86
   1  -9  -1   84.74    5.83
  -1  -9   1   88.18    5.76
   1   9  -1   92.84    5.78
  -1   9   1   83.23    5.61
  -1  -9   1   82.78    5.78
   1  -9  -1   88.53    5.64
  -1  -9   1   87.93    5.67
  -1  -9   1   81.04    5.75
  -1   9   1   93.38    5.85
   1  -9  -1   88.31    5.83
   1   9  -1   83.78    5.62
  -1  -9   1   86.43    5.87
   1  -9  -1   89.87    5.77
  -1   9   1   88.95    5.89
  -1  -9   1   80.71    5.63
   1   9   0   42.94    3.19
   1  -9   0   48.52    3.26
  -1   9   0   45.43    3.18
  -1  -9   0   42.48    3.10
   1  -9   0   47.85    3.24
   1  -9   0   45.71    3.05
   1   9   0   44.36    3.13
  -1   9   0   45.11    2.98
   1   9   0   39.85    3.18
  -1  -9   0   46.60    3.14
  -1  -9   0   41.54    2.94
  -1   9   0   45.51    3.18
   1  -9   0   45.52    3.24
   1   9   0   37.50    2.99
  -1  -9   0   40.82    3.10
  -1  -9   0   42.61    3.27
   1  -9   0   44.17    3.12
  -1  -9   0   40.95    3.47
  -1  -9   0   45.12    3.00
  -1   9   0   42.65    3.26
   1   9   1   46.21    3.10
  -1  -9  -1   40.85    3.04
  -1  -9  -1   40.85    3.01
  -1   9  -1   46.52    3.10
  -1   9  -1   43.23    3.11
   1  -9   1   46.52    3.18
   1  -9   1   40.54    3.14
  -1  -9  -1   41.98    2.84
   1   9   1   47.73    3.01
   1  -9   1   46.64    3.06
  -1   9  -1   41.13    2.95
   1   9   1   42.85    3.12
  -1   9  -1   41.75    3.11
  -1  -9  -1   40.13    3.01
   1  -9   1   43.06    3.18
   1   9   1   45.95    2.85
  -1  -9  -1   37.54    2.82
  -1  -9  -1   33.71    3.16
  -1   9  -1   43.96    3.13
   1  -9   1   38.37    3.05
  -1  -9  -1   41.28    3.42
  -1   9  -1   37.32    3.14
  -1  -9  -1   46.55    2.98
  -1  -9  -2    4.26    0.98
  -1   9  -2    4.36    1.09
   1   9   2    4.78    1.01
  -1  -9  -2    5.58    1.00
   1  -9   2    4.17    1.23
  -1  -9  -2    4.11    0.65
  -1   9  -2    3.98    0.99
  -1  -9  -2    4.57    0.72
  -1   9  -2    6.16    1.04
   1  -9   2    5.43    1.10
   1   9   2    3.57    0.98
  -1  -9  -2    5.97    1.04
   1   9   2    3.98    0.78
  -1  -9  -2    4.14    0.78
  -1  -9  -2    3.46    1.56
  -1   9  -2    5.26    1.22
  -1  -9  -2    4.46    0.91
   1  -9   2    4.89    1.01
   1   9   2    5.49    1.00
  -1   9  -3  124.75    8.01
  -1  -9  -3  124.57    7.85
  -1  -9  -3  124.09    7.87
  -1   9  -3  129.65    7.98
   1   9   3  127.42    7.93
  -1  -9  -3  123.23    7.71
  -1  -9  -3  114.77    7.70
   1  -9   3  129.92    7.96
  -1   9  -3  114.05    7.90
   1   9   3  117.63    7.91
   1  -9   3  110.51    7.96
   1   9   3  113.92    7.91
   1   9   3  119.80    7.82
  -1  -9  -3  123.06    7.87
  -1  -9  -3  121.97    7.83
  -1   9  -3  117.89    7.97
  -1  -9  -3  107.10    8.16
  -1  -9  -3  131.17    7.95
   1  -9   3  116.19    7.94
   1   9   4   10.44    1.19
  -1  -9  -4    9.40    1.19
   1  -9   4    8.56    1.39
  -1   9  -4    9.42    1.37
   1   9   4   11.52    1.75
  -1  -9  -4    9.42    1.15
  -1  -9  -4   10.51    0.79
   1   9   4    9.73    1.19
  -1   9  -4    9.74    1.32
  -1   9  -4    9.74    1.27
  -1  -9  -4    8.72    0.85
   1  -9   4    8.81    1.40
   1   9   4    9.86    1.20
  -1  -9  -4    9.71    1.22
  -1  -9  -4    8.26    1.12
   1   9   4   10.46    1.13
   1  -9   4    8.85    1.43
  -1   9  -4    8.13    1.44
   1   9   4   10.31    1.32
  -1  -9  -4    9.24    1.22
   1  -9   4   10.78    1.41
   1   9   5    2.92    1.39
  -1   9  -5    1.66    1.16
   1   9   5    1.97    0.93
  -1  -9  -5    2.62    1.00
  -1   9  -5   -0.82    1.09
  -1  -9  -5    1.58    0.40
  -1  -9  -5    1.33    0.61
   1   9   5    1.68    0.97
  -1  -9  -5    2.93    0.82
  -1   9  -5    1.57    1.21
   1  -9   5    0.95    1.17
  -1  -9  -5    3.19    1.00
  -1   9  -5    0.63    0.82
   1   9   5    1.86    0.92
  -1  -9  -5    1.25    0.93
  -1  -9  -5    1.69    1.05
   1  -9   5    1.19    1.38
  -1   9  -6   37.83    3.25
  -1  -9  -6   43.14    2.93
  -1  -9  -6   42.74    3.06
   1   9   6   50.74    3.20
  -1  -9  -6   39.78    2.88
  -1   9  -6   40.39    3.35
   1   9   6   43.67    3.08
   1  -9   6   42.42    3.21
  -1   9  -6   46.68    3.22
  -1  -9  -6   40.67    2.79
  -1   9  -6   45.02    3.14
  -1  -9  -6   42.59    3.09
  -1  -9  -6   41.73    3.12
   1   9   6   54.07    3.20
   1   9   6   38.08    3.08
   1  -9   6   37.57    3.45
  -1  -9  -6   40.09    3.17
   1   9   6   38.45    3.52
   1   9   7    5.18    1.07
  -1   9  -7    6.45    1.53
  -1  -9  -7    3.06    1.10
   1  -9   7    4.62    1.46
   1   9   7    3.79    0.70
  -1   9  -7    3.29    1.41
   1   9   7    3.92    0.93
  -1   9  -7    1.41    1.18
   1   9   7    6.34    1.07
  -1   9  -7    3.72    1.04
  -1  -9  -7    3.32    1.12
  -1  -9  -7    2.18    1.17
   1  -9   7    1.56    1.60
   1   9   7    2.45    1.63
  -1  -9  -7    5.12    1.24
   1  -9   7    4.33    1.23
   1   9   8   17.65    1.53
  -1   9  -8   12.34    1.87
   1  -9   8   12.70    1.73
  -1   9  -8   15.13    1.95
  -1   9  -8   15.07    1.74
   1   9   8   11.82    1.23
   1   9   8   12.96    1.29
   1   9   8   15.54    1.49
  -1   9  -8   14.61    1.54
   1   9   8   12.96    1.35
  -1  -9  -8   13.35    1.67
   1  -9   8   12.33    2.01
  -1  -9  -8   12.44    1.72
   1   9   8   15.97    2.20
   1  -9   8   11.88    1.57
  -1   9  -9   -0.27    1.65
   1   9   9    0.81    1.06
   1   9   9   -0.03    0.84
   1  -9   9    1.17    1.57
  -1   9  -9    0.15    1.56
  -1   9  -9   -1.17    1.37
   1   9   9    0.23    0.78
  -1   9  -9    1.14    1.14
  -1  -9  -9   -0.77    1.43
   1   9   9   -0.10    1.06
   1   9   9    0.22    0.82
   1   9   9    1.02    1.71
   1  -9   9    1.09    1.78
  -1  -9  -9   -0.47    1.34
   1  -9   9   -0.36    1.18
  -1   9 -10    0.48    1.78
   1   9  10    0.16    1.12
   1  -9  10   -3.20    1.70
   1   9  10   -0.71    1.00
  -1   9 -10   -0.16    1.62
  -1   9 -10    0.51    1.48
   1   9  10    1.19    1.15
  -1   9 -10    0.30    1.22
  -1  -9 -10    0.70    1.54
   1  -9  10   -0.46    1.84
  -1  -9 -10   -1.25    1.38
   1   9  10   -0.11    1.97
  -1   9 -11    6.12    2.12
   1   9  11    6.31    1.40
  -1   9 -11    4.24    1.61
   1   9  11    3.13    1.32
  -1   9 -11    1.25    1.40
  -1  -9 -11    3.49    1.79
  -1   9 -11    2.61    1.18
   1   9  11    2.45    2.13
  -1  -9 -11    2.51    1.57
   1   9  12    1.00    1.31
   1  -9  12    2.68    1.55
   1  -9  12    0.40    1.45
   1   9  12    0.84    1.28
  -1   9 -12    0.14    1.51
  -1  -9 -12    1.40    1.88
  -1   9 -12    1.01    1.10
   1   9  12   -0.75    2.41
   1   9  13    4.48    1.48
   1  -9  13    5.40    1.81
  -1   9 -13    9.33    1.83
   1  -9  13    4.40    1.71
   1   9  13    7.85    1.60
  -1  -9 -13    5.47    2.08
   1   9  13    6.60    2.63
   1  -9  14   -0.19    1.93
   1  -9  14    1.85    1.85
  -1   9 -14    6.10    2.05
  -1  -9 -14    2.20    2.18
  -1  -9 -14    0.44    1.87
   1   9  14    2.45    2.67
   1  -9  15   59.40    4.93
   1  -9  15   64.05    4.98
  -1   9 -15   61.04    4.97
  -1  -9 -15   67.37    5.26
   1   9  15   86.90    5.81
  -1  -9 -15   57.46    5.04
   1  -9  16    6.16    2.26
   1  -9  16    4.00    2.16
  -1   9 -16    8.10    2.38
   1  -9  17   51.43    4.69
   1  -9  17   58.42    4.70
  -1  10  17    5.08    2.38
  -1  10  17   -0.59    2.43
  -1  10  16    8.09    2.37
  -1  10  16    5.30    2.41
  -1  10  15   23.95    2.80
  -1 -10  15   15.87    2.73
  -1  10  15   17.26    2.65
  -1 -10  15   22.65    2.74
  -1 -10  15   22.08    3.17
   1 -10 -15   23.21    3.01
  -1  10  14   24.76    2.94
  -1 -10  14   19.59    2.76
  -1  10  14   26.76    2.95
  -1 -10  14   21.77    2.81
  -1  10  14   19.60    2.96
   1 -10 -14   18.30    2.98
  -1 -10  14   21.19    3.02
  -1  10  13    6.15    1.92
  -1 -10  13    5.32    1.89
   1  10 -13    5.10    2.49
  -1  10  13    4.60    1.87
  -1 -10  13    5.41    1.81
   1  10 -13    4.63    2.63
  -1  10  13    6.74    2.30
  -1 -10  13    5.16    2.33
   1 -10 -13    6.34    2.16
  -1  10  12    4.03    1.70
  -1 -10  12    3.65    1.81
   1  10 -12    0.91    2.26
  -1 -10  12    1.63    1.68
  -1  10  12    7.26    1.85
   1  10 -12    8.91    2.64
  -1 -10  12    9.19    2.39
  -1  10  12    6.79    2.13
   1 -10 -12    5.44    1.99
  -1  10  11   51.46    3.79
  -1  10  11   43.63    3.35
   1  10 -11   43.98    4.04
   1  10 -11   51.01    4.31
  -1  10  11   47.40    3.77
  -1  10  11   48.54    3.88
  -1 -10  11   37.81    3.98
   1 -10 -11   49.37    3.91
  -1  10  10   39.46    3.14
  -1  10  10   37.30    2.78
  -1 -10  10   35.63    3.20
   1  10 -10   32.28    3.43
   1  10 -10   38.16    3.53
   1  10 -10   42.01    3.75
  -1  10  10   37.95    3.13
  -1 -10  10   32.20    3.47
  -1  10  10   35.83    3.22
  -1 -10   9   72.80    5.39
  -1  10   9   80.01    5.41
  -1  10   9   71.76    5.14
   1  10  -9   68.02    5.58
  -1  10   9   76.68    4.97
   1  10  -9   86.18    5.72
  -1 -10   9   73.78    5.40
   1  10  -9   81.60    5.82
  -1  10   9   81.31    5.42
  -1 -10   9   74.60    5.63
   1 -10  -9   71.05    5.50
  -1  10   9   74.28    5.48
   1  10  -8   -1.18    1.81
  -1  10   8    1.70    1.30
  -1  10   8    0.14    0.96
  -1 -10   8   -0.12    1.43
  -1  10   8    0.04    0.65
  -1  10   8   -0.02    0.71
   1  10  -8   -1.41    1.81
   1  10  -8    1.34    1.73
  -1  10   8    0.75    1.31
   1  10  -8    0.94    1.87
   1 -10  -8    0.26    1.40
  -1  10   8    0.48    1.61
  -1 -10   8    0.32    1.87
   1 -10  -7   42.29    3.39
   1  10  -7   43.78    3.77
  -1  10   7   40.74    3.25
  -1  10   7   47.77    3.48
  -1  10   7   40.56    3.00
   1  10  -7   46.62    3.66
   1  10  -7   46.05    3.68
  -1  10   7   47.70    3.00
  -1 -10   7   42.65    3.40
   1  10  -7   54.07    3.95
  -1  10   7   49.39    3.45
  -1 -10   7   46.87    3.60
   1 -10  -7   48.68    3.59
  -1  10   7   46.36    3.60
   1  10  -6   15.57    2.35
   1 -10  -6   19.51    1.91
  -1  10   6   18.67    1.91
  -1  10   6   21.99    2.20
  -1  10   6   15.91    1.35
  -1  10   6   14.53    1.70
   1  10  -6   17.30    2.09
  -1  10   6   21.35    1.35
   1  10  -6   19.13    2.21
  -1 -10   6   18.28    1.88
   1  10  -6   18.94    2.39
  -1  10   6   18.22    1.88
   1 -10  -6   15.23    1.93
  -1 -10   6   19.64    2.06
   1 -10  -5    2.26    1.32
  -1  10   5    7.24    1.51
  -1  10   5    1.47    0.53
  -1  10   5    7.79    1.30
   1  10  -5    0.38    1.76
   1  10  -5    3.19    1.53
  -1  10   5   -1.68    0.70
  -1 -10   5    1.28    1.15
  -1  10   5    8.51    1.55
   1 -10  -5    2.05    1.36
  -1 -10   5    1.54    1.32
  -1  10   4   28.35    2.32
   1 -10  -4   29.99    2.46
  -1 -10   4   29.81    2.32
  -1  10   4   25.07    2.00
  -1  10   4   29.95    2.02
   1  10  -4   30.16    2.61
   1  10  -4   24.47    2.59
  -1  10   4   32.89    2.47
   1  10  -4   30.09    1.96
   1 -10  -4   34.29    2.56
  -1 -10   4   30.85    2.49
   1 -10  -3   77.91    5.37
   1  10  -3   79.67    5.50
  -1  10   3   80.91    5.32
   1  10  -3   80.73    5.39
   1  10  -3   75.08    5.43
  -1 -10   3   80.24    5.26
  -1  10   3   79.99    5.06
  -1  10   3   77.48    5.14
   1  10  -3   75.22    5.08
   1 -10  -3   77.07    5.32
  -1 -10   3   86.96    5.48
   1 -10  -3   72.99    5.41
  -1  10   2   11.36    1.42
  -1 -10   2   11.72    1.45
   1  10  -2   11.63    1.52
   1 -10  -2   13.07    1.56
   1 -10  -2   12.67    1.08
  -1  10   2   11.59    1.00
  -1  10   2    9.92    1.27
   1  10  -2   10.13    1.46
  -1 -10   2   10.52    1.27
  -1 -10   2   10.36    1.40
  -1  10   2   12.71    1.46
   1  10  -2   10.47    1.02
  -1 -10   2    8.91    1.37
   1 -10  -2   10.98    1.34
  -1  10   2   12.65    1.58
  -1 -10   2    9.49    1.10
   1  10  -1   84.26    5.40
  -1  10   1   85.33    5.35
  -1 -10   1   85.66    5.28
  -1 -10   1   78.90    5.27
   1 -10  -1   75.81    5.35
   1 -10  -1   76.74    5.11
  -1  10   1   75.45    5.08
   1  10  -1   69.00    5.34
   1  10  -1   85.81    5.27
  -1 -10   1   76.97    5.13
   1  10  -1   74.59    5.12
  -1 -10   1   80.52    5.27
  -1  10   1   83.34    5.34
   1 -10  -1   63.21    5.38
   1 -10  -1   82.31    5.28
  -1 -10   1   74.64    5.13
  -1 -10   1   75.89    5.38
  -1  10   1   75.16    5.36
   1  10   0  101.70    6.63
  -1 -10   0   94.46    6.52
  -1 -10   0   94.88    6.50
  -1  10   0  106.01    6.63
   1 -10   0  104.37    6.45
   1  10   0   98.31    6.49
  -1  10   0   95.07    6.40
   1  10   0  104.18    6.62
  -1 -10   0   96.77    6.37
   1  10   0   91.54    6.43
  -1 -10   0   95.65    6.51
  -1  10   0  100.13    6.61
  -1 -10   0  102.17    6.64
   1 -10   0  103.18    6.56
  -1 -10   0   93.49    6.43
  -1  10   0   98.24    6.62
  -1 -10  -1   27.54    2.16
   1  10   1   25.73    2.20
  -1  10  -1   24.99    2.15
  -1 -10  -1   26.94    2.16
  -1  10  -1   28.21    2.23
   1 -10   1   28.08    2.14
   1  10   1   26.30    2.22
  -1 -10  -1   26.27    1.86
  -1  10  -1   27.37    2.05
   1  10   1   27.05    2.12
  -1  10  -1   27.91    2.24
   1  10   1   26.55    1.88
  -1 -10  -1   26.50    2.16
  -1  10  -1   25.01    2.29
  -1 -10  -1   23.26    2.26
   1 -10   1   29.29    2.22
  -1 -10  -1   26.72    2.07
  -1  10  -1   24.64    2.31
  -1 -10  -2   16.59    1.49
   1  10   2   16.78    1.54
  -1  10  -2   14.48    1.59
  -1 -10  -2   13.02    1.19
  -1  10  -2   13.85    1.48
  -1 -10  -2   14.41    1.48
  -1  10  -2   18.85    1.57
   1 -10   2   16.24    1.55
   1  10   2   14.30    1.57
  -1 -10  -2   14.45    1.11
  -1 -10  -2   12.72    1.28
   1  10   2   14.21    1.23
  -1 -10  -2   14.06    1.48
   1  10   2   13.91    1.44
   1 -10   2   15.02    1.57
  -1 -10  -2   11.20    1.67
  -1 -10  -2   15.57    1.44
  -1  10  -2   14.41    1.65
  -1 -10  -3   19.88    1.76
   1  10   3   21.07    1.80
  -1 -10  -3   21.79    1.83
  -1  10  -3   21.75    1.98
  -1  10  -3   21.37    1.91
  -1  10  -3   18.43    1.82
  -1 -10  -3   19.83    1.44
   1  10   3   23.00    1.88
   1 -10   3   21.38    1.92
  -1 -10  -3   19.97    1.42
   1  10   3   21.20    1.66
  -1 -10  -3   22.13    1.78
   1  10   3   21.95    1.84
  -1 -10  -3   20.26    1.69
   1 -10   3   18.51    1.86
  -1 -10  -3   21.95    1.83
  -1  10  -3   19.88    1.99
  -1  10  -4   49.81    3.58
   1  10   4   48.72    3.44
  -1 -10  -4   51.86    3.35
  -1 -10  -4   53.29    3.43
  -1  10  -4   51.42    3.51
   1  10   4   46.83    3.44
   1 -10   4   51.52    3.52
  -1 -10  -4   48.45    3.07
  -1  10  -4   49.27    3.58
  -1 -10  -4   41.47    3.07
   1  10   4   50.29    3.44
   1  10   4   52.33    3.35
  -1 -10  -4   53.68    3.41
  -1 -10  -4   50.82    3.38
   1 -10   4   45.84    3.53
  -1 -10  -4   50.83    3.48
  -1 -10  -5    4.05    1.14
   1  10   5    6.63    1.35
   1  10   5    4.70    1.84
  -1  10  -5    5.95    1.44
  -1  10  -5    1.45    1.48
  -1  10  -5    6.03    1.25
  -1 -10  -5    4.75    0.98
   1  10   5    7.39    1.37
   1 -10   5    4.40    1.36
  -1 -10  -5    3.18    1.15
  -1  10  -5    7.30    1.21
   1  10   5    4.67    0.97
   1  10   5    9.22    1.48
  -1 -10  -5    3.79    1.14
  -1 -10  -5    3.32    1.18
  -1  10  -6   33.79    2.90
  -1 -10  -6   31.33    2.66
   1  10   6   36.40    2.66
   1 -10   6   36.02    2.82
  -1  10  -6   34.23    2.84
   1  10   6   35.71    2.62
  -1  10  -6   33.38    2.81
  -1 -10  -6   32.09    2.68
  -1  10  -6   30.79    2.56
  -1 -10  -6   37.52    2.73
   1  10   6   38.83    2.66
   1 -10   6   29.70    3.00
  -1 -10  -6   36.66    2.80
   1  10   6   40.46    3.14
  -1  10  -7   67.43    5.00
   1  10   7   72.87    4.80
   1 -10   7   68.02    4.94
  -1  10  -7   60.90    4.93
   1  10   7   73.19    4.70
  -1  10  -7   69.58    4.96
  -1  10  -7   63.78    4.72
  -1 -10  -7   66.87    4.85
   1  10   7   80.03    4.81
   1 -10   7   65.80    5.11
  -1 -10  -7   69.77    4.91
   1 -10   7   65.11    4.82
   1  10   7   76.39    5.27
   1  10   8    8.62    1.32
  -1  10  -8    8.05    1.77
   1 -10   8    9.11    1.68
  -1  10  -8    6.66    1.70
  -1  10  -8    5.79    1.57
   1  10   8    7.10    1.17
   1  10   8    8.90    1.32
  -1  10  -8    7.25    1.29
  -1 -10  -8    8.25    1.52
   1 -10   8    7.98    2.01
  -1 -10  -8    8.73    1.50
   1  10   8    6.72    1.91
   1 -10   8    7.87    1.42
   1  10   9   -0.72    1.14
  -1  10  -9   -0.75    1.76
   1 -10   9    0.57    1.55
   1  10   9    0.37    0.75
  -1  10  -9    1.45    1.66
  -1  10  -9    1.20    1.44
   1  10   9    0.79    0.93
   1  10   9   -0.22    1.17
  -1  10  -9    1.61    1.19
   1  10   9    0.83    0.96
  -1 -10  -9    1.60    1.47
   1 -10   9    1.83    1.84
   1  10   9    1.63    2.03
  -1 -10  -9    1.30    1.38
  -1  10 -10   11.85    2.22
   1  10  10   11.64    1.65
  -1  10 -10    9.92    2.13
  -1  10 -10   12.22    1.97
   1  10  10   12.01    1.63
  -1  10 -10   12.15    1.67
  -1 -10 -10   17.69    2.06
   1 -10  10   16.02    2.34
  -1 -10 -10   13.12    1.84
   1  10  10   15.10    2.41
  -1  10 -11   15.70    2.64
   1  10  11   23.14    2.08
  -1  10 -11   18.10    2.40
   1  10  11   19.94    2.00
  -1  10 -11   15.75    2.07
  -1 -10 -11   21.20    2.43
   1  10  11   21.76    2.95
  -1 -10 -11   21.39    2.42
   1 -10  11   17.60    2.52
   1  10  12    7.22    1.57
   1  10  12    7.33    1.54
  -1  10 -12    5.12    1.67
  -1 -10 -12   10.67    2.04
   1 -10  12    9.07    2.26
   1  10  12    9.09    2.45
  -1 -10 -12    7.37    1.96
   1 -10  13   -1.18    1.76
  -1 -10 -13    0.73    2.03
   1 -10  13   -1.98    1.75
  -1  10 -13   -0.46    1.67
   1  10  13   -0.55    2.54
   1 -10  14    0.68    2.06
  -1 -10 -14    4.38    2.25
   1 -10  14    1.54    2.10
  -1  10 -14   -1.83    2.02
   1  10  14   -0.15    2.71
   1 -10  15   19.69    2.81
  -1 -10 -15   27.52    3.26
   1 -10  15   23.87    2.87
  -1  10 -15   27.25    2.94
  -1 -10 -15   25.11    2.99
   1  10  15   30.08    3.80
   1 -10  16   23.06    2.99
   1 -10  16   19.06    2.81
   1 -10  17   36.10    3.73
   1 -10  17   35.70    3.73
  -1  11  16    1.02    2.32
  -1  11  16   -1.49    2.31
  -1  11  15   -1.95    2.18
  -1 -11  15    0.60    2.18
  -1  11  15   -2.10    2.19
  -1 -11  15    0.47    2.06
   1 -11 -15    1.49    2.46
  -1  11  14   15.94    2.42
  -1 -11  14   11.31    2.38
  -1 -11  14   13.18    2.35
  -1  11  14   14.58    2.37
  -1 -11  14   13.51    2.74
  -1  11  14   13.04    2.84
   1 -11 -14   11.53    2.70
  -1 -11  13    2.94    1.95
  -1  11  13    3.96    1.99
   1  11 -13    5.37    2.66
  -1 -11  13   11.24    2.02
  -1  11  13    4.54    1.96
   1  11 -13    4.68    2.81
  -1  11  13    5.01    2.35
  -1 -11  13    8.53    2.57
   1 -11 -13    5.10    2.32
  -1 -11  12    3.57    1.87
  -1  11  12    1.51    1.74
   1  11 -12    2.92    2.48
  -1 -11  12    1.78    1.82
   1  11 -12    4.85    2.71
  -1  11  12    0.77    1.66
  -1  11  12    7.38    2.21
  -1 -11  12    2.01    2.37
   1 -11 -12    1.15    1.99
  -1  11  11   17.24    2.25
  -1  11  11   17.98    1.75
   1  11 -11   21.65    2.92
  -1  11  11   13.31    2.14
   1  11 -11   17.34    3.03
  -1  11  11   19.10    2.53
  -1 -11  11   19.77    2.84
  -1  11  10   13.44    2.02
  -1  11  10   14.24    1.60
   1  11 -10   13.24    2.55
   1  11 -10   17.03    2.85
  -1  11  10   11.21    1.99
  -1 -11  10   14.45    2.71
  -1  11  10   12.97    2.31
  -1  11   9    0.74    1.41
   1  11  -9   -0.87    2.08
  -1 -11   9   -1.24    1.64
   1  11  -9    0.19    2.03
  -1  11   9    1.16    1.08
   1  11  -9   -3.43    2.23
  -1  11   9    0.17    1.43
  -1  11   9   -1.74    1.83
  -1 -11   9   -0.27    2.17
   1 -11  -9    1.36    1.69
   1  11  -8   23.18    2.80
  -1  11   8   26.13    2.58
  -1  11   8   26.89    2.35
  -1  11   8   23.45    2.04
  -1  11   8   19.88    1.66
  -1  11   8   24.27    1.62
  -1 -11   8   20.79    2.31
   1  11  -8   25.78    2.72
   1  11  -8   22.80    2.73
   1  11  -8   32.41    3.11
  -1  11   8   24.77    2.27
   1 -11  -8   31.42    2.61
  -1 -11   8   21.67    2.65
   1  11  -7   -0.22    1.82
  -1  11   7   -1.13    1.37
  -1  11   7   -1.44    1.70
  -1  11   7   -0.25    0.39
  -1  11   7    0.19    0.34
  -1 -11   7   -1.06    1.46
  -1  11   7   -0.10    1.05
   1  11  -7    2.73    1.77
   1  11  -7   -1.16    1.71
   1  11  -7   -0.36    1.89
  -1  11   7    0.16    1.31
   1 -11  -7   -0.87    1.52
  -1 -11   7   -0.79    1.67
  -1  11   6   17.06    1.88
  -1  11   6   15.10    1.65
  -1 -11   6   15.46    1.80
   1  11  -6   15.34    2.06
   1  11  -6   17.59    2.14
  -1  11   6   15.01    1.85
  -1 -11   6   18.98    2.02
   1 -11  -6   18.35    2.05
  -1  11   5    7.96    1.47
  -1  11   5    7.50    1.32
  -1 -11   5    8.12    1.44
   1  11  -5   12.95    1.82
   1  11  -5   12.35    1.84
  -1  11   5    7.50    1.41
  -1 -11   5   12.32    1.66
   1 -11  -5    7.60    1.58
  -1  11   4   32.95    2.96
  -1  11   4   37.20    2.55
  -1  11   4   38.13    2.59
   1  11  -4   43.85    3.16
   1  11  -4   42.25    3.27
  -1 -11   4   39.77    2.93
   1  11  -4   41.65    2.60
   1 -11  -4   39.64    3.04
  -1 -11   4   39.43    3.18
   1 -11  -4   40.48    3.15
   1 -11  -4   36.95    3.05
  -1  11   3    4.27    0.85
  -1 -11   3    5.26    1.13
  -1  11   3    0.56    0.76
  -1  11   3   10.37    1.42
   1  11  -3    2.05    1.67
   1  11  -3    2.83    1.61
   1  11  -3    5.44    1.88
   1 -11  -3   12.03    1.70
   1  11  -3    4.62    0.67
   1 -11  -3    4.34    1.34
  -1 -11   3    2.63    1.45
   1  11  -2    6.36    1.65
   1 -11  -2    0.24    0.72
  -1  11   2    6.46    0.94
  -1  11   2   -1.42    1.11
  -1 -11   2   -1.24    1.00
   1  11  -2   -2.53    1.54
  -1 -11   2    0.41    1.21
   1 -11  -2   -0.63    1.34
   1 -11  -2   -1.59    1.31
   1  11  -2   -0.33    0.67
  -1 -11   2   -0.51    0.84
  -1  11   1   47.22    3.33
  -1  11   1   42.52    3.24
   1  11  -1   43.92    3.36
   1 -11  -1   45.49    3.02
   1  11  -1   45.32    3.34
   1  11  -1   41.11    3.32
  -1  11   1   40.17    3.05
  -1 -11   1   44.02    3.04
   1  11  -1   44.62    3.04
  -1  11   1   50.26    3.35
   1 -11  -1   37.23    3.42
  -1 -11   1   40.39    3.38
  -1 -11   1   45.88    3.09
   1 -11  -1   41.33    3.23
  -1  11   0    0.25    1.13
   1  11   0   -0.99    1.28
  -1 -11   0   -0.33    1.09
   1  11   0   -2.98    1.48
  -1  11   0   -2.42    1.04
   1 -11   0   -0.71    0.96
  -1 -11   0   -0.07    0.76
   1  11   0   -0.59    1.12
  -1  11   0   -0.20    1.09
  -1 -11   0    1.06    1.14
  -1 -11   0   -0.66    0.86
   1 -11   0   -0.72    1.10
   1  11   0   -0.11    0.76
  -1 -11   0   -1.66    1.11
  -1  11   0   -0.53    1.29
  -1 -11  -1    7.92    1.30
  -1  11  -1    7.15    1.33
   1  11   1    4.84    1.35
   1  11   1    5.96    1.45
   1 -11   1    8.92    1.26
  -1  11  -1    7.80    1.30
  -1  11  -1    6.03    1.23
  -1 -11  -1    7.33    0.86
   1  11   1    6.59    1.43
  -1  11  -1    7.24    1.33
   1  11   1    8.04    0.82
  -1 -11  -1    8.33    1.28
  -1  11  -1    9.16    1.50
  -1 -11  -1    6.89    1.34
  -1  11  -1    7.44    1.46
   1 -11   1    8.05    1.30
  -1 -11  -1    7.20    1.16
  -1  11  -2  110.61    7.28
   1  11   2   98.78    7.21
  -1  11  -2  119.04    7.25
  -1 -11  -2  108.37    7.12
  -1 -11  -2  109.52    7.14
  -1  11  -2  110.89    7.14
  -1 -11  -2  108.45    6.93
   1 -11   2  110.03    7.15
   1  11   2  102.75    7.23
  -1 -11  -2  109.73    6.89
   1  11   2  104.56    6.97
  -1 -11  -2  109.70    7.13
  -1 -11  -2   92.30    7.31
   1 -11   2   98.68    7.22
  -1 -11  -2  108.73    7.13
  -1 -11  -3   11.81    1.42
   1  11   3   19.41    1.84
  -1  11  -3   15.63    1.71
  -1  11  -3   10.22    1.59
  -1 -11  -3   11.28    0.92
  -1 -11  -3   10.73    1.37
  -1 -11  -3   10.27    0.85
  -1  11  -3   15.11    1.61
   1  11   3   19.06    1.82
   1 -11   3   13.25    1.60
   1  11   3   12.73    1.18
  -1 -11  -3   10.95    1.41
   1 -11   3   19.64    2.01
  -1 -11  -3   11.99    1.48
  -1 -11  -4   17.42    1.67
  -1  11  -4   13.93    1.83
   1  11   4   14.64    1.63
  -1  11  -4   14.08    1.70
  -1  11  -4   13.85    1.65
  -1 -11  -4   14.96    1.52
   1  11   4   14.69    1.68
   1 -11   4   16.17    1.73
  -1 -11  -4   13.38    1.49
   1  11   4   11.81    1.66
  -1 -11  -4   18.04    1.64
   1  11   4   16.38    1.41
  -1  11  -4   10.94    1.64
  -1 -11  -4   18.52    1.66
   1 -11   4    8.28    1.85
  -1 -11  -5    1.89    1.21
   1  11   5    1.94    1.09
  -1  11  -5    3.54    1.38
  -1 -11  -5    1.76    1.05
   1 -11   5    2.87    1.30
   1  11   5    2.71    1.17
  -1  11  -5    2.20    1.36
  -1  11  -5    0.94    1.22
  -1 -11  -5    1.15    1.09
   1  11   5    2.00    1.16
  -1 -11  -5    1.19    1.13
   1  11   5    2.68    1.00
  -1  11  -5    0.72    0.93
  -1 -11  -5    3.16    1.18
   1 -11   5    5.02    1.47
  -1 -11  -6    4.74    1.29
   1  11   6    4.03    1.83
  -1  11  -6    3.10    1.49
   1  11   6    4.71    1.18
   1  11   6    5.58    1.23
  -1  11  -6    5.40    1.52
  -1  11  -6    4.22    1.44
   1 -11   6    3.97    1.47
  -1 -11  -6    4.47    1.33
  -1 -11  -6    4.81    1.32
  -1  11  -6    5.61    1.07
   1  11   6    5.98    1.20
   1 -11   6    5.95    1.95
  -1 -11  -6    4.31    1.33
  -1  11  -7   48.62    3.97
   1  11   7   56.01    3.69
   1 -11   7   48.64    3.79
  -1  11  -7   42.34    3.83
  -1  11  -7   53.97    3.90
   1  11   7   51.91    3.60
  -1  11  -7   47.18    3.57
  -1 -11  -7   54.82    3.77
   1  11   7   52.07    3.66
   1 -11   7   48.35    4.08
  -1 -11  -7   49.07    3.78
   1  11   7   46.36    4.14
  -1  11  -8    3.56    1.72
   1  11   8    2.23    1.25
  -1  11  -8    4.13    1.60
  -1  11  -8    3.43    1.56
   1  11   8    3.73    1.10
   1 -11   8    3.76    1.65
  -1 -11  -8    4.36    1.53
  -1  11  -8    3.20    1.15
   1  11   8    2.77    1.20
   1 -11   8    4.00    2.13
   1  11   8    3.00    2.09
  -1 -11  -8    4.80    1.50
   1  11   9    1.07    1.26
  -1  11  -9    1.72    1.81
   1 -11   9    0.07    1.65
   1  11   9   -0.50    1.06
  -1  11  -9   -1.59    1.66
  -1  11  -9    1.31    1.60
   1  11   9   -1.65    1.25
  -1  11  -9   -0.84    1.21
   1  11   9   -1.34    1.17
  -1 -11  -9   -0.15    1.60
   1  11   9   -1.75    1.93
  -1 -11  -9   -0.68    1.46
   1 -11   9   -0.46    2.01
  -1  11 -10    1.42    2.03
   1  11  10   -0.37    1.34
  -1  11 -10    1.99    1.71
  -1 -11 -10    1.89    1.64
   1  11  10    0.51    1.40
  -1  11 -10   -0.75    1.37
   1  11  10   -1.96    2.17
   1 -11  10    1.08    2.03
  -1 -11 -10   -1.46    1.58
  -1  11 -11   17.78    2.75
   1  11  11   21.53    2.13
  -1  11 -11   15.18    2.45
   1  11  11   21.83    2.08
  -1 -11 -11   19.73    2.45
  -1  11 -11   15.56    2.01
  -1 -11 -11   16.55    2.35
   1 -11  11   20.64    2.66
   1  11  11   21.11    2.96
   1  11  12    4.04    1.59
  -1  11 -12    0.99    2.36
  -1  11 -12    2.82    2.09
  -1 -11 -12    2.34    1.96
   1  11  12    4.00    1.58
  -1  11 -12    3.36    1.60
   1 -11  12    4.19    2.23
  -1 -11 -12    8.07    2.02
   1  11  12    7.22    2.61
   1 -11  13    0.28    1.85
  -1 -11 -13    1.69    2.09
   1 -11  13   -3.09    1.90
  -1  11 -13    4.03    2.02
   1 -11  13    0.49    2.37
  -1 -11 -13    2.09    2.00
   1  11  13    1.44    2.66
   1 -11  14    0.71    1.92
  -1 -11 -14    0.46    2.23
   1 -11  14    1.70    1.93
   1  11  14    0.46    2.80
   1 -11  14    4.05    2.46
   1 -11  15    3.41    2.04
  -1 -11 -15    0.12    2.47
   1 -11  15    0.85    2.05
   1 -11  16   13.20    2.64
   1 -11  16   11.25    2.55
  -1  12  16   76.76    6.21
  -1  12  16   85.21    6.24
  -1  12  15   10.93    2.58
  -1  12  15   13.78    2.63
  -1  12  14    1.17    2.06
  -1 -12  14    2.18    2.06
  -1  12  14    2.50    2.06
  -1 -12  14    1.49    1.97
  -1 -12  14    3.96    2.69
   1 -12 -14    2.02    2.34
  -1  12  13    0.71    2.12
  -1 -12  13    5.11    2.22
   1  12 -13    0.53    2.84
  -1 -12  13    4.87    2.12
   1  12 -13   -3.07    2.93
  -1  12  13    0.52    2.14
  -1 -12  13    4.70    2.66
  -1  12  13    0.12    2.40
   1 -12 -13    3.93    2.39
  -1  12  12    3.42    1.83
   1  12 -12    5.63    2.65
  -1  12  12    2.81    1.91
   1  12 -12    2.51    2.82
  -1 -12  12    5.21    2.64
  -1  12  12    3.53    2.33
  -1  12  11   10.41    1.99
   1  12 -11   10.71    2.70
  -1  12  11   11.72    1.96
   1  12 -11    8.24    2.98
  -1 -12  11    8.63    2.69
  -1  12  11    9.72    2.35
  -1  12  10    0.31    2.01
  -1  12  10    2.43    1.64
  -1 -12  10    1.85    1.71
  -1  12  10    0.72    1.19
   1  12 -10   -1.45    2.46
   1  12 -10   -2.06    2.55
  -1  12  10   -0.93    1.53
  -1 -12  10    0.10    2.54
   1 -12 -10   -2.28    1.97
   1  12  -9   23.86    2.99
  -1  12   9   21.00    2.31
  -1  12   9   20.36    2.61
  -1  12   9   19.11    1.95
  -1 -12   9   16.30    2.32
   1  12  -9   20.33    2.86
   1  12  -9   24.54    2.86
   1  12  -9   20.21    2.98
  -1  12   9   19.57    2.31
   1 -12  -9   18.30    2.57
  -1 -12   9   25.30    2.97
   1  12  -8    0.98    1.95
  -1  12   8    5.07    1.56
  -1  12   8    0.10    1.86
  -1 -12   8    0.07    1.64
   1  12  -8   -0.73    1.97
  -1  12   8    0.21    1.17
   1  12  -8    0.55    2.02
   1  12  -8    0.54    2.12
  -1  12   8    2.15    1.46
   1 -12  -8    0.10    1.78
  -1 -12   8    2.16    1.96
  -1  12   7    0.08    1.38
   1  12  -7    2.21    2.02
   1  12  -7   -0.08    1.85
  -1 -12   7    0.18    1.45
  -1  12   7    0.38    1.10
   1  12  -7    1.44    1.90
  -1  12   7    1.16    1.33
   1  12  -7    2.32    2.13
   1 -12  -7    1.95    1.67
  -1 -12   7    1.97    1.67
  -1  12   6   -0.24    1.32
   1  12  -6    2.19    1.77
  -1 -12   6    0.67    1.35
  -1  12   6    0.95    1.09
   1  12  -6    0.10    1.73
  -1  12   6   -0.56    1.28
   1 -12  -6   -0.79    1.60
  -1 -12   6    0.17    1.64
  -1  12   5   10.58    1.67
  -1  12   5    7.31    1.35
  -1 -12   5    7.51    1.50
   1  12  -5    8.69    1.85
   1  12  -5    8.70    1.85
  -1  12   5    9.19    1.52
   1 -12  -5    6.74    1.48
   1 -12  -5    8.78    1.71
  -1 -12   5   11.15    1.74
  -1  12   4    0.45    1.25
   1  12  -4    3.16    1.67
  -1 -12   4   -0.32    1.20
  -1  12   4   -0.12    1.06
   1  12  -4    0.61    1.47
   1  12  -4   -1.43    1.60
  -1  12   4    0.76    1.25
   1 -12  -4    1.34    1.22
   1 -12  -4    0.56    1.50
  -1 -12   4    0.62    1.42
   1  12  -4    0.10    0.55
   1  12  -3   22.39    2.38
  -1  12   3   23.09    2.10
  -1  12   3   24.61    1.70
   1  12  -3   28.06    2.26
   1  12  -3   24.50    2.41
  -1  12   3   23.36    1.62
  -1 -12   3   23.34    1.97
   1  12  -3   15.67    1.69
  -1 -12   3   31.05    2.31
   1 -12  -3   20.30    2.12
   1  12  -2    1.74    1.32
  -1  12   2    0.06    1.13
  -1  12   2    0.90    0.68
  -1 -12   2    1.68    0.99
   1  12  -2    0.08    1.56
   1 -12  -2   -0.06    1.23
   1  12  -2    0.76    0.73
  -1 -12   2    1.40    1.35
  -1 -12   2    0.19    0.91
  -1  12   1   -4.04    1.48
   1  12  -1   -3.58    1.82
   1  12  -1   -4.99    1.70
  -1  12   1   -4.20    1.41
   1  12  -1   -0.95    1.25
   1 -12  -1   -0.46    0.88
  -1  12   1   -0.18    0.80
  -1 -12   1    0.03    0.88
  -1  12   1   -5.89    1.51
   1 -12  -1   -2.28    1.39
  -1 -12   1   -2.25    1.51
  -1 -12   1   -0.98    0.98
   1  12  -1    0.43    0.79
  -1  12   0    0.21    1.39
   1  12   0   -1.68    1.67
   1  12   0    1.11    1.15
  -1  12   0    0.77    0.88
   1 -12   0    0.80    0.94
  -1 -12   0    2.21    0.82
   1  12   0   -3.06    1.70
  -1  12   0   -0.79    1.44
   1  12   0    0.82    0.86
   1 -12   0   -2.26    1.51
  -1 -12   0    0.72    1.47
  -1 -12   0    1.93    1.00
  -1  12  -1   68.45    4.76
   1  12   1   67.21    4.73
  -1  12  -1   61.83    4.71
   1 -12   1   71.31    4.54
   1  12   1   58.55    4.71
  -1 -12  -1   64.32    4.34
  -1  12  -1   69.00    4.49
   1  12   1   65.28    4.48
   1  12   1   68.80    4.32
  -1 -12  -1   64.36    4.78
   1 -12   1   63.91    4.68
  -1  12  -1   54.32    4.63
  -1 -12  -1   70.60    4.57
  -1  12  -2   30.62    2.57
   1  12   2   30.57    2.50
  -1  12  -2   32.26    2.52
   1 -12   2   28.92    2.43
  -1  12  -2   28.41    2.34
   1  12   2   29.96    2.55
   1  12   2   29.86    2.12
  -1 -12  -2   24.70    2.59
   1 -12   2   26.74    2.47
  -1 -12  -2   30.37    2.41
  -1  12  -3    5.15    1.47
   1  12   3    6.05    1.33
  -1  12  -3    5.18    1.28
   1  12   3    3.17    1.36
  -1  12  -3    5.42    1.40
   1 -12   3    4.20    1.35
   1  12   3    4.19    0.89
  -1 -12  -3    4.47    1.28
  -1 -12  -3    3.28    1.44
   1 -12   3    4.34    1.42
   1  12   4   86.42    5.41
  -1  12  -4   75.01    5.49
  -1  12  -4   85.28    5.47
   1  12   4   78.49    5.38
   1 -12   4   83.00    5.38
  -1  12  -4   72.38    5.33
   1  12   4   78.87    5.20
   1 -12   4   72.33    5.44
  -1  12  -4   61.20    5.30
  -1 -12  -4   84.26    5.41
   1  12   5   26.91    2.11
  -1  12  -5   21.54    2.30
  -1  12  -5   22.56    2.16
  -1  12  -5   20.64    2.25
   1  12   5   20.47    2.06
   1 -12   5   22.02    2.18
   1  12   5   24.95    2.10
  -1  12  -5   18.96    1.82
   1  12   5   25.16    1.93
  -1 -12  -5   25.43    2.18
  -1  12  -5   14.39    2.01
   1 -12   5   22.76    2.37
   1  12   6   -0.72    1.20
  -1  12  -6   -1.33    1.60
  -1  12  -6   -0.39    1.49
   1  12   6   -0.50    1.22
  -1  12  -6    0.23    1.44
   1 -12   6   -0.43    1.49
   1  12   6    0.25    1.21
  -1 -12  -6   -0.34    1.26
  -1  12  -6    1.53    1.00
  -1 -12  -6    0.15    1.36
  -1  12  -6   -0.11    1.21
   1 -12   6    0.56    1.80
   1  12   7    0.30    1.15
   1  12   7   -1.04    2.02
  -1  12  -7   -1.23    1.68
  -1  12  -7    1.30    1.50
   1  12   7   -0.42    1.24
   1 -12   7    1.19    1.51
  -1  12  -7    0.49    1.58
  -1 -12  -7    0.25    1.38
  -1  12  -7    1.46    1.08
   1  12   7   -0.57    1.22
   1 -12   7   -2.46    2.14
  -1 -12  -7    2.38    1.47
   1  12   8   25.62    2.23
   1  12   8   22.65    2.95
  -1  12  -8   25.40    2.70
  -1  12  -8   23.34    2.50
   1  12   8   26.56    2.13
  -1  12  -8   26.18    2.57
   1 -12   8   25.90    2.47
  -1 -12  -8   24.71    2.38
   1  12   8   20.85    2.19
  -1  12  -8   20.49    2.04
   1 -12   8   17.82    2.83
  -1 -12  -8   23.70    2.42
  -1  12  -9    1.62    2.00
   1  12   9    2.70    1.44
  -1  12  -9   -0.89    1.80
   1  12   9    1.58    1.20
  -1  12  -9   -1.00    1.90
  -1 -12  -9    0.93    1.52
  -1  12  -9    3.06    1.30
   1  12   9    2.98    1.51
   1 -12   9    1.24    2.23
  -1 -12  -9    5.05    1.62
   1  12   9   -0.37    2.27
  -1  12 -10    1.51    2.22
   1  12  10    2.73    1.46
  -1  12 -10    4.86    2.03
  -1 -12 -10    1.10    1.76
   1  12  10    5.40    1.50
  -1  12 -10    1.53    1.32
   1 -12  10    2.96    2.19
  -1 -12 -10    3.74    1.78
   1  12  10    6.09    2.47
  -1  12 -11   -0.49    2.29
   1  12  11   -0.07    1.48
  -1  12 -11    1.27    2.02
  -1 -12 -11    0.64    1.87
  -1  12 -11    0.37    1.45
   1  12  11   -0.57    1.55
   1 -12  11   -2.40    2.21
  -1 -12 -11    0.20    1.86
   1  12  11    2.32    2.44
  -1  12 -12    9.03    2.77
  -1  12 -12    5.67    2.32
  -1 -12 -12   10.38    2.15
  -1  12 -12    5.55    1.80
   1  12  12   15.63    2.93
  -1 -12 -12    9.10    2.12
   1 -12  12    6.05    2.44
   1 -12  13    0.59    2.04
  -1 -12 -13    2.69    2.19
   1  12  13    2.41    2.77
  -1 -12 -13    0.92    2.16
   1 -12  13   -2.75    2.67
   1 -12  14    5.35    2.22
  -1 -12 -14    9.70    2.50
   1 -12  14    8.41    2.14
   1  12  14   12.93    3.28
   1 -12  14    8.44    2.73
  -1 -12 -14   11.31    2.50
   1 -12  15   -0.22    2.16
   1 -12  15    1.65    2.21
  -1  13  15   58.49    4.87
  -1  13  15   58.54    4.86
  -1  13  14    0.88    2.14
  -1  13  14   -1.24    2.15
  -1 -13  13    6.75    2.14
  -1  13  13   13.03    2.36
   1  13 -13   12.90    3.22
  -1  13  13   12.41    2.31
  -1 -13  13    9.75    2.25
   1  13 -13   16.44    3.51
  -1 -13  13    9.44    2.88
  -1  13  12    1.85    2.13
  -1  13  12    1.45    2.40
   1  13 -12    0.14    2.81
  -1  13  12    2.20    2.30
   1  13 -12    2.69    3.04
  -1 -13  12   -2.33    2.80
  -1  13  11   20.56    2.47
  -1  13  11   14.30    2.80
   1  13 -11   19.37    3.14
  -1  13  11   19.10    2.37
   1  13 -11   10.53    3.29
  -1 -13  11   12.26    3.00
   1 -13 -11   16.61    2.71
  -1  13  10    6.45    1.81
  -1  13  10    8.47    2.42
  -1  13  10    4.44    1.43
   1  13 -10    3.60    2.47
  -1  13  10    6.88    1.81
   1  13 -10    9.26    2.79
  -1 -13  10    5.44    2.79
   1 -13 -10    2.65    2.03
   1  13  -9   40.55    3.82
  -1  13   9   34.93    3.13
  -1  13   9   30.62    2.75
   1  13  -9   41.82    3.75
  -1  13   9   33.00    3.11
   1  13  -9   35.08    3.87
   1 -13  -9   33.41    3.35
  -1 -13   9   35.44    3.70
   1  13  -8    1.17    2.26
  -1  13   8    2.45    1.66
  -1 -13   8   -0.41    1.68
  -1  13   8    2.01    1.31
   1  13  -8    1.24    2.11
   1  13  -8   -0.70    2.14
   1  13  -8   -0.58    2.31
  -1  13   8    1.74    1.64
   1 -13  -8    3.11    1.91
  -1 -13   8    1.16    2.15
   1  13  -7  171.11   12.17
  -1  13   7  176.78   11.68
  -1  13   7  176.58   11.88
  -1 -13   7  164.57   11.72
   1  13  -7  178.96   11.97
   1  13  -7  199.40   12.11
   1  13  -7  188.92   12.30
  -1  13   7  180.18   11.87
  -1 -13   7  181.39   11.96
   1 -13  -7  179.97   11.95
  -1  13   6   12.56    1.83
  -1 -13   6    8.20    1.71
   1  13  -6   14.54    2.18
  -1  13   6   12.67    1.59
   1  13  -6   10.58    2.09
  -1  13   6   10.96    1.79
  -1 -13   6   13.00    2.04
   1 -13  -6   12.08    2.01
  -1  13   5   22.47    2.24
  -1  13   5   28.12    2.48
  -1 -13   5   25.83    2.26
   1  13  -5   28.73    2.62
   1  13  -5   29.02    2.79
  -1  13   5   28.57    2.46
   1 -13  -5   19.10    2.26
  -1 -13   5   22.10    2.56
   1 -13  -5   21.54    2.55
  -1  13   4    9.97    1.63
   1  13  -4    9.36    1.95
  -1 -13   4    7.48    1.41
  -1  13   4    8.80    1.47
   1  13  -4    7.59    1.87
   1  13  -4    8.08    1.75
  -1  13   4    7.79    1.53
  -1 -13   4    7.74    1.73
   1 -13  -4    8.44    1.58
   1  13  -4    8.92    0.88
   1 -13  -4    5.90    1.69
   1  13  -3    4.75    1.75
  -1  13   3    3.43    0.75
  -1  13   3    4.11    0.63
  -1 -13   3    3.39    1.23
  -1  13   3    2.20    1.24
   1  13  -3    3.84    1.60
  -1  13   3    4.45    1.31
   1 -13  -3    1.95    1.27
   1  13  -3    2.21    0.73
  -1 -13   3    5.03    1.47
   1  13  -2   -0.92    1.56
   1  13  -2    1.34    1.39
  -1 -13   2    2.60    1.06
  -1  13   2    0.53    1.25
  -1  13   2    1.65    0.76
  -1  13   2   -0.48    1.14
   1 -13  -2    0.53    1.23
  -1 -13   2    2.08    1.11
   1  13  -2    0.51    0.77
  -1 -13   2    3.04    1.45
   1  13  -1   77.17    5.31
  -1  13   1   75.25    5.25
  -1  13   1   78.24    5.14
  -1 -13   1   72.88    4.88
   1  13  -1   76.99    5.27
   1  13  -1   75.30    5.08
  -1  13   1   71.49    4.84
  -1  13   1   71.84    5.21
   1  13  -1   76.85    4.91
  -1 -13   1   82.05    5.27
   1 -13  -1   55.58    5.06
  -1 -13   1   69.24    4.99
   1  13   0    0.08    1.41
  -1  13   0   -0.69    1.42
   1  13   0   -0.88    1.44
  -1  13   0    0.87    0.97
   1  13   0    0.13    1.25
  -1  13   0    2.13    1.35
  -1 -13   0   -0.16    1.41
   1  13   0   -0.49    0.92
  -1 -13   0    0.05    1.12
   1 -13   0    1.87    1.30
  -1  13  -1  152.35    9.31
   1  13   1  140.48    9.27
   1  13   1  131.38    9.00
   1 -13   1  139.23    9.03
   1  13   1  129.10    9.23
  -1  13  -1  133.72    9.00
   1  13   1  135.85    8.86
   1  13   1  146.75    9.08
  -1 -13  -1  138.61    9.29
   1 -13   1  133.51    9.20
  -1 -13  -1  150.40    9.14
   1  13   2   45.58    3.31
  -1  13  -2   42.03    3.30
  -1  13  -2   39.56    3.30
   1 -13   2   43.50    3.16
   1  13   2   40.52    3.31
  -1  13  -2   39.52    3.06
   1  13   2   43.35    2.87
  -1 -13  -2   33.44    3.35
   1 -13   2   44.11    3.29
  -1 -13  -2   38.52    3.17
   1  13   3 1907.63  113.44
  -1  13  -3 1836.95  113.51
   1 -13   3 1817.90  113.32
  -1  13  -3 1852.42  113.45
   1  13   3 1785.02  113.42
  -1  13  -3 1696.92  113.28
   1  13   3 1780.39  113.20
   1 -13   3 1685.35  113.41
  -1 -13  -3 1795.07  113.38
   1  13   4   17.78    1.96
  -1  13  -4   15.51    2.14
  -1  13  -4   20.21    1.94
  -1  13  -4   15.77    2.03
   1  13   4   18.60    1.98
   1 -13   4   19.15    2.01
   1  13   4   17.26    1.62
   1 -13   4   15.01    2.06
  -1 -13  -4   19.60    1.97
  -1  13  -4   12.30    1.84
   1  13   5  122.79    7.55
  -1  13  -5  113.34    7.70
   1 -13   5  110.14    7.51
  -1  13  -5  105.19    7.62
  -1  13  -5  113.88    7.52
   1  13   5  117.31    7.53
   1  13   5  119.06    7.38
  -1  13  -5   99.68    7.29
   1 -13   5  122.46    7.68
  -1  13  -5   91.93    7.43
  -1 -13  -5  121.28    7.59
   1  13   6    3.48    1.33
  -1  13  -6    1.35    1.73
   1  13   6    2.89    1.45
  -1  13  -6    2.44    1.58
  -1  13  -6    0.74    1.57
   1 -13   6    2.40    1.57
   1  13   6    2.41    1.35
  -1  13  -6    3.70    1.01
  -1 -13  -6    3.01    1.44
  -1  13  -6   -0.17    1.30
   1 -13   6    1.10    1.95
  -1  13  -7   90.03    6.39
   1  13   7   89.28    6.07
   1 -13   7   88.95    6.15
  -1  13  -7   87.26    6.27
   1  13   7   94.81    6.05
  -1  13  -7   83.19    6.20
  -1  13  -7   79.90    5.87
   1  13   7   94.14    6.13
   1 -13   7   76.46    6.38
  -1 -13  -7   95.40    6.21
   1  13   8   -0.95    1.47
   1  13   8   -0.90    2.17
  -1  13  -8    1.95    2.05
  -1  13  -8    1.29    1.84
   1  13   8    0.33    1.35
  -1  13  -8    0.64    1.86
   1 -13   8    0.89    1.72
  -1  13  -8    1.22    1.20
   1  13   8    0.91    1.54
   1 -13   8   -1.33    2.33
  -1 -13  -8   -0.81    1.61
   1  13   9   13.38    2.77
   1  13   9    7.56    1.68
  -1  13  -9    8.34    2.35
  -1  13  -9   12.72    2.18
  -1  13  -9   10.15    1.51
   1  13   9    8.61    1.70
   1 -13   9    8.84    2.54
  -1 -13  -9   13.66    2.03
   1  13  10   -1.51    2.53
   1  13  10    0.64    1.48
  -1  13 -10   -0.37    2.30
  -1  13 -10   -0.30    2.02
   1  13  10    1.91    1.56
  -1  13 -10   -0.77    1.35
   1 -13  10    1.81    2.30
  -1 -13 -10    0.61    1.82
  -1  13 -11    3.66    2.49
   1  13  11    5.18    1.68
  -1  13 -11    6.63    2.27
   1  13  11    9.62    1.81
   1 -13  11    6.80    2.52
   1  13  11    6.17    2.65
  -1 -13 -11    4.39    1.96
  -1  13 -12    1.96    2.39
  -1  13 -12   -2.49    2.78
   1 -13  12    5.05    2.49
   1  13  12    0.15    2.92
  -1 -13 -12    3.50    2.10
   1  13  13   94.96    6.97
  -1 -13 -13   86.85    6.45
   1 -13  13   77.41    6.49
   1 -13  14    0.77    2.08
   1 -13  14    3.68    2.14
  -1  14  14   -1.62    2.37
  -1  14  14    1.41    2.38
  -1  14  13   -0.45    2.22
   1  14 -13    2.12    3.04
  -1  14  13    0.46    2.13
   1  14 -13   -1.28    3.25
  -1  14  12    1.84    2.01
   1  14 -12   -1.63    2.99
  -1  14  12    0.66    1.99
   1  14 -12    1.96    3.16
  -1 -14  12    5.03    2.99
   1 -14 -12   -1.87    2.57
  -1  14  11   10.53    2.33
  -1  14  11   11.73    2.82
   1  14 -11   12.37    3.09
  -1  14  11   11.54    2.45
   1  14 -11   11.04    3.25
  -1 -14  11    8.50    3.03
   1 -14 -11    9.40    2.57
  -1  14  10    3.28    1.84
  -1  14  10    1.12    1.44
   1  14 -10    3.56    2.65
   1  14 -10    3.66    2.83
  -1  14  10    1.35    1.83
  -1 -14  10   -1.13    2.73
   1 -14 -10    2.55    2.29
   1  14  -9   -2.03    2.78
  -1  14   9    1.80    1.83
  -1  14   9    2.15    1.42
   1  14  -9    4.28    2.37
   1  14  -9    4.16    2.73
  -1  14   9    0.70    1.80
   1 -14  -9    4.15    2.16
  -1 -14   9    3.14    2.39
   1  14  -8    4.59    2.60
  -1  14   8    4.46    1.85
  -1  14   8    3.16    1.41
  -1 -14   8    2.85    1.77
   1  14  -8    2.59    2.25
   1  14  -8    3.59    2.28
   1  14  -8    2.15    2.55
  -1  14   8    2.93    1.76
   1 -14  -8    4.28    2.13
  -1 -14   8    2.77    2.26
  -1  14   7   20.67    2.59
  -1  14   7   26.52    2.36
  -1 -14   7   23.53    2.50
   1  14  -7   24.48    2.92
   1  14  -7   23.81    3.02
  -1  14   7   31.40    2.74
   1 -14  -7   24.55    2.83
  -1 -14   7   20.75    2.79
  -1  14   6    8.18    1.75
  -1 -14   6    6.67    1.60
  -1  14   6    7.29    1.49
   1  14  -6   10.05    2.31
   1  14  -6    8.30    2.21
  -1  14   6    4.56    1.68
  -1 -14   6    8.61    2.06
   1 -14  -6    5.04    1.66
   1 -14  -6    9.14    1.91
   1  14  -5    6.48    2.08
  -1  14   5    6.68    1.62
  -1 -14   5    4.94    1.48
  -1  14   5    5.38    1.41
   1  14  -5    6.33    1.99
   1  14  -5    2.02    1.97
  -1  14   5    5.60    1.63
   1 -14  -5    4.55    1.56
  -1 -14   5    5.64    1.89
   1 -14  -5    5.22    1.82
  -1  14   4    6.16    1.58
   1  14  -4    2.22    1.86
  -1 -14   4    3.68    1.36
  -1  14   4    2.50    1.27
   1  14  -4    4.17    1.92
   1  14  -4    1.80    1.77
  -1  14   4    2.64    1.44
   1 -14  -4    1.19    1.40
  -1 -14   4    5.00    1.74
  -1  14   3    3.01    1.46
   1  14  -3    1.36    1.83
  -1  14   3    1.61    0.49
  -1  14   3    1.69    0.54
  -1  14   3    2.48    1.34
   1  14  -3    2.49    1.69
  -1  14   3    2.77    1.49
   1 -14  -3    2.37    1.42
   1  14  -3    3.26    0.82
  -1 -14   3    3.41    1.64
   1  14  -2    2.38    1.64
   1  14  -2   -0.19    1.61
   1  14  -2    2.42    1.54
  -1  14   2    0.51    1.36
  -1  14   2    0.60    0.77
  -1  14   2    0.17    1.24
   1 -14  -2    2.71    1.36
   1  14  -2    0.53    0.86
  -1 -14   2    1.55    1.54
   1  14  -1   38.70    3.11
  -1  14   1   34.17    2.84
   1  14  -1   35.44    2.81
  -1  14   1   30.34    2.43
   1  14  -1   34.33    3.00
   1  14  -1   37.40    2.54
  -1 -14   1   27.38    2.96
   1 -14  -1   33.61    2.84
  -1 -14   1   33.63    2.70
   1  14   0   18.53    2.31
  -1  14   0   26.60    2.39
   1  14   0   24.91    2.05
  -1  14   0   20.37    1.84
   1  14   0   19.03    2.32
  -1  14   0   21.97    2.22
  -1  14   0   15.52    2.23
   1  14   0   24.95    1.92
   1 -14   0   19.25    2.21
  -1 -14   0   24.32    2.08
  -1 -14   0   19.09    2.31
   1  14   1    4.16    1.23
  -1  14  -1    3.48    1.19
   1  14   1    4.06    1.58
  -1  14  -1    5.96    1.61
   1  14   1    3.36    1.62
   1 -14   1    2.81    1.45
  -1 -14  -1    3.15    1.36
  -1 -14  -1    5.19    1.69
  -1  14  -2   29.85    2.67
   1  14   2   26.14    2.56
  -1  14  -2   27.71    2.59
  -1  14  -2   23.34    2.24
   1  14   2   22.90    2.52
   1  14   2   26.28    1.96
  -1 -14  -2   31.00    2.44
   1 -14   2   23.96    2.48
   1  14   3   95.03    6.49
  -1  14  -3   95.44    6.59
   1  14   3   90.56    6.52
  -1  14  -3   89.94    6.31
  -1  14  -3   95.40    6.52
   1  14   3   95.83    6.15
   1 -14   3   87.64    6.48
  -1 -14  -3   93.00    6.44
   1  14   4    0.30    1.42
  -1  14  -4   -1.53    1.77
  -1  14  -4    0.68    1.50
  -1  14  -4    1.38    1.39
   1  14   4   -1.15    1.48
   1 -14   4    1.66    1.51
   1  14   4    0.82    1.02
   1 -14   4   -0.08    1.63
  -1 -14  -4   -0.60    1.45
  -1  14  -5    5.48    1.84
   1  14   5    5.21    1.53
  -1  14  -5    4.53    1.69
  -1  14  -5    5.13    1.71
   1  14   5    5.55    1.58
   1 -14   5    5.97    1.69
  -1  14  -5    5.70    1.11
   1  14   5    5.57    1.25
   1 -14   5    5.47    1.90
  -1 -14  -5    5.53    1.64
  -1  14  -6   -1.36    1.79
   1  14   6    1.84    1.45
  -1  14  -6    1.37    1.69
   1  14   6    0.63    1.56
  -1  14  -6    2.46    1.69
   1 -14   6   -0.07    1.66
   1  14   6    0.75    1.47
  -1  14  -6   -0.49    1.09
  -1 -14  -6   -1.02    1.61
   1 -14   6   -2.81    2.11
   1  14   7    0.95    1.50
  -1  14  -7    3.64    2.05
   1  14   7   -1.07    1.51
  -1  14  -7    0.23    1.79
   1 -14   7   -1.37    1.74
  -1  14  -7   -0.86    1.80
   1  14   7   -0.68    1.48
  -1  14  -7   -0.81    1.07
   1 -14   7    0.96    2.39
  -1 -14  -7    0.72    1.65
  -1  14  -8    5.47    2.22
   1  14   8    5.64    1.59
  -1  14  -8    2.80    1.92
   1  14   8    3.92    1.58
  -1  14  -8    4.84    1.99
   1  14   8    6.83    1.64
   1 -14   8    5.86    2.52
  -1 -14  -8    4.94    1.82
   1  14   9    5.64    2.73
   1  14   9    4.65    1.64
  -1  14  -9    7.62    2.50
  -1  14  -9    3.54    2.14
   1  14   9    4.04    1.68
   1 -14   9    6.47    2.54
  -1 -14  -9    2.31    1.87
   1  14  10    8.17    2.90
   1  14  10    3.59    1.73
  -1  14 -10    6.83    2.57
  -1  14 -10    3.46    2.27
   1  14  10    4.97    1.72
  -1 -14 -10    5.84    2.07
   1 -14  10    3.57    2.49
  -1  14 -11   27.66    3.18
  -1  14 -11   23.29    3.40
   1  14  11   31.68    3.79
  -1 -14 -11   26.46    3.08
   1 -14  11   21.90    3.36
  -1  14 -12    4.09    2.57
  -1  14 -12    7.60    2.89
   1  14  12    6.80    3.10
   1 -14  12    4.99    2.59
  -1 -14 -12    7.72    2.33
   1  14  13   33.35    4.34
  -1  15  13    3.99    2.37
   1  15 -13    6.61    3.65
  -1  15  13    4.87    2.41
   1  15 -13    6.60    3.47
  -1  15  12    9.02    2.33
   1  15 -12    4.82    3.17
  -1  15  12    7.88    2.36
   1  15 -12    9.24    3.47
  -1  15  11    4.36    2.32
  -1 -15  11    4.35    2.26
   1  15 -11    6.93    3.07
  -1  15  11    3.49    2.16
   1  15 -11    6.22    3.37
  -1 -15  11    4.86    3.10
   1 -15 -11    0.53    2.54
  -1  15  10   10.01    2.32
   1  15 -10    2.73    2.79
  -1  15  10    5.79    2.24
   1  15 -10    2.47    3.05
  -1 -15  10    7.33    3.21
   1 -15 -10    5.35    2.40
  -1  15   9    1.16    1.87
   1  15  -9   -2.31    2.79
   1  15  -9    2.89    2.64
  -1  15   9   -0.07    1.55
  -1  15   9   -0.75    1.84
   1  15  -9    0.34    2.78
   1 -15  -9    1.21    2.26
  -1 -15   9    2.06    2.58
   1  15  -8    6.49    2.74
  -1  15   8    5.03    1.87
  -1  15   8    6.76    1.66
   1  15  -8    8.82    2.67
   1  15  -8    5.23    2.76
  -1  15   8    5.56    1.89
   1 -15  -8    5.91    2.29
  -1 -15   8    8.54    2.57
  -1  15   7   39.96    3.16
  -1  15   7   41.26    3.44
   1  15  -7   40.63    3.69
   1  15  -7   38.44    3.84
  -1  15   7   40.85    3.44
   1 -15  -7   29.24    3.29
  -1 -15   7   43.99    3.72
   1 -15  -7   35.75    3.59
  -1  15   6   36.19    2.88
  -1  15   6   33.82    3.12
   1  15  -6   36.80    3.33
   1  15  -6   36.36    3.53
  -1  15   6   31.59    3.08
   1 -15  -6   20.85    3.02
   1 -15  -6   34.96    3.32
  -1 -15   6   33.21    3.27
  -1  15   5   18.86    2.29
   1  15  -5   22.47    2.76
   1  15  -5   20.87    2.57
  -1  15   5   18.55    2.10
   1  15  -5   19.90    2.70
  -1  15   5   13.71    2.23
   1 -15  -5   13.39    2.22
  -1 -15   5   15.61    2.43
   1  15  -4   16.32    2.54
  -1  15   4   17.33    2.10
  -1  15   4   12.75    1.86
   1  15  -4   16.86    2.43
   1  15  -4   16.13    2.30
  -1  15   4   13.27    1.99
   1 -15  -4    8.30    1.86
  -1 -15   4   13.56    2.20
  -1  15   3    2.35    1.62
   1  15  -3    9.02    2.08
   1  15  -3    6.38    1.89
  -1  15   3    6.42    1.60
  -1  15   3    5.32    1.70
  -1 -15   3    5.52    1.89
   1 -15  -3    6.20    1.61
   1  15  -2    0.87    1.69
   1  15  -2    2.75    1.86
  -1  15   2    2.30    1.39
   1  15  -2    5.47    1.85
   1 -15  -2    0.62    1.45
  -1 -15   2    2.02    1.70
   1  15  -1    1.01    1.75
  -1  15   1    1.27    0.96
  -1  15   1    0.81    1.43
   1  15  -1    1.19    1.51
   1  15  -1   -2.75    1.81
  -1  15   1    0.59    1.27
   1 -15  -1   -0.23    1.49
   1  15  -1   -0.56    0.99
  -1 -15   1   -0.09    1.55
   1  15   0   35.47    3.47
  -1  15   0   42.38    2.97
   1  15   0   44.46    3.15
  -1  15   0   42.29    3.50
   1  15   0   43.42    3.49
  -1  15   0   36.76    3.25
  -1 -15   0   37.65    3.48
   1 -15   0   38.03    3.28
  -1 -15   0   40.96    3.21
   1  15   1   64.23    4.69
  -1  15  -1   57.40    4.23
  -1  15  -1   64.91    4.63
   1  15   1   62.95    4.62
   1 -15   1   56.61    4.48
  -1 -15  -1   62.26    4.45
  -1  15  -2  148.90    9.29
   1  15   2  139.74    9.26
  -1  15  -2  127.73    8.95
  -1  15  -2  140.48    9.29
   1  15   2  130.24    9.20
   1 -15   2  128.62    9.15
  -1 -15  -2  143.19    9.12
  -1  15  -3  182.50   11.38
   1  15   3  161.39   11.32
  -1  15  -3  161.25   11.13
  -1  15  -3  176.47   11.44
   1  15   3  170.45   11.31
   1 -15   3  166.72   11.33
  -1 -15  -3  175.96   11.28
   1  15   4   86.07    6.03
  -1  15  -4   95.50    6.08
  -1  15  -4   77.56    5.80
  -1  15  -4   80.09    6.08
   1  15   4   87.78    5.98
   1 -15   4   71.42    5.97
  -1 -15  -4   89.93    5.97
   1  15   5   13.42    2.03
  -1  15  -5   10.10    2.13
   1  15   5   15.05    2.05
  -1  15  -5   13.86    2.10
  -1  15  -5    9.35    1.89
  -1  15  -5    9.58    1.39
  -1 -15  -5   13.83    2.00
   1 -15   5   13.01    2.26
   1  15   6   14.75    2.09
  -1  15  -6   10.44    2.26
  -1  15  -6   12.81    2.07
   1  15   6   12.19    1.95
  -1  15  -6   14.89    2.46
  -1 -15  -6   18.04    2.21
   1 -15   6   13.85    2.43
   1  15   7    1.61    1.56
  -1  15  -7    4.03    2.29
  -1  15  -7   -1.14    1.87
   1  15   7    0.45    1.71
   1 -15   7    5.03    1.91
  -1  15  -7   -0.16    1.87
   1  15   7    1.24    1.53
   1 -15   7    2.24    2.27
  -1 -15  -7    0.57    1.85
   1  15   8    3.94    1.69
  -1  15  -8    3.87    2.32
  -1  15  -8    0.54    2.03
   1  15   8    2.33    1.69
   1 -15   8    1.39    2.61
  -1 -15  -8   -1.32    1.92
   1  15   9   -0.65    1.69
  -1  15  -9    3.29    2.47
  -1  15  -9    1.79    2.19
   1  15   9    0.67    1.73
   1 -15   9    1.01    2.69
  -1 -15  -9    1.28    1.86
   1  15  10    7.37    2.13
  -1  15 -10    5.89    2.80
  -1  15 -10    9.20    2.55
   1  15  10    9.66    2.25
   1 -15  10    3.87    2.75
  -1 -15 -10    5.06    2.25
  -1  15 -11   15.81    3.04
  -1  15 -11   20.92    3.52
   1  15  11   30.16    3.81
  -1 -15 -11   29.83    3.01
   1 -15  11   20.85    3.26
  -1  15 -12    0.38    2.62
  -1  15 -12    5.24    3.12
   1  15  12   -2.00    3.15
   1 -15  12   -0.65    2.63
  -1  16  12    5.16    2.45
  -1  16  12    4.25    2.45
  -1  16  11    7.73    2.46
   1  16 -11    5.73    3.26
  -1  16  11    5.26    2.39
   1  16 -11    3.28    3.33
   1  16 -10   -0.51    3.24
  -1  16  10    6.73    2.26
   1  16 -10    8.37    3.04
   1  16 -10    9.71    3.40
  -1  16  10    5.25    2.15
  -1 -16  10    4.83    3.30
   1 -16 -10    6.02    2.53
  -1  16   9   16.84    2.62
   1  16  -9    8.82    3.21
  -1  16   9    9.84    2.03
   1  16  -9    5.99    2.97
   1  16  -9   13.33    3.51
  -1  16   9    8.75    2.46
   1 -16  -9    7.02    2.62
  -1 -16   9    5.94    3.05
  -1  16   8    1.51    1.91
  -1  16   8    4.37    1.71
   1  16  -8    3.50    2.75
   1  16  -8   -1.22    2.97
  -1  16   8    3.32    1.99
   1 -16  -8    1.96    1.92
   1 -16  -8    3.90    2.31
  -1 -16   8    4.19    2.47
  -1  16   7   -0.31    1.86
  -1  16   7    1.24    1.61
   1  16  -7    1.71    2.35
   1  16  -7    3.35    2.46
  -1  16   7    3.77    1.93
   1 -16  -7    2.69    2.27
   1 -16  -7   -0.47    1.80
  -1 -16   7    1.01    2.27
  -1  16   6   18.20    2.33
   1  16  -6   17.68    3.06
  -1  16   6   16.05    2.02
   1  16  -6   18.65    2.66
   1  16  -6   15.64    2.78
  -1  16   6   18.74    2.40
   1 -16  -6   11.55    2.23
  -1 -16   6   13.70    2.60
   1 -16  -6   12.87    2.56
  -1  16   5   44.65    3.83
   1  16  -5   45.74    4.41
  -1  16   5   54.59    4.05
   1  16  -5   54.74    4.19
   1  16  -5   45.50    4.32
  -1  16   5   50.02    4.03
   1 -16  -5   42.17    3.91
  -1 -16   5   55.61    4.19
   1  16  -4   -3.57    2.29
  -1  16   4   -1.97    1.69
  -1  16   4   -0.17    1.61
   1  16  -4    1.84    1.97
  -1  16   4   -0.30    1.67
  -1 -16   4   -0.10    1.89
   1 -16  -4   -0.76    1.66
  -1  16   3    5.56    1.79
   1  16  -3    6.89    2.29
   1  16  -3    6.82    1.98
  -1  16   3    6.16    1.74
  -1  16   3    5.24    1.78
   1 -16  -3    6.15    1.76
  -1 -16   3    6.77    2.06
  -1  16   2   16.48    2.20
   1  16  -2   15.09    2.45
  -1  16   2   14.37    2.00
   1  16  -2   12.03    2.03
   1  16  -2   10.89    2.28
  -1  16   2   10.42    2.05
  -1 -16   2    9.26    2.25
   1 -16  -2   11.74    2.02
   1  16  -1   30.24    3.15
   1  16  -1   33.48    3.21
  -1  16   1   31.88    2.86
   1 -16  -1   26.27    2.85
  -1  16   0   36.30    3.22
   1  16   0   33.35    3.43
   1  16   0   38.09    3.49
   1 -16   0   41.95    3.33
   1  16   1  185.24   12.87
  -1  16  -1  204.42   12.90
   1  16   1  186.78   12.84
   1 -16   1  181.27   12.73
  -1 -16  -1  203.69   12.69
   1  16   2   53.82    4.37
  -1  16  -2   52.75    3.95
  -1  16  -2   60.13    4.43
   1  16   2   56.15    4.37
   1 -16   2   45.16    4.22
  -1 -16  -2   59.74    4.19
  -1  16  -3   25.64    2.84
  -1  16  -3   26.28    2.56
   1  16   3   31.31    2.97
   1  16   3   28.24    2.90
  -1  16  -3   31.17    3.10
  -1 -16  -3   31.21    2.82
   1 -16   3   29.08    2.93
   1  16   4   10.23    2.13
  -1  16  -4   11.83    1.91
  -1  16  -4    9.77    2.12
   1  16   4   11.93    2.07
  -1  16  -4   11.39    2.29
  -1 -16  -4   14.00    2.06
   1 -16   4    8.31    2.13
   1  16   5   76.73    5.40
  -1  16  -5   78.36    5.51
  -1  16  -5   72.72    5.24
   1  16   5   72.75    5.31
  -1  16  -5   68.96    5.49
  -1 -16  -5   67.18    5.38
   1 -16   5   66.28    5.42
  -1 -16  -5   70.97    5.35
  -1  16  -6    5.25    1.94
  -1  16  -6    3.88    2.06
   1  16   6    3.54    1.95
   1  16   6    2.57    1.77
  -1  16  -6    3.29    2.26
  -1 -16  -6    3.48    1.89
  -1 -16  -6    2.84    1.85
   1 -16   6    1.64    2.19
  -1  16  -7    6.75    2.30
  -1  16  -7   15.59    2.49
   1  16   7   11.54    2.16
   1  16   7   11.30    2.13
  -1  16  -7   14.74    2.70
  -1 -16  -7   16.21    2.36
   1 -16   7   10.40    2.76
   1  16   8    7.36    2.01
  -1  16  -8    6.55    2.51
  -1  16  -8    5.66    2.30
   1  16   8    3.85    1.93
   1 -16   8    0.23    2.74
  -1 -16  -8    2.60    2.09
   1  16   9    2.19    2.07
  -1  16  -9    1.54    2.51
  -1  16  -9   -1.44    2.36
   1  16   9    0.36    2.07
   1 -16   9    5.20    3.00
  -1 -16  -9    1.35    2.11
  -1  16 -10    1.99    2.35
  -1  16 -10    1.92    2.78
   1 -16  10    5.41    2.81
  -1 -16 -10   -0.24    2.23
  -1  16 -11   38.72    4.47
  -1  16 -11   51.72    4.84
   1 -16  11   46.14    4.60
  -1 -16 -11   56.80    4.46
  -1  16 -12   10.57    2.97
  -1  17  11    5.24    2.48
  -1  17  11    3.62    2.49
  -1  17  10    2.14    2.21
   1  17 -10   -0.16    3.14
   1  17 -10    1.38    3.45
  -1  17  10   -0.12    2.22
   1 -17 -10    1.99    2.24
   1  17  -9   -1.73    3.29
  -1  17   9   -2.79    2.21
   1  17  -9    3.09    2.97
   1  17  -9   -3.05    3.35
  -1  17   9    1.31    2.13
   1 -17  -9    0.40    2.61
   1 -17  -9    0.75    2.17
  -1 -17   9    1.02    3.02
  -1  17   8   15.42    2.58
  -1  17   8    6.30    2.05
   1  17  -8   10.97    3.18
  -1  17   8   15.04    2.61
   1  17  -8    5.52    3.43
   1 -17  -8   10.41    2.49
   1 -17  -8    9.52    2.72
  -1 -17   8   12.67    2.96
  -1  17   7    3.66    2.06
  -1  17   7    4.14    1.89
   1  17  -7    4.98    2.70
   1  17  -7    1.24    2.95
  -1  17   7    0.91    2.07
   1 -17  -7   -2.99    2.15
   1 -17  -7    0.25    2.37
  -1 -17   7    4.87    2.49
  -1  17   6   -0.43    1.92
   1  17  -6   -1.97    2.77
  -1  17   6    0.60    1.65
   1  17  -6   -0.14    2.49
   1  17  -6    0.10    2.73
  -1  17   6    3.82    2.05
   1 -17  -6   -1.25    1.90
  -1 -17   6    1.84    2.29
  -1  17   5    8.02    2.05
   1  17  -5    6.75    2.64
  -1  17   5    4.56    1.86
   1  17  -5    2.90    2.56
  -1  17   5    1.77    1.92
   1 -17  -5    5.73    1.91
  -1 -17   5    6.13    2.21
  -1  17   4    8.64    2.04
   1  17  -4   12.79    2.76
  -1  17   4   10.56    1.95
  -1  17   4   13.98    2.24
   1 -17  -4    7.74    2.02
  -1 -17   4   10.48    2.37
  -1  17   3    1.05    1.82
   1  17  -3   -0.78    2.17
  -1  17   3   -0.37    1.72
   1  17  -3   -2.09    2.20
  -1  17   3   -2.06    1.89
   1 -17  -3    3.03    1.72
  -1 -17   3   -0.11    2.04
  -1  17   2    0.53    1.95
   1  17  -2    2.59    2.13
  -1  17   2   -1.87    1.79
   1  17  -2    0.72    2.13
  -1  17   2   -1.29    1.94
   1 -17  -2    1.51    1.67
  -1  17   1    8.27    1.88
   1  17  -1    7.18    2.24
   1  17  -1    3.16    2.08
   1 -17  -1    4.55    1.73
  -1  17   0    2.36    1.73
   1  17   0    2.83    2.11
   1  17   0    2.93    2.05
   1 -17   0    1.17    1.69
  -1  17  -1   12.29    2.18
   1  17   1    7.85    2.30
  -1  17  -1   15.53    2.42
   1  17   1    6.58    2.11
   1 -17   1   10.17    1.97
   1  17   2    1.71    2.08
   1  17   2    1.67    1.85
  -1  17  -2   -1.01    2.03
   1 -17   2   -1.22    1.80
  -1  17  -3   -1.38    1.95
   1  17   3    0.63    2.03
   1  17   3   -0.51    1.89
  -1  17  -3    0.69    2.01
  -1 -17  -3    3.68    1.89
   1 -17   3   -1.75    1.92
  -1 -17  -3    0.45    1.84
   1  17   4   -0.20    2.05
  -1  17  -4   -1.31    1.98
   1  17   4   -1.58    1.88
  -1  17  -4    0.60    2.24
   1 -17   4   -1.21    1.89
  -1 -17  -4   -1.30    2.03
  -1 -17  -4    0.19    1.93
  -1  17  -5    1.68    2.13
   1  17   5    1.48    2.03
  -1  17  -5    1.12    2.23
   1  17   5    1.75    1.91
  -1 -17  -5    2.89    2.00
  -1 -17  -5    1.60    1.99
   1 -17   5    2.08    2.18
  -1  17  -6   13.71    2.57
  -1  17  -6   17.10    2.59
   1  17   6   10.67    2.34
  -1  17  -6   14.60    2.68
   1  17   6   13.15    2.23
  -1 -17  -6    9.52    2.24
  -1 -17  -6   10.65    2.33
   1 -17   6   12.42    2.67
  -1  17  -7   13.79    2.73
   1  17   7   20.38    2.86
  -1  17  -7   16.25    2.89
   1  17   7   22.53    2.63
  -1 -17  -7   13.73    2.53
  -1 -17  -7   16.62    2.55
   1 -17   7   16.11    3.07
  -1  17  -8   -0.50    2.40
  -1  17  -8   -1.71    2.73
   1  17   8   -0.76    2.00
   1 -17   8   -1.91    3.07
  -1 -17  -8   -1.95    2.11
  -1  17  -9    0.13    2.53
   1  17   9   -0.86    2.07
  -1  17  -9    2.24    2.78
   1 -17   9    1.49    2.98
  -1 -17  -9    0.24    2.26
  -1  17 -10    4.54    2.68
  -1  17 -10   -3.29    3.02
   1 -17  10    0.77    3.00
  -1 -17 -10    2.52    2.38
  -1  17 -11    1.10    2.86
   1 -18 -11   62.54    5.25
  -1  18  10   10.67    2.70
  -1  18  10   13.28    2.84
   1 -18 -10    9.82    2.62
  -1  18   9   43.22    3.83
  -1  18   9   41.00    3.86
   1 -18  -9   28.85    3.68
  -1  18   8   -0.48    2.18
  -1  18   8    1.26    2.00
   1  18  -8    2.20    3.07
   1  18  -8    2.92    3.44
  -1  18   8   -1.85    2.28
   1 -18  -8   -0.11    2.16
  -1 -18   8   -3.63    2.82
   1  18  -7   29.63    4.13
  -1  18   7   34.27    3.33
  -1  18   7   34.40    3.17
   1  18  -7   26.43    3.92
   1  18  -7   32.10    4.31
  -1  18   7   30.27    3.31
   1 -18  -7   28.80    3.25
  -1 -18   7   27.55    3.60
  -1  18   6   15.47    2.52
   1  18  -6   10.44    3.26
  -1  18   6    8.04    2.21
   1  18  -6   10.77    3.19
  -1  18   6    6.56    2.57
   1 -18  -6    4.05    2.35
  -1 -18   6   10.21    2.80
  -1  18   5   -1.26    2.01
   1  18  -5    7.78    2.78
  -1  18   5    2.57    1.94
   1  18  -5   -0.14    2.77
  -1  18   5   -0.94    2.08
   1 -18  -5   -1.27    2.06
  -1 -18   5   -0.12    2.32
  -1  18   4    1.02    1.93
   1  18  -4    0.72    2.49
  -1  18   4    0.19    1.87
  -1  18   4    0.12    2.00
  -1 -18   4    1.94    2.33
   1 -18  -4    2.49    1.92
  -1  18   3   12.12    2.32
   1  18  -3    9.50    2.70
  -1  18   3   11.90    2.16
   1  18  -3   14.87    2.78
  -1  18   3    9.61    2.24
   1 -18  -3    8.99    2.09
   1  18  -2    9.02    2.49
  -1  18   2    5.17    2.04
  -1  18   2    7.02    2.13
   1  18  -2    8.62    2.47
   1 -18  -2    6.16    1.95
  -1  18   1    4.67    1.90
   1  18  -1    5.67    2.37
   1  18  -1    6.59    2.32
   1 -18  -1    6.35    1.95
  -1  18   0   -0.96    1.90
   1  18   0    1.71    2.19
   1  18   0    0.24    2.15
   1 -18   0   -1.35    1.84
  -1  18  -1    4.68    2.09
   1  18   1    8.11    2.46
   1  18   1   10.78    2.40
   1 -18   1   11.50    2.10
   1  18   2    5.59    2.31
  -1  18  -2    7.99    2.32
   1  18   2    5.77    2.23
  -1 -18  -2    5.09    2.11
   1 -18   2    6.40    2.07
   1  18   3    5.68    2.30
  -1  18  -3    1.95    2.24
  -1  18  -3    2.74    2.24
   1  18   3    3.07    2.09
  -1 -18  -3    0.44    1.98
   1 -18   3    3.83    2.03
  -1  18  -4    2.47    2.21
   1  18   4   -0.66    2.32
   1  18   4    2.26    2.11
  -1  18  -4   -1.93    2.41
  -1 -18  -4    0.68    2.03
   1 -18   4    2.03    2.21
  -1 -18  -4   -0.81    2.12
  -1  18  -5    3.64    2.36
   1  18   5   12.70    2.71
   1  18   5    6.64    2.42
  -1  18  -5    3.06    2.52
  -1 -18  -5    2.70    2.13
  -1 -18  -5    7.45    2.31
   1 -18   5    5.41    2.49
  -1  18  -6   41.20    3.81
   1  18   6   35.35    3.68
   1  18   6   33.74    3.59
  -1  18  -6   38.59    4.04
  -1 -18  -6   37.60    3.62
   1 -18   6   32.73    3.93
  -1 -18  -6   35.04    3.59
  -1  18  -7   26.27    3.21
   1  18   7   20.29    2.75
  -1  18  -7   26.90    3.53
  -1 -18  -7   12.92    2.75
  -1 -18  -7   23.01    2.95
   1 -18   7   23.77    3.42
  -1  18  -8    8.34    2.69
   1  18   8   10.18    2.37
  -1  18  -8   11.06    3.05
   1 -18   8    4.78    3.07
  -1 -18  -8    8.34    2.56
  -1 -18  -8    8.22    2.49
  -1  18  -9   -0.69    2.72
   1 -18   9    0.52    3.19
  -1 -18  -9   -3.81    2.52
   1 -19 -10    3.97    2.53
   1 -19  -9    3.74    2.51
  -1  19   8    7.92    2.61
  -1  19   8    9.37    2.60
   1 -19  -8   10.18    2.58
  -1  19   7    9.33    2.53
  -1  19   7    9.38    2.27
  -1  19   7    7.97    2.40
   1 -19  -7    6.78    2.34
  -1  19   6   -0.12    2.17
   1  19  -6   -1.19    2.91
  -1  19   6   -0.10    2.08
   1  19  -6    1.70    2.97
  -1  19   6   -0.13    2.18
  -1 -19   6   -1.53    2.76
   1 -19  -6   -1.48    2.15
  -1  19   5    6.58    2.29
   1  19  -5    8.88    3.03
  -1  19   5    7.79    2.23
  -1  19   5    3.64    2.27
  -1 -19   5    5.59    2.79
   1 -19  -5    5.57    2.07
  -1  19   4   32.65    3.43
   1  19  -4   33.91    3.98
  -1  19   4   33.46    3.32
  -1  19   4   28.37    3.44
   1 -19  -4   31.27    3.31
  -1  19   3   50.48    4.27
   1  19  -3   52.14    4.73
  -1  19   3   48.95    4.31
   1  19  -3   51.32    4.76
   1 -19  -3   40.16    4.18
  -1  19   2   25.95    3.06
   1  19  -2   25.01    3.45
  -1  19   2   20.63    3.08
   1  19  -2   26.82    3.54
   1 -19  -2   25.71    3.01
  -1  19   1   79.96    5.78
   1  19  -1   81.38    6.12
  -1  19   1   68.87    5.87
   1  19  -1   74.58    6.03
   1 -19  -1   72.65    5.73
  -1  19   0   -1.61    2.14
   1  19   0   -1.98    2.66
   1  19   0   -3.52    2.56
   1 -19   0    0.92    2.20
   1  19   1   -1.16    2.60
  -1  19  -1    2.60    2.19
   1  19   1    0.87    2.54
  -1 -19  -1   -4.77    2.25
   1 -19   1    0.10    2.19
   1  19   2    0.76    2.69
  -1  19  -2    0.91    2.58
   1  19   2    3.05    2.55
  -1 -19  -2   -1.72    2.19
   1 -19   2    1.70    2.31
   1  19   3   -0.86    2.63
   1  19   3    0.59    2.46
  -1  19  -3    2.01    2.58
  -1 -19  -3    4.17    2.20
   1 -19   3    1.09    2.38
  -1  19  -4   -1.91    2.56
   1  19   4    0.48    2.45
   1  19   4    2.44    2.24
  -1  19  -4    1.24    2.65
  -1 -19  -4    2.14    2.29
   1 -19   4   -1.81    2.45
  -1  19  -5    1.30    2.49
   1  19   5    3.71    2.56
   1  19   5    5.01    2.19
  -1  19  -5    4.15    2.71
  -1 -19  -5    1.35    2.18
  -1 -19  -5    4.17    2.42
   1 -19   5    3.15    2.43
  -1  19  -6   -1.07    2.62
   1  19   6   -0.45    2.49
   1  19   6   -0.34    2.20
  -1  19  -6   -0.60    2.76
  -1 -19  -6    0.25    2.25
  -1 -19  -6    0.95    2.31
   1 -19   6   -0.97    2.77
   1  19   7   27.32    3.01
  -1 -19  -7   13.00    2.87
  -1 -19  -7   25.13    3.10
   1 -19   7   20.83    3.60
  -1 -19  -8   13.53    2.93
   1 -20  -8   -1.53    2.43
  -1  20   7   24.72    3.03
   1 -20  -7   19.61    3.05
  -1  20   6   -1.85    2.23
   1 -20  -6   -1.00    2.24
  -1  20   5    9.78    2.56
  -1  20   5   10.73    2.38
  -1  20   5    6.00    2.53
   1 -20  -5   10.32    2.46
  -1  20   4    2.15    2.27
   1  20  -4    3.28    2.88
   1  20  -4    4.91    3.07
  -1  20   4    5.72    2.46
   1 -20  -4    5.57    2.26
  -1  20   3   25.92    3.04
   1  20  -3   21.23    3.49
  -1  20   3   21.07    3.02
   1  20  -3   20.78    3.42
   1 -20  -3   22.40    2.89
  -1  20   2    3.41    2.19
   1  20  -2    5.49    2.94
   1  20  -2    2.86    2.71
  -1  20   2    4.06    2.39
   1 -20  -2    4.03    2.15
   1  20  -1    3.93    2.77
  -1  20   1    2.30    2.22
  -1  20   1    2.11    2.38
   1  20  -1    7.11    2.71
   1 -20  -1    1.60    2.09
  -1 -20   1    2.53    2.26
  -1  20   0   -0.12    2.28
   1  20   0   -2.55    2.63
   1  20   0   -0.83    2.55
  -1 -20   0   -0.48    2.20
   1 -20   0   -0.86    2.13
  -1  20  -1    2.03    2.36
   1  20   1   -0.69    2.60
   1  20   1    0.81    2.44
  -1 -20  -1   -0.60    1.95
   1 -20   1   -0.88    2.14
  -1  20  -2    1.57    2.46
   1  20   2   -0.41    2.64
  -1  20  -2    1.11    2.64
   1  20   2   -0.13    2.50
  -1 -20  -2   -1.81    2.21
   1 -20   2    2.58    2.25
   1  20   3    0.13    2.65
  -1  20  -3    3.00    2.59
   1  20   3    0.38    2.51
  -1 -20  -3    0.12    2.14
   1 -20   3    2.66    2.38
   1  20   4    2.33    2.66
   1  20   4    4.38    2.46
  -1 -20  -4    4.83    2.36
   1 -20   4    1.31    2.52
   1  20   5    4.51    2.79
   1  20   5    2.21    2.56
   1 -20   5    1.47    2.66
   1  20   6    0.24    2.52
   1 -20   6   -0.13    3.09
  -1 -20  -7    2.74    2.74
  -1  21   6    0.82    2.42
   1 -21  -6    0.70    2.44
  -1  21   5   -0.71    2.56
   1 -21  -5    3.43    2.38
  -1  21   4   42.15    4.09
   1 -21  -4   42.20    4.04
  -1  21   3   70.33    5.54
   1 -21  -3   65.13    5.38
  -1  21   2    4.42    2.62
   1  21  -2    6.38    3.09
   1 -21  -2    5.71    2.40
   1  21  -1   91.82    7.21
   1 -21  -1   90.97    6.75
   1  21   0    4.86    3.10
   1  21   0    4.63    2.78
   1 -21   0    2.49    2.40
   1  21   1   -1.49    2.80
   1  21   1   -0.29    2.67
   1 -21   1   -3.00    2.43
   1  21   2    0.58    2.91
   1  21   2    2.65    2.79
   1 -21   2    2.61    2.46
   1  21   3    8.79    3.14
   1  21   3    7.24    2.95
   1 -21   3    9.35    2.65
   1  21   4    1.61    2.72
   1  21   4    4.13    2.87
   1  21   5   -1.06    2.65
   1  21   6   -3.10    2.71
  -2   0  17    0.39    2.26
  -2   0  17   -1.05    2.36
  -2   0  16    5.38    2.46
  -2   0  16    5.80    2.38
  -2   0  15   -0.34    2.03
  -2   0  15   -3.26    1.97
  -2   0  15   -3.58    2.11
  -2   0  15    0.52    2.19
  -2   0  15   -1.68    2.20
   2   0 -15    0.16    1.93
  -2   0  14  144.77    9.72
  -2   0  14  146.67    9.69
  -2   0  14  158.91    9.68
   2   0 -14  164.64    9.54
  -2   0  14  131.50    9.68
  -2   0  13    2.62    1.72
  -2   0  13   -1.69    1.88
   2   0 -13   -1.08    2.26
  -2   0  13    1.20    1.77
  -2   0  13   -0.70    1.82
  -2   0  13   -0.44    1.77
   2   0 -13   -0.95    1.63
  -2   0  12  146.07    9.89
  -2   0  12  126.72    9.76
   2   0 -12  157.62   10.00
  -2   0  12  139.81    9.75
  -2   0  12  153.01    9.90
  -2   0  12  159.27    9.85
   2   0 -12  161.41    9.76
  -2   0  12  128.45    9.83
  -2   0  11    1.46    1.44
   2   0 -11    0.51    1.97
  -2   0  11    0.98    1.35
  -2   0  11   -1.17    1.42
  -2   0  11    1.27    1.45
  -2   0  10   11.99    1.76
   2   0 -10   14.39    2.10
  -2   0  10    9.69    1.76
  -2   0  10   12.79    1.71
  -2   0   9   -2.84    1.55
  -2   0   9   -2.42    1.45
  -2   0   9   -0.06    1.26
   2   0  -9    1.56    1.57
  -2   0   9   -1.55    1.52
  -2   0   9   -3.17    1.51
  -2   0   9    0.16    1.50
  -2   0   9   -0.77    1.01
  -2   0   9   -0.49    1.12
   2   0  -9    0.84    1.19
  -2   0   8   86.27    6.32
  -2   0   8  101.70    6.37
  -2   0   8   88.98    6.34
   2   0  -8  103.71    6.52
  -2   0   8   84.63    6.34
  -2   0   8   95.11    6.34
  -2   0   8   83.04    6.41
   2   0  -8   98.76    6.22
  -2   0   8   89.06    6.24
  -2   0   8   98.01    6.19
  -2   0   7   -0.56    1.07
  -2   0   7    0.12    1.00
  -2   0   7   -0.24    1.38
  -2   0   7    0.57    1.14
   2   0  -7   -1.12    1.50
  -2   0   7   -0.05    1.31
  -2   0   7    1.58    1.50
  -2   0   7   -0.18    0.96
  -2   0   7    0.48    0.94
  -2   0   7   -0.08    0.91
   2   0  -7    0.57    0.96
  -2   0   6  138.76    9.33
  -2   0   6  149.12    9.33
  -2   0   6  123.97    9.34
  -2   0   6  137.18    9.37
   2   0  -6  142.97    9.44
  -2   0   6  144.56    9.31
   2   0  -6  144.46    9.18
  -2   0   6  146.01    9.23
  -2   0   6  144.04    9.18
  -2   0   5    0.35    0.89
  -2   0   5    0.84    0.84
   2   0  -5   -0.48    1.49
  -2   0   5    0.61    1.35
  -2   0   5   -0.42    0.84
  -2   0   5    0.07    0.73
   2   0  -5   -0.34    0.74
  -2   0   5    0.87    1.04
  -2   0   4 1445.68   87.84
   2   0  -4 1242.76   87.81
   2   0  -4 1463.42   87.96
  -2   0   4 1392.06   87.84
   2   0  -4 1389.43   87.71
  -2   0   4 1423.16   87.70
  -2   0   4 1349.99   87.80
   2   0  -3   -0.17    1.25
  -2   0   3   -0.53    0.90
   2   0  -3    0.14    0.97
  -2   0   3    0.18    0.82
  -2   0   3    1.46    1.31
   2   0  -3    0.12    1.43
   2   0  -3   -0.39    0.94
  -2   0   3    0.80    0.79
  -2   0   3    0.14    0.63
   2   0  -3    0.22    0.52
   2   0  -2  663.40   38.87
  -2   0   2  618.89   38.85
  -2   0   2  607.08   38.78
   2   0  -2  587.18   38.78
  -2   0   2  612.06   38.90
   2   0  -2  589.14   38.77
  -2   0   2  583.55   38.77
  -2   0   2  612.03   38.65
  -2   0   2  624.22   38.68
   2   0  -1   -0.82    1.21
  -2   0   1   -0.04    0.90
  -2   0   1   -0.29    0.68
  -2   0   1    0.55    1.34
  -2   0   1   -0.70    1.04
  -2   0   1    0.40    0.66
  -2   0   1   -0.33    0.50
  -2   0   1   -0.03    0.45
  -2   0   0    2.28    0.89
   2   0   0    2.08    0.70
   2   0   0    2.42    0.60
  -2   0   0    1.98    0.62
  -2   0   0    2.80    1.08
  -2   0   0    2.43    0.62
   2   0   0    3.35    0.68
  -2   0   0    1.55    0.62
  -2   0   0    1.35    0.58
  -2   0  -1    0.27    0.57
  -2   0  -1    0.97    0.82
   2   0   1    0.41    0.61
   2   0   1    0.25    1.06
   2   0   1   -1.44    1.15
  -2   0  -1   -0.32    1.08
  -2   0  -1   -0.14    0.57
   2   0   1   -0.79    0.60
  -2   0  -1   -0.26    0.66
  -2   0  -1    0.85    0.67
   2   0   1    0.18    0.64
   2   0   2   51.35    3.46
  -2   0  -2   54.40    3.38
   2   0   2   46.29    3.22
  -2   0  -2   47.20    3.22
   2   0   2   44.89    3.51
  -2   0  -2   53.17    3.53
  -2   0  -2   50.24    3.22
   2   0   2   50.59    3.23
  -2   0  -2   45.88    3.32
   2   0   2   51.30    3.36
  -2   0  -2   50.00    3.33
   2   0   2   49.65    3.55
  -2   0  -3    0.05    0.37
   2   0   3   -0.32    0.44
  -2   0  -3   -0.67    0.74
  -2   0  -3    1.05    1.11
   2   0   3   -0.18    0.88
  -2   0  -3    0.15    0.37
   2   0   3    0.23    0.43
  -2   0  -3    0.60    0.76
   2   0   3   -0.14    0.86
   2   0   3   -0.11    1.04
  -2   0  -4  482.27   30.78
   2   0   4  507.65   30.91
   2   0   4  474.93   30.77
  -2   0  -4  492.16   30.88
  -2   0  -4  508.35   30.99
  -2   0  -4  489.64   30.97
   2   0   4  473.15   30.77
   2   0   4  517.80   30.99
   2   0   4  501.21   31.07
  -2   0  -4  478.53   30.94
   2   0   4  533.11   31.00
   2   0   5   -0.22    0.38
   2   0   5   -0.82    0.87
   2   0   5    0.25    0.38
   2   0   5    0.31    1.29
  -2   0  -5    0.24    0.65
  -2   0  -5   -0.09    1.05
   2   0   5    1.31    1.14
   2   0   5    0.04    0.37
  -2   0  -5    0.72    0.90
   2   0   5   -1.25    1.07
  -2   0  -5    0.53    1.12
   2   0   5    0.55    1.00
   2   0   6 2509.73  159.57
   2   0   6 2504.20  159.65
   2   0   6 2493.88  159.57
  -2   0  -6 2603.94  159.62
   2   0   6 2511.18  159.83
  -2   0  -6 2595.87  159.77
   2   0   6 2522.31  159.56
   2   0   6 2622.27  159.85
  -2   0  -6 2560.99  159.78
   2   0   6 2444.40  159.56
  -2   0  -6 2535.38  159.77
   2   0   6 2754.22  159.86
   2   0   7    0.48    0.77
   2   0   7   -0.52    0.53
   2   0   7   -0.18    0.51
  -2   0  -7    0.57    1.13
   2   0   7    1.02    1.28
  -2   0  -7   -0.43    0.57
  -2   0  -7   -0.37    0.97
   2   0   7    0.79    1.18
   2   0   7    0.92    0.51
   2   0   7    0.63    0.51
   2   0   7    0.07    1.16
  -2   0  -7   -0.46    1.23
   2   0   8  228.38   16.81
  -2   0  -8  215.36   16.77
   2   0   8  225.50   17.07
  -2   0  -8  226.70   16.99
   2   0   8  234.70   16.81
   2   0   8  243.07   17.14
  -2   0  -8  219.13   17.00
  -2   0  -8  189.73   16.96
   2   0   8  233.09   17.12
   2   0   9    0.24    0.65
   2   0   9    0.28    0.69
   2   0   9    0.65    0.65
  -2   0  -9   -1.01    1.32
   2   0   9   -0.28    1.43
   2   0   9   -1.41    1.57
   2   0   9   -0.43    0.70
  -2   0  -9   -1.39    1.26
   2   0   9   -0.08    1.46
  -2   0  -9   -0.79    1.09
   2   0  10   23.38    1.56
   2   0  10   23.42    1.62
  -2   0 -10   25.30    2.16
   2   0  10   29.34    2.30
   2   0  10   24.50    1.61
  -2   0 -10   21.63    1.92
   2   0  10   28.03    2.46
  -2   0 -10   30.08    2.11
   2   0  10   26.90    2.33
   2   0  11   -0.66    0.85
   2   0  11    0.03    0.86
  -2   0 -11    1.13    1.49
   2   0  11   -0.65    1.61
   2   0  11   -0.20    1.80
   2   0  11    0.21    0.88
  -2   0 -11   -0.90    1.17
   2   0  11   -0.60    1.71
   2   0  12   -0.39    1.03
  -2   0 -12    0.29    1.73
   2   0  12    1.05    1.67
   2   0  12    2.77    2.03
   2   0  12   -0.12    1.02
  -2   0 -12   -1.11    1.25
   2   0  12   -2.63    2.01
  -2   0 -13   -1.81    1.97
  -2   0 -13   -1.42    1.44
  -2   0 -14    4.56    1.54
  -2   0 -15   -0.10    2.00
  -2   0 -15   -0.54    1.63
  -2   0 -16   22.51    2.83
  -2   0 -16   22.08    2.60
  -2   0 -17   -0.71    1.96
  -2   0 -18    4.03    2.18
  -2  -1  17    4.41    2.44
  -2   1  17    5.46    2.49
  -2  -1  17    8.12    2.51
  -2   1  17    6.87    2.51
  -2  -1  16    0.12    2.29
  -2   1  16    0.86    2.28
  -2  -1  16    0.67    2.36
  -2  -1  16   -0.12    2.38
  -2   1  16    3.36    2.39
  -2  -1  16    2.19    2.39
  -2   1  15    3.33    2.12
  -2  -1  15    0.08    1.95
  -2  -1  15    4.92    2.20
  -2   1  15    5.77    2.26
  -2  -1  15    6.64    2.25
  -2  -1  15    4.39    2.09
  -2   1  15    6.51    2.25
  -2  -1  15    8.23    2.37
   2  -1 -15    6.86    1.99
  -2   1  15    4.48    2.29
  -2  -1  14   -0.11    1.84
  -2  -1  14    2.39    1.79
  -2   1  14   -2.15    1.84
  -2   1  14    0.66    1.65
  -2  -1  14    0.10    1.98
  -2   1  14    2.27    1.87
  -2  -1  14    0.11    1.77
  -2   1  14   -0.95    1.94
  -2  -1  14   -1.07    2.00
  -2   1  14   -1.62    2.02
   2  -1 -14   -2.09    1.81
  -2  -1  13   54.59    4.88
  -2  -1  13   70.46    5.05
  -2   1  13   55.69    4.81
  -2   1  13   63.24    4.97
   2  -1 -13   72.33    5.23
  -2   1  13   66.93    4.82
  -2  -1  13   72.31    5.04
  -2  -1  13   68.13    4.92
  -2   1  13   68.45    4.99
  -2   1  13   65.93    4.94
   2  -1 -13   74.14    4.91
  -2  -1  13   61.58    4.98
  -2   1  13   61.54    4.98
  -2  -1  12    0.52    1.58
  -2   1  12   -0.42    1.48
  -2   1  12   -0.55    1.60
   2  -1 -12    0.99    2.04
   2   1 -12   -0.94    2.07
  -2  -1  12   -0.60    1.51
  -2   1  12    1.09    1.51
  -2   1  12    1.68    1.52
  -2   1  12    0.15    1.59
  -2   1  12    0.08    1.51
   2  -1 -12   -0.82    1.49
  -2  -1  12    0.72    1.60
  -2  -1  11   -1.35    1.46
  -2   1  11    0.47    1.41
  -2   1  11   -1.09    1.42
   2   1 -11    1.49    1.93
   2  -1 -11    0.25    1.92
  -2  -1  11   -0.50    1.45
  -2   1  11    0.14    1.43
  -2   1  11   -0.21    1.42
   2  -1 -11   -0.63    1.44
  -2  -1  11    0.14    1.45
  -2  -1  10   -0.13    1.34
  -2   1  10    1.17    1.38
  -2  -1  10    0.08    1.30
  -2  -1  10   -0.95    1.45
   2   1 -10   -1.31    1.77
  -2   1  10    0.06    1.26
   2  -1 -10    0.23    1.78
  -2   1  10    2.34    1.32
  -2  -1  10    2.45    1.41
  -2   1  10   -0.98    1.27
   2  -1 -10    2.07    1.46
  -2   1  10    0.24    1.18
  -2  -1  10    1.69    1.33
  -2  -1   9   -4.58    1.50
  -2   1   9   -3.47    1.44
  -2   1   9   -3.63    1.53
  -2   1   9   -0.39    1.39
   2   1  -9    0.84    1.56
  -2  -1   9    0.06    1.36
  -2   1   9   -0.25    1.23
   2  -1  -9   -0.22    1.64
  -2   1   9   -2.01    1.55
  -2   1   9   -0.52    1.14
  -2  -1   9   -3.03    1.52
  -2   1   9   -4.82    1.60
  -2   1   9   -0.48    1.13
  -2   1   9    0.86    1.08
  -2  -1   9    0.16    1.22
  -2  -1   9    0.11    0.90
   2  -1  -9   -0.37    1.28
  -2   1   8    2.59    1.18
  -2  -1   8    0.78    1.10
  -2  -1   8    0.96    1.14
  -2   1   8    1.41    1.20
  -2   1   8    0.81    1.41
   2   1  -8   -0.50    1.62
  -2  -1   8    0.24    1.47
  -2   1   8    1.29    1.24
   2  -1  -8    1.51    1.63
  -2  -1   8    1.07    1.42
  -2   1   8    0.93    1.01
  -2  -1   8    1.44    1.07
  -2  -1   8    0.08    1.47
  -2   1   8    1.11    1.06
  -2  -1   8    3.22    1.38
  -2  -1   8    0.79    1.05
  -2   1   8    0.86    1.04
  -2   1   8    1.47    1.09
  -2  -1   8    1.22    0.89
   2   1  -8    2.54    1.04
   2  -1  -8    2.01    1.24
  -2   1   7   10.93    1.54
  -2  -1   7   14.68    1.52
  -2   1   7   12.18    1.46
  -2  -1   7   13.00    1.54
  -2  -1   7   12.48    1.77
  -2   1   7   10.24    1.67
   2   1  -7   12.41    1.80
  -2   1   7   13.15    1.65
   2  -1  -7    9.62    1.74
  -2  -1   7   12.16    1.61
  -2   1   7   13.23    1.73
  -2  -1   7   13.85    1.88
  -2  -1   7   14.06    1.49
  -2   1   7   14.13    1.49
  -2  -1   7   10.75    1.33
  -2   1   7   11.82    1.34
  -2  -1   7   13.46    1.28
  -2   1   7   12.49    1.43
   2   1  -7   13.86    1.35
   2  -1  -7   11.64    1.38
  -2  -1   6   36.07    2.93
  -2   1   6   35.79    2.99
   2  -1  -6   37.38    3.04
  -2   1   6   38.54    2.92
  -2  -1   6   38.32    2.94
  -2   1   6   39.85    3.04
   2  -1  -6   39.71    3.15
  -2  -1   6   37.44    3.09
   2   1  -6   41.64    3.16
   2  -1  -6   39.56    3.02
  -2  -1   6   40.27    2.94
  -2   1   6   42.56    2.93
  -2  -1   6   40.24    3.21
   2   1  -6   40.83    2.82
   2  -1  -6   40.96    2.79
  -2  -1   6   41.73    2.80
  -2  -1   6   39.60    2.81
  -2   1   6   44.26    2.95
  -2   1   6   34.47    2.78
   2  -1  -5  127.18    8.18
  -2   1   5  110.14    8.12
  -2  -1   5  132.75    8.10
  -2   1   5  123.21    8.09
  -2   1   5  118.29    8.16
  -2  -1   5  112.58    8.20
   2   1  -5  116.44    8.24
   2  -1  -5  126.40    8.26
  -2  -1   5  122.85    8.08
  -2   1   5  121.45    8.10
  -2  -1   5  117.42    8.27
   2   1  -5  119.66    7.98
   2  -1  -5  122.16    7.95
  -2  -1   5  124.60    7.98
  -2   1   5  124.87    8.09
  -2  -1   5  140.46    8.05
  -2   1   5  124.84    7.95
   2  -1  -4    1.53    1.28
   2   1  -4   -0.31    0.99
  -2  -1   4   -0.70    0.81
  -2   1   4   -0.38    0.85
   2   1  -4    0.54    1.38
   2  -1  -4    0.77    1.53
  -2  -1   4   -0.67    1.28
   2   1  -4    0.62    1.00
  -2  -1   4   -0.46    0.83
  -2   1   4   -0.25    0.83
  -2  -1   4    0.56    0.85
   2   1  -4    0.05    0.68
   2  -1  -4    0.09    0.56
  -2   1   4    0.18    0.56
  -2   1   4    0.84    1.10
   2  -1  -3   82.50    5.23
  -2  -1   3   80.37    5.16
  -2   1   3   78.59    5.07
  -2   1   3   79.95    5.16
   2  -1  -3   71.37    5.10
  -2  -1   3   80.41    5.07
   2   1  -3   72.27    5.09
   2   1  -3   83.47    5.37
   2  -1  -3   79.95    5.32
  -2  -1   3   71.80    5.26
  -2  -1   3   76.90    5.28
   2   1  -3   72.27    5.07
   2  -1  -3   70.34    5.08
  -2  -1   3   76.72    5.06
  -2   1   3   75.65    5.07
   2   1  -3   74.28    4.96
   2  -1  -3   71.88    4.88
  -2  -1   3   77.45    4.95
  -2   1   3   80.00    4.88
   2  -1  -2   77.81    4.69
  -2  -1   2   65.37    4.58
  -2   1   2   67.03    4.58
   2   1  -2   66.04    4.50
  -2   1   2   68.89    4.50
   2  -1  -2   67.53    4.53
  -2  -1   2   69.62    4.47
   2   1  -2   72.39    4.83
  -2  -1   2   66.14    4.70
  -2  -1   2   62.11    4.70
   2   1  -2   62.34    4.48
   2  -1  -2   68.13    4.52
  -2  -1   2   68.59    4.48
  -2   1   2   61.82    4.48
  -2  -1   2   68.62    4.37
   2  -1  -1   21.39    1.87
  -2  -1   1   18.51    1.62
  -2   1   1   17.86    1.60
  -2  -1   1   17.88    1.41
  -2   1   1   18.79    1.44
  -2   1   1   14.13    1.72
  -2   1   1   17.24    1.93
  -2  -1   1   14.71    1.70
  -2  -1   1   17.74    1.93
  -2  -1   1   17.82    1.40
  -2   1   1   16.66    1.45
  -2  -1   1   16.58    1.33
  -2  -1   1   19.04    1.40
  -2   1   0   58.80    4.01
  -2  -1   0   61.94    4.11
  -2   1   0   61.98    4.12
   2   1   0   57.81    3.98
  -2  -1   0   61.92    3.97
   2  -1   0   70.57    4.20
  -2  -1   0   65.39    4.18
  -2  -1   0   53.70    4.32
  -2   1   0   64.57    4.18
   2   1   0   59.10    3.98
  -2  -1   0   60.40    3.97
  -2   1   0   54.38    4.00
  -2  -1   0   58.69    4.00
  -2   1   0   63.35    3.90
   2  -1   0   58.39    3.91
   2   1   1  324.53   19.38
   2  -1   1  311.28   19.39
  -2  -1  -1  317.93   19.37
   2   1   1  315.40   19.24
  -2   1  -1  319.19   19.37
   2  -1   1  283.74   19.27
  -2  -1  -1  294.18   19.23
  -2   1  -1  299.10   19.26
   2  -1   1  318.75   19.41
  -2  -1  -1  306.20   19.39
  -2   1  -1  311.78   19.41
   2   1   1  302.46   19.23
   2  -1   1  279.53   19.27
  -2  -1  -1  307.48   19.24
  -2  -1  -1  283.18   19.29
  -2   1  -1  299.33   19.27
   2  -1   1  309.67   19.26
  -2   1  -1  311.48   19.25
   2   1   1  301.36   19.30
  -2  -1  -1  294.68   19.29
   2  -1   2   25.48    2.07
  -2  -1  -2   25.56    1.91
   2   1   2   26.82    1.71
   2  -1   2   25.34    1.79
  -2  -1  -2   23.72    1.70
  -2   1  -2   24.13    1.78
  -2   1  -2   24.56    1.95
   2  -1   2   25.45    2.15
  -2  -1  -2   23.73    2.14
  -2   1  -2   24.88    2.12
   2   1   2   25.11    1.71
   2  -1   2   25.70    1.80
  -2  -1  -2   23.47    1.94
   2  -1   2   28.15    1.89
  -2   1  -2   25.26    1.77
  -2  -1  -2   25.08    1.70
   2   1   2   25.11    1.94
  -2   1  -2   24.52    1.81
  -2  -1  -2   26.68    1.95
   2  -1   2   27.22    1.90
   2  -1   3  195.45   12.60
  -2  -1  -3  205.35   12.69
  -2   1  -3  202.27   12.69
  -2   1  -3  190.34   12.60
   2  -1   3  213.84   12.84
  -2  -1  -3  202.68   12.78
  -2   1  -3  201.63   12.79
  -2  -1  -3  187.61   12.70
   2  -1   3  187.36   12.60
   2  -1   3  209.19   12.73
  -2   1  -3  195.05   12.59
  -2  -1  -3  193.67   12.70
   2  -1   3  228.56   12.91
   2   1   3  195.65   12.74
  -2   1  -3  201.48   12.69
   2   1   3  218.24   12.88
   2  -1   3  193.56   12.72
  -2   1  -4   36.94    2.31
   2   1   4   36.28    2.48
  -2  -1  -4   33.96    2.38
  -2   1  -4   33.97    2.43
   2  -1   4   35.07    2.31
   2   1   4   33.87    2.68
  -2  -1  -4   35.64    2.61
  -2   1  -4   32.66    2.64
   2  -1   4   32.13    2.30
  -2  -1  -4   27.77    2.55
   2  -1   4   34.99    2.54
  -2  -1  -4   33.82    2.50
   2   1   4   38.40    2.58
  -2   1  -4   32.84    2.53
   2  -1   4   35.73    2.68
   2  -1   4   33.83    2.53
   2   1   4   35.45    2.70
  -2  -1  -4   33.10    2.59
   2   1   5 1077.85   66.31
  -2   1  -5 1027.56   66.25
   2  -1   5 1048.92   66.34
  -2  -1  -5 1062.25   66.28
  -2   1  -5  991.68   66.29
   2  -1   5 1051.53   66.24
   2   1   5 1019.02   66.44
  -2  -1  -5 1046.41   66.39
  -2   1  -5 1080.36   66.42
   2  -1   5 1080.82   66.43
  -2   1  -5 1043.83   66.41
   2  -1   5 1019.24   66.23
   2   1   5 1095.90   66.48
  -2  -1  -5 1044.72   66.41
   2   1   5 1107.56   66.47
  -2   1  -5 1103.49   66.40
  -2  -1  -5  956.46   66.39
  -2  -1  -5  981.23   66.49
   2  -1   5 1070.06   66.44
   2  -1   5 1154.89   66.54
  -2   1  -6  313.27   19.46
   2   1   6  319.35   19.47
   2  -1   6  271.43   19.49
  -2  -1  -6  312.15   19.43
   2  -1   6  301.09   19.42
   2   1   6  306.87   19.66
  -2  -1  -6  318.72   19.60
  -2   1  -6  305.76   19.61
   2  -1   6  298.95   19.65
   2   1   6  310.02   19.68
  -2  -1  -6  305.69   19.61
  -2   1  -6  292.62   19.61
   2  -1   6  288.19   19.42
   2   1   6  333.33   19.71
  -2   1  -6  317.57   19.62
  -2  -1  -6  310.76   19.64
   2  -1   6  311.41   19.67
   2  -1   6  334.18   19.75
  -2  -1  -7   23.36    1.64
   2   1   7   25.13    1.75
   2  -1   7   26.14    1.71
   2  -1   7   23.68    1.82
  -2   1  -7   24.27    1.70
   2   1   7   20.01    1.59
   2   1   7   21.54    1.58
   2  -1   7   23.93    1.69
  -2  -1  -7   26.01    2.04
  -2   1  -7   28.31    2.10
   2   1   7   20.18    2.20
   2  -1   7   23.85    2.24
   2  -1   7   25.90    1.70
   2   1   7   22.54    1.58
   2  -1   7   27.03    2.14
  -2   1  -7   21.40    2.00
  -2  -1  -7   25.13    2.04
   2   1   7   24.82    2.19
   2   1   7   22.17    1.58
   2  -1   7   22.45    1.69
  -2  -1  -7   26.32    2.20
  -2   1  -7   24.80    2.19
   2  -1   7   24.33    2.16
   2   1   7   30.27    2.26
   2   1   8   40.95    2.76
  -2   1  -8   40.05    2.80
   2  -1   8   38.40    2.89
   2   1   8   46.45    2.85
   2  -1   8   44.10    2.94
  -2  -1  -8   41.11    2.74
   2  -1   8   39.19    2.83
  -2  -1  -8   43.58    3.15
   2   1   8   43.75    3.28
   2  -1   8   37.52    3.35
  -2   1  -8   41.26    3.21
   2  -1   8   37.31    2.83
   2  -1   8   44.84    2.94
   2   1   8   53.45    2.86
   2   1   8   43.25    3.40
  -2  -1  -8   39.30    3.13
  -2   1  -8   36.18    3.12
   2  -1   8   32.55    3.32
   2  -1   8   38.93    3.35
   2   1   8   41.88    3.38
   2   1   9   13.58    1.11
   2  -1   9   15.78    1.25
   2  -1   9   15.95    1.27
   2  -1   9   13.31    1.20
   2   1   9    8.91    1.12
  -2  -1  -9   12.86    1.64
  -2   1  -9   11.58    1.70
  -2   1  -9   12.82    1.12
   2   1   9   13.21    1.78
   2  -1   9   16.63    1.90
   2   1   9   13.00    1.13
   2  -1   9   14.35    1.24
  -2  -1  -9   14.77    1.67
   2   1   9   11.29    1.90
   2  -1   9   11.36    1.87
   2  -1   9   16.98    1.95
  -2   1  -9    8.60    1.49
  -2  -1  -9   10.50    1.51
   2   1   9   11.46    1.84
   2  -1  10    8.48    1.01
   2  -1  10    8.96    1.12
   2  -1  10    8.03    1.05
   2   1  10   10.13    1.00
   2   1  10    7.61    1.03
  -2   1 -10    7.21    1.69
  -2  -1 -10    8.57    1.59
   2   1  10   11.10    1.78
   2  -1  10   10.00    1.83
   2  -1  10    9.73    1.12
   2   1  10    9.67    1.86
   2   1  10   10.13    1.03
  -2  -1 -10   11.91    1.60
   2  -1  10   10.12    1.83
   2  -1  10   10.78    1.86
  -2   1 -10    8.03    1.36
   2   1  10    7.84    1.77
  -2  -1 -10    7.06    1.39
   2  -1  11   -0.14    0.84
   2   1  11    0.58    0.80
   2  -1  11   -0.35    0.93
   2   1  11   -0.13    0.84
  -2  -1 -11   -0.51    1.55
  -2   1 -11    0.83    1.64
   2   1  11    0.32    1.59
   2  -1  11   -0.08    1.59
   2   1  11   -0.10    1.71
   2  -1  11   -0.04    0.94
   2   1  11    0.54    0.85
  -2  -1 -11   -0.15    1.47
   2  -1  11    0.70    1.70
   2  -1  11    0.30    1.73
  -2   1 -11    0.88    1.15
  -2  -1 -11   -0.78    1.22
   2   1  11    0.51    1.83
   2   1  12    5.88    1.12
   2  -1  12    6.70    1.25
  -2  -1 -12    8.36    1.87
  -2   1 -12    7.02    1.96
   2   1  12    8.62    1.84
   2  -1  12    9.34    1.91
   2  -1  12    6.89    2.01
   2  -1  12    6.22    1.20
   2   1  12    5.16    1.11
  -2  -1 -12    5.83    1.71
   2  -1  12    6.80    2.07
  -2  -1 -12    3.19    1.45
  -2   1 -12    5.49    1.43
   2  -1  13   16.06    1.72
  -2  -1 -13   16.68    2.31
   2   1  13   22.87    2.40
   2  -1  13   15.76    2.62
   2  -1  13   15.37    1.70
  -2   1 -13   15.18    2.16
  -2  -1 -13   18.56    2.30
  -2  -1 -13   14.76    2.04
  -2   1 -13   12.20    1.94
   2  -1  13   14.36    2.64
   2  -1  14   10.90    2.60
  -2   1 -14    8.86    1.95
   2  -1  14    8.19    2.49
  -2   1 -14    3.71    1.56
  -2  -1 -14    3.37    1.62
  -2   1 -15   40.60    3.31
  -2  -1 -15   33.41    3.15
  -2   1 -15   27.21    3.01
  -2   1 -16   19.21    2.65
  -2   1 -16   15.81    2.34
  -2  -1 -16   15.31    2.35
  -2  -1 -17    1.86    1.95
  -2   1 -17    0.20    1.88
  -2   1 -18    1.45    2.03
  -2   2  17   -1.43    2.33
  -2  -2  17    1.04    2.34
  -2  -2  17    1.18    2.34
  -2   2  17   -1.45    2.36
  -2  -2  16    4.90    2.33
  -2   2  16    2.33    2.27
  -2  -2  16    5.12    2.43
  -2  -2  16    3.58    2.30
  -2   2  16    4.99    2.26
  -2  -2  16    5.62    2.43
   2  -2 -16    3.83    2.17
  -2  -2  15   10.53    2.30
  -2  -2  15   11.52    2.38
  -2   2  15   17.19    2.51
  -2  -2  15   18.44    2.49
  -2   2  15   14.77    2.48
  -2  -2  15   11.26    2.35
  -2  -2  15   14.20    2.57
   2  -2 -15   14.35    2.38
  -2  -2  14    3.61    1.86
  -2   2  14    2.04    1.63
  -2  -2  14    1.40    1.91
  -2   2  14    2.37    1.95
  -2   2  14    2.58    2.07
  -2  -2  14    2.17    1.83
  -2   2  14   -0.11    1.85
  -2   2  14    0.85    1.96
   2  -2 -14    1.61    1.77
  -2  -2  14    0.20    1.96
  -2  -2  13    1.90    1.69
  -2   2  13    1.30    1.54
  -2  -2  13    2.61    1.86
  -2   2  13    4.62    1.89
   2  -2 -13    2.84    2.24
  -2   2  13    2.85    1.55
  -2   2  13    3.81    1.87
  -2   2  13    3.77    1.81
  -2  -2  13    3.84    1.79
  -2   2  13    2.65    1.85
   2  -2 -13    5.25    1.84
  -2  -2  13    2.33    1.85
  -2  -2  12    0.38    1.55
  -2   2  12   -0.07    1.53
  -2   2  12   -0.09    1.51
   2   2 -12    1.16    2.20
   2  -2 -12    1.15    2.06
  -2  -2  12    0.54    1.61
  -2   2  12   -0.28    1.44
  -2   2  12    0.93    1.52
  -2   2  12    3.11    1.50
  -2   2  12    0.77    1.50
   2  -2 -12    0.08    1.56
  -2  -2  12    0.08    1.69
  -2  -2  11    8.61    1.95
  -2   2  11   16.11    1.97
  -2   2  11   17.34    1.95
   2   2 -11   20.06    2.50
   2  -2 -11   20.16    2.39
  -2  -2  11   19.36    2.14
  -2   2  11   18.53    2.02
  -2   2  11   18.40    2.03
  -2  -2  11   13.11    2.09
   2  -2 -11   16.47    2.06
  -2  -2  10   18.56    2.05
  -2   2  10   17.41    1.95
  -2  -2  10   10.00    1.89
  -2  -2  10   15.98    2.04
   2   2 -10   17.27    2.23
  -2   2  10   15.83    1.85
   2  -2 -10   15.16    2.22
  -2  -2  10   19.38    1.97
  -2   2  10   18.06    1.83
   2  -2 -10   13.39    1.97
  -2   2  10   13.95    1.87
  -2  -2  10   14.39    1.81
   2  -2 -10   16.69    2.02
  -2  -2   9   10.71    1.79
  -2   2   9   12.87    1.75
  -2   2   9    9.94    1.78
  -2  -2   9   14.63    1.81
   2   2  -9   17.18    2.03
  -2  -2   9   12.14    1.89
  -2   2   9   12.96    1.73
   2  -2  -9   17.37    2.06
  -2   2   9   20.40    1.69
  -2  -2   9   12.87    1.74
  -2   2   9   11.51    1.84
  -2   2   9   20.14    1.70
   2  -2  -9   16.17    1.78
  -2   2   9   12.51    1.65
  -2  -2   9   14.29    1.68
  -2  -2   8   14.61    1.67
  -2   2   8    8.61    1.63
  -2  -2   8    7.35    1.58
  -2   2   8   12.92    1.61
  -2   2   8   12.01    1.78
   2   2  -8   13.97    2.02
  -2   2   8   14.05    1.67
   2  -2  -8   12.78    1.97
  -2   2   8   15.40    1.63
  -2   2   8   14.58    1.45
  -2  -2   8   17.30    1.66
  -2  -2   8   13.15    1.96
  -2  -2   8   13.54    1.65
   2  -2  -8   12.14    1.57
  -2   2   8    9.90    1.42
  -2   2   8   15.47    1.59
  -2  -2   8   15.96    1.53
  -2  -2   8   14.38    1.27
   2  -2  -7   25.14    2.34
  -2  -2   7   23.25    2.18
  -2   2   7   20.68    2.21
  -2  -2   7   28.96    2.25
  -2   2   7   30.17    2.24
  -2   2   7   25.44    2.28
   2   2  -7   29.17    2.51
  -2  -2   7   26.71    2.40
   2  -2  -7   25.53    2.49
  -2  -2   7   29.77    2.23
  -2   2   7   27.96    2.24
  -2   2   7   26.63    2.04
  -2  -2   7   27.31    2.50
  -2  -2   7   24.06    2.25
   2  -2  -7   25.19    2.13
  -2  -2   7   29.58    2.14
  -2  -2   7   29.62    1.97
  -2   2   7   26.71    2.18
  -2   2   7   18.59    2.05
   2  -2  -6    9.37    1.53
   2  -2  -6   10.99    1.58
  -2  -2   6    9.39    1.27
  -2  -2   6    8.54    1.34
  -2   2   6    9.66    1.30
  -2   2   6   10.43    1.28
   2  -2  -6   11.95    1.78
   2   2  -6    7.80    1.62
  -2  -2   6    7.99    1.48
  -2   2   6    7.80    1.49
  -2  -2   6   13.12    1.64
  -2  -2   6    9.90    1.42
  -2  -2   6    8.03    1.69
   2  -2  -6    9.09    1.51
  -2  -2   6   10.05    1.28
  -2   2   6    9.71    1.27
  -2   2   6    9.70    1.07
   2  -2  -6    9.97    1.20
  -2  -2   6   10.58    1.26
  -2   2   6    8.44    1.03
  -2   2   6   10.68    1.37
   2   2  -6    9.70    1.18
  -2  -2   6   10.36    1.10
   2  -2  -5   78.86    5.04
  -2   2   5   69.14    4.93
  -2   2   5   65.63    4.91
  -2  -2   5   78.10    4.92
  -2  -2   5   70.86    5.01
   2   2  -5   66.40    5.09
  -2   2   5   69.41    5.00
   2  -2  -5   77.63    5.14
  -2  -2   5   76.87    4.91
  -2   2   5   67.89    4.89
  -2   2   5   72.42    4.72
   2   2  -5   69.98    4.80
   2  -2  -5   76.40    4.75
  -2  -2   5   69.99    4.83
  -2   2   5   79.96    4.96
  -2  -2   5   68.47    4.78
  -2   2   5   70.69    4.71
  -2  -2   4  161.78   11.31
   2  -2  -4  190.66   11.38
   2   2  -4  163.05   11.28
  -2   2   4  179.92   11.29
  -2  -2   4  187.21   11.30
   2  -2  -4  173.43   11.42
  -2  -2   4  187.55   11.40
   2   2  -4  185.50   11.45
  -2   2   4  160.82   11.34
  -2   2   4  168.22   11.10
   2   2  -4  162.95   11.26
  -2  -2   4  185.48   11.29
  -2   2   4  179.60   11.29
   2   2  -4  173.39   11.19
   2  -2  -4  180.86   11.11
  -2  -2   4  176.96   11.19
  -2   2   4  174.35   11.31
  -2   2   4  167.95   11.10
  -2  -2   3  282.64   18.52
   2  -2  -3  300.43   18.56
   2   2  -3  282.34   18.45
   2  -2  -3  275.21   18.47
  -2   2   3  286.76   18.46
  -2  -2   3  304.88   18.46
  -2  -2   3  273.27   18.54
  -2  -2   3  289.76   18.56
  -2   2   3  265.59   18.53
   2   2  -3  295.18   18.62
   2   2  -3  287.15   18.45
  -2  -2   3  305.17   18.46
   2  -2  -3  275.21   18.48
  -2   2   3  287.88   18.47
  -2  -2   3  313.28   18.65
   2   2  -3  283.45   18.39
  -2  -2   3  297.47   18.36
   2  -2  -2    4.86    1.39
  -2   2   2    6.21    1.10
  -2  -2   2    4.38    1.07
  -2  -2   2    4.33    0.84
   2   2  -2    4.84    0.96
   2  -2  -2    4.07    1.05
  -2   2   2    4.61    0.87
  -2  -2   2    5.29    1.51
  -2  -2   2    4.43    1.35
   2   2  -2    4.36    1.61
  -2   2   2    5.54    0.86
  -2  -2   2    7.04    1.60
   2   2  -2    4.94    0.95
  -2  -2   2    5.97    0.87
   2  -2  -2    5.00    1.05
  -2  -2   2    5.68    0.74
  -2   2   1   58.78    3.91
  -2  -2   1   59.67    3.94
  -2   2   1   57.07    3.82
   2  -2  -1   64.65    4.08
  -2  -2   1   55.57    3.79
   2  -2  -1   56.06    3.87
  -2  -2   1   56.69    4.06
  -2  -2   1   51.92    4.08
  -2  -2   1   56.39    3.79
   2  -2  -1   53.76    3.85
  -2   2   1   58.34    3.84
  -2  -2   1   57.35    3.78
  -2  -2   1   54.55    3.83
   2   2   0  108.30    7.02
  -2  -2   0  111.88    7.14
  -2   2   0  109.42    7.13
  -2  -2   0  105.29    7.01
  -2   2   0  109.90    7.07
  -2  -2   0   97.14    7.26
   2  -2   0  111.99    7.18
  -2  -2   0  102.91    7.17
  -2  -2   0  111.07    7.24
  -2  -2   0  106.29    7.01
   2   2   0  108.52    7.02
  -2   2   0  107.17    7.07
   2  -2   0  106.39    6.94
  -2   2   0  114.11    6.94
  -2  -2   0  116.70    7.09
   2   2   0  104.68    7.18
  -2  -2  -1    0.91    0.85
  -2   2  -1   -0.30    0.67
   2  -2   1    1.16    1.23
  -2   2  -1    0.63    0.79
  -2  -2  -1    0.56    0.49
  -2  -2  -1   -0.52    1.08
   2  -2   1    0.08    1.09
  -2  -2  -1   -0.35    1.01
  -2   2  -1    2.11    1.15
   2  -2   1    0.37    0.59
  -2   2  -1   -0.05    0.66
  -2  -2  -1    0.29    0.49
  -2  -2  -1   -0.31    0.86
  -2   2  -1   -0.04    0.61
   2   2   1    0.49    0.82
   2  -2   1   -0.11    0.57
   2   2   1   -0.04    1.03
   2  -2   2   41.83    3.21
  -2  -2  -2   48.86    3.27
   2  -2   2   53.32    3.44
  -2  -2  -2   50.67    3.13
  -2   2  -2   49.60    3.31
  -2  -2  -2   46.95    3.09
  -2   2  -2   46.90    3.20
   2   2   2   45.38    3.38
   2  -2   2   49.33    3.47
  -2  -2  -2   48.87    3.41
  -2   2  -2   53.51    3.44
  -2  -2  -2   49.68    3.39
  -2  -2  -2   48.95    3.10
  -2  -2  -2   49.72    3.35
   2  -2   2   44.93    3.23
   2  -2   2   44.31    3.23
  -2   2  -2   47.97    3.19
  -2  -2  -2   51.49    3.33
  -2   2  -2   49.59    3.24
   2  -2   2   45.47    3.23
   2   2   2   41.77    3.32
   2  -2   3   -0.67    1.08
   2  -2   3   -0.10    0.63
  -2  -2  -3    1.05    0.72
  -2   2  -3   -1.08    0.59
  -2  -2  -3    0.20    1.04
  -2   2  -3    1.26    0.76
   2   2   3    0.16    1.09
   2  -2   3   -0.24    1.22
  -2  -2  -3    0.39    1.01
  -2   2  -3   -0.59    1.00
  -2  -2  -3   -1.30    0.87
   2  -2   3   -0.17    0.65
  -2  -2  -3   -0.51    0.85
   2  -2   3   -0.19    0.80
  -2   2  -3   -0.14    0.55
   2  -2   3    0.40    0.81
  -2   2  -3    0.65    0.87
  -2  -2  -3   -1.03    0.85
   2   2   3    0.43    0.87
  -2  -2  -3    0.24    1.32
  -2   2  -4  202.74   13.15
  -2  -2  -4  206.84   13.20
  -2   2  -4  211.63   13.22
   2  -2   4  201.85   13.15
   2   2   4  194.41   13.30
   2  -2   4  227.27   13.41
  -2  -2  -4  205.09   13.30
  -2   2  -4  211.11   13.32
  -2  -2  -4  195.18   13.23
   2  -2   4  203.42   13.28
  -2  -2  -4  190.57   13.29
  -2  -2  -4  213.58   13.29
   2  -2   4  195.50   13.15
   2   2   4  209.91   13.34
  -2   2  -4  222.61   13.27
   2  -2   4  219.42   13.30
  -2  -2  -4  213.54   13.31
  -2  -2  -4  195.14   13.39
   2  -2   4  227.43   13.46
  -2   2  -5  347.62   22.43
   2  -2   5  326.21   22.48
  -2  -2  -5  351.73   22.42
   2  -2   5  349.70   22.42
  -2   2  -5  362.21   22.46
   2   2   5  360.07   22.59
   2  -2   5  386.17   22.67
  -2  -2  -5  355.51   22.54
  -2   2  -5  334.79   22.56
  -2  -2  -5  351.60   22.46
  -2  -2  -5  352.47   22.55
   2  -2   5  356.83   22.58
  -2  -2  -5  333.02   22.56
  -2   2  -5  336.80   22.56
   2  -2   5  351.36   22.42
   2   2   5  365.71   22.64
  -2   2  -5  364.80   22.54
   2  -2   5  367.57   22.60
  -2  -2  -5  358.25   22.60
  -2  -2  -5  336.54   22.65
   2  -2   5  397.56   22.71
  -2   2  -6  412.73   26.00
  -2   2  -6  410.82   26.01
   2  -2   6  394.02   26.04
  -2  -2  -6  401.99   25.94
   2  -2   6  411.19   25.98
   2   2   6  417.37   26.17
  -2  -2  -6  405.34   26.09
  -2   2  -6  397.60   26.13
  -2  -2  -6  401.98   25.98
   2  -2   6  419.78   26.18
  -2  -2  -6  419.59   26.13
  -2  -2  -6  406.80   26.14
   2  -2   6  403.80   25.98
   2   2   6  441.48   26.25
  -2   2  -6  381.41   26.10
  -2  -2  -6  401.75   26.18
   2  -2   6  429.95   26.20
  -2  -2  -6  418.05   26.24
   2  -2   6  446.28   26.25
  -2   2  -7   64.46    4.29
   2  -2   7   67.54    4.37
  -2   2  -7   63.77    4.36
  -2  -2  -7   69.49    4.20
   2  -2   7   58.40    4.27
  -2   2  -7   63.36    4.51
   2   2   7   64.92    4.59
  -2  -2  -7   63.74    4.47
  -2  -2  -7   65.39    4.26
  -2  -2  -7   59.87    4.47
   2  -2   7   64.28    4.59
  -2  -2  -7   62.55    4.28
  -2  -2  -7   66.71    4.50
   2   2   7   69.07    4.68
   2  -2   7   59.63    4.28
   2   2   7   66.71    4.65
  -2   2  -7   69.02    4.62
   2  -2   7   69.42    4.63
   2  -2   7   69.51    4.68
   2  -2   8    2.35    0.90
   2  -2   8    2.14    0.77
   2   2   8    7.49    0.73
   2   2   8    1.67    0.51
   2   2   8    3.49    1.32
  -2  -2  -8    2.75    1.19
  -2   2  -8    2.27    1.28
  -2  -2  -8    2.32    0.46
  -2   2  -8    2.60    0.73
   2  -2   8    2.80    0.78
   2  -2   8   -1.99    1.69
   2   2   8   -1.17    1.85
  -2  -2  -8    2.39    1.18
   2  -2   8   -1.54    1.75
   2   2   8   -2.51    1.82
   2  -2   9   29.35    2.22
   2   2   9   30.89    2.10
  -2   2  -9   31.60    2.18
   2  -2   9   34.54    2.27
   2  -2   9   28.22    2.23
   2   2   9   27.12    2.10
   2   2   9   30.44    2.65
  -2  -2  -9   29.74    2.52
  -2   2  -9   32.66    2.65
   2  -2   9   26.08    2.72
   2  -2   9   31.05    2.25
   2   2   9   28.89    2.10
   2  -2   9   31.42    2.73
  -2  -2  -9   33.99    2.57
   2   2   9   32.66    2.87
   2   2   9   34.94    2.83
   2  -2   9   34.87    2.78
   2  -2  10    0.46    0.87
   2  -2  10    0.31    0.92
   2  -2  10    0.36    0.81
   2   2  10    0.16    0.64
   2   2  10   -0.40    0.67
  -2   2 -10    0.59    1.52
  -2  -2 -10   -0.40    1.37
   2   2  10    2.29    1.44
   2  -2  10   -1.01    1.55
   2   2  10    0.41    0.67
   2  -2  10    0.72    0.88
   2   2  10    0.76    1.73
   2  -2  10    0.18    1.54
  -2   2 -10    0.83    1.23
  -2  -2 -10    0.56    1.31
   2  -2  10    0.64    1.59
  -2   2 -10    1.20    1.12
  -2  -2 -10   -0.27    1.14
   2   2  10    0.47    1.67
   2  -2  11    0.43    0.90
   2  -2  11    0.13    0.99
   2   2  11    0.97    0.83
  -2   2 -11    0.79    1.66
   2   2  11   -1.70    1.57
  -2  -2 -11    0.74    1.51
   2  -2  11    0.17    1.65
   2  -2  11    0.72    1.01
   2  -2  11   -0.49    1.68
  -2   2 -11   -0.08    1.41
  -2  -2 -11   -1.23    1.41
   2   2  11    1.51    0.81
   2  -2  11   -0.70    1.66
  -2   2 -11   -0.13    1.15
  -2  -2 -11    0.87    1.21
   2  -2  12    6.58    1.29
   2   2  12    6.04    1.12
  -2  -2 -12    3.83    1.75
  -2   2 -12    7.73    1.98
   2   2  12    6.89    1.80
   2  -2  12    5.77    1.91
   2  -2  12    6.97    1.25
  -2   2 -12    6.61    1.61
   2  -2  12    5.53    2.01
  -2  -2 -12    6.03    1.66
   2   2  12    6.68    1.11
   2  -2  12    4.19    1.98
  -2   2 -12    3.34    1.39
  -2  -2 -12    5.61    1.42
   2  -2  13    0.41    1.22
  -2  -2 -13    0.44    1.81
   2   2  13    0.18    1.74
   2  -2  13   -1.23    1.20
  -2   2 -13   -1.42    1.68
  -2  -2 -13   -2.54    1.85
   2  -2  13   -1.19    2.08
   2  -2  13    0.48    2.12
  -2  -2 -13   -0.08    1.43
  -2   2 -13   -0.08    1.34
  -2  -2 -14   27.75    2.80
  -2   2 -14   29.62    2.95
  -2  -2 -14   36.59    3.09
   2  -2  14   28.95    3.39
   2  -2  14   35.99    3.47
  -2   2 -14   22.21    2.65
   2  -2  15   -1.42    2.68
  -2   2 -15    1.96    1.97
  -2  -2 -15    1.59    2.06
  -2  -2 -15    3.41    1.77
   2  -2  15    1.27    2.59
  -2   2 -15   -1.88    1.72
   2  -2  16   33.17    3.78
  -2   2 -16   26.01    2.91
  -2   2 -16   21.20    2.63
  -2  -2 -16   21.49    2.68
  -2  -2 -17    1.27    2.02
  -2   2 -17    1.15    1.95
  -2   2 -18   -1.92    2.08
  -2  -3  17   -1.44    2.33
  -2   3  17   -0.26    2.31
  -2  -3  17    1.19    2.36
  -2   3  17   -0.13    2.40
  -2  -3  16    4.31    2.30
  -2   3  16    2.32    2.26
  -2  -3  16    2.07    2.45
  -2  -3  16    2.24    2.24
  -2   3  16   -1.37    2.20
  -2  -3  16    3.42    2.43
   2  -3 -16    4.68    2.25
  -2  -3  15   -0.17    2.06
  -2  -3  15    5.69    2.18
  -2   3  15    4.74    2.18
  -2  -3  15    6.53    2.07
  -2   3  15    0.70    2.08
   2  -3 -15    4.47    2.20
  -2  -3  15    5.33    2.38
  -2  -3  14    0.25    1.83
  -2  -3  14    3.13    1.94
  -2   3  14    1.09    1.86
  -2   3  14    2.28    1.56
  -2  -3  14    2.62    1.86
  -2   3  14    5.93    1.96
   2  -3 -14    1.32    1.89
  -2  -3  14    4.57    2.07
  -2  -3  13    0.50    1.88
  -2   3  13   -0.19    1.43
  -2   3  13    0.91    1.77
  -2  -3  13   -2.11    1.71
   2  -3 -13    2.32    2.20
  -2   3  13    2.04    1.51
  -2  -3  13    1.01    1.76
  -2   3  13    0.77    1.77
  -2   3  13    0.51    1.74
   2  -3 -13    2.43    1.77
  -2   3  13    0.59    1.73
  -2  -3  13    0.09    1.82
  -2   3  12   48.68    3.51
  -2  -3  12   21.96    3.50
  -2   3  12   47.81    3.71
   2   3 -12   54.23    4.03
   2  -3 -12   48.27    3.87
  -2   3  12   43.81    3.49
  -2   3  12   49.36    3.67
  -2   3  12   51.65    3.65
   2  -3 -12   48.94    3.68
  -2  -3  12   35.91    3.64
  -2   3  12   46.76    3.66
  -2   3  11   11.59    1.61
  -2  -3  11    4.68    1.71
  -2   3  11   12.64    1.83
  -2   3  11    9.35    1.62
   2   3 -11    8.99    2.17
   2  -3 -11   11.23    2.15
  -2  -3  11    7.09    1.84
  -2   3  11    9.55    1.65
  -2   3  11    9.58    1.69
  -2   3  11    7.25    1.65
  -2  -3  11    7.22    1.73
   2  -3 -11   10.04    1.82
  -2  -3  10    0.96    1.48
  -2   3  10    0.24    1.29
  -2  -3  10   -0.42    1.39
   2   3 -10   -0.35    1.88
  -2   3  10    0.06    1.31
   2  -3 -10    1.00    1.77
  -2   3  10    1.24    1.25
  -2  -3  10   -1.12    1.44
   2  -3 -10    0.91    1.49
  -2  -3  10    1.61    1.32
  -2   3  10    0.82    1.23
   2  -3 -10   -1.37    1.47
  -2   3   9    3.19    1.19
  -2  -3   9    3.32    1.35
  -2  -3   9    0.34    1.22
   2   3  -9    2.11    1.69
  -2   3   9    2.76    1.30
   2  -3  -9    2.53    1.69
  -2  -3   9    2.92    1.31
  -2   3   9    2.24    1.14
   2  -3  -9    3.52    1.33
  -2  -3   9    4.08    1.31
  -2   3   9    2.22    1.13
   2  -3  -9    2.85    1.42
  -2   3   8    0.06    1.33
  -2  -3   8   -0.94    1.25
  -2  -3   8   -3.63    1.50
   2  -3  -8    2.91    1.41
  -2   3   8   -2.67    1.36
   2   3  -8    4.23    1.84
  -2  -3   8    4.99    1.50
  -2   3   8    1.12    1.20
   2  -3  -8   -0.21    1.60
  -2   3   8   -0.26    1.04
  -2  -3   8   -1.80    1.24
  -2   3   8   -3.18    1.33
  -2  -3   8    0.23    1.17
   2  -3  -8   -0.19    1.09
  -2  -3   8    0.20    1.20
  -2  -3   8    0.07    0.68
  -2   3   8    0.94    0.92
  -2   3   8   -0.42    1.22
  -2  -3   7    1.27    1.08
  -2   3   7    0.60    1.07
  -2  -3   7    0.67    1.03
   2  -3  -7    0.31    1.32
  -2   3   7    0.61    1.03
   2  -3  -7   -0.20    1.55
   2   3  -7    2.95    1.55
  -2  -3   7    0.54    1.32
  -2   3   7    0.05    1.23
  -2  -3   7    0.93    1.44
  -2  -3   7    0.38    1.50
  -2   3   7    1.83    0.90
  -2  -3   7    0.97    1.00
  -2   3   7    0.99    1.02
  -2  -3   7   -0.04    1.12
  -2  -3   7    1.62    0.67
  -2  -3   7    0.31    1.10
   2  -3  -7   -0.13    0.93
  -2   3   7    0.35    0.82
  -2   3   7   -0.25    1.22
  -2   3   6    1.97    1.04
   2  -3  -6    1.64    1.32
  -2  -3   6    1.69    1.01
  -2  -3   6    2.52    1.06
   2  -3  -6    1.44    1.25
  -2   3   6   -0.05    0.93
  -2   3   6    0.90    1.25
   2   3  -6    0.73    1.39
  -2  -3   6    0.62    1.26
   2  -3  -6    3.22    1.55
  -2  -3   6    1.90    1.41
  -2  -3   6    1.45    1.10
  -2  -3   6    2.17    0.98
   2  -3  -6    0.81    1.25
  -2   3   6    1.87    0.77
  -2  -3   6    2.95    1.56
  -2   3   6    1.51    0.96
  -2  -3   6    1.83    1.14
   2  -3  -6    0.25    0.85
  -2  -3   6    2.00    0.74
  -2   3   6    2.44    1.21
  -2   3   6    1.78    0.77
   2  -3  -5    9.85    1.55
  -2   3   5    8.66    1.23
  -2  -3   5    9.52    1.22
  -2   3   5    7.42    1.18
  -2   3   5    8.68    1.46
   2  -3  -5   12.40    1.71
   2   3  -5    9.16    1.69
  -2  -3   5    7.91    1.43
  -2   3   5    9.22    1.20
  -2  -3   5    9.62    1.24
   2  -3  -5    7.75    0.98
  -2   3   5    9.83    1.46
  -2  -3   5    7.31    1.04
  -2   3   5    9.87    0.93
  -2  -3   5   10.56    1.21
   2  -3  -4    9.67    1.57
  -2   3   4    7.62    1.14
  -2  -3   4    7.73    1.32
  -2  -3   4    9.54    1.13
   2  -3  -4    8.66    1.71
  -2   3   4    8.37    1.52
  -2  -3   4   11.67    1.51
   2   3  -4    8.41    1.62
  -2  -3   4    9.35    1.64
  -2   3   4    8.51    1.19
  -2  -3   4    8.74    1.10
  -2  -3   4   10.89    1.80
   2  -3  -4    9.41    0.88
  -2   3   4    8.47    0.83
  -2   3   4   10.01    1.46
  -2  -3   4    9.20    1.07
  -2   3   3    3.77    0.91
   2  -3  -3    4.03    1.37
  -2  -3   3    4.73    1.14
  -2  -3   3    3.43    0.87
  -2  -3   3    3.11    1.34
  -2   3   3    3.74    1.34
   2   3  -3    0.83    1.44
  -2   3   3    4.32    1.10
  -2  -3   3    3.35    1.45
  -2   3   3    3.68    0.90
  -2  -3   3    6.35    1.62
  -2  -3   3    3.98    0.82
   2   3  -3    4.40    0.86
  -2  -3   3    3.53    0.72
  -2   3   3    3.30    1.30
  -2   3   2   -0.15    0.78
  -2   3   2    0.04    0.98
  -2  -3   2    0.86    0.98
   2  -3  -2   -1.01    1.35
  -2  -3   2    0.45    0.74
   2  -3  -2    0.23    1.03
  -2   3   2   -0.92    1.30
  -2  -3   2    0.24    1.36
  -2   3   2   -0.58    0.97
  -2  -3   2    0.05    1.44
  -2   3   2   -0.04    0.78
  -2  -3   2   -0.48    0.70
  -2  -3   2   -1.00    1.53
   2  -3  -2   -0.46    1.03
  -2  -3   2    0.11    0.60
   2   3  -2    0.40    0.84
  -2  -3   1    1.30    1.07
  -2   3   1    0.07    0.71
  -2  -3   1    0.29    1.00
  -2   3   1    0.83    0.92
  -2  -3   1    0.30    0.68
  -2  -3   1    1.70    1.02
   2  -3  -1    2.02    1.32
   2  -3  -1    0.45    0.97
  -2  -3   1    0.79    1.34
  -2   3   1    2.50    1.03
  -2  -3   1    0.48    1.27
  -2   3   1    0.48    0.73
  -2  -3   1    0.03    0.62
  -2  -3   1   -2.50    1.47
   2  -3  -1   -0.46    0.93
  -2  -3   1    1.50    0.72
   2   3  -1   -0.04    0.91
  -2  -3   0   19.45    1.60
  -2  -3   0   15.45    1.49
  -2  -3   0   17.49    1.33
  -2   3   0   15.97    1.48
  -2   3   0   17.99    1.41
  -2  -3   0   20.71    1.83
  -2  -3   0   15.63    1.61
   2  -3   0   16.00    1.64
  -2  -3   0   16.82    1.82
   2  -3   0   14.76    1.47
  -2  -3   0   15.69    1.31
  -2  -3   0   14.26    1.90
  -2   3   0   16.28    1.37
  -2   3   0   16.95    1.15
  -2  -3   0   16.38    1.54
   2  -3   0   16.05    1.17
   2   3   0   13.63    1.54
  -2  -3  -1   16.49    1.32
  -2  -3  -1   11.06    1.06
   2   3   1   13.45    1.38
  -2  -3  -1   12.82    1.03
  -2   3  -1   12.14    1.20
  -2  -3  -1    9.64    1.39
  -2  -3  -1   12.22    1.63
  -2  -3  -1   12.66    1.39
   2  -3   1   12.51    1.48
  -2   3  -1   13.69    1.29
  -2  -3  -1   14.17    1.02
  -2  -3  -1   11.03    1.44
  -2   3  -1   14.62    1.19
  -2   3  -1   13.78    1.11
  -2  -3  -1   14.03    1.42
   2  -3   1   13.29    1.09
   2   3   1   10.29    1.36
  -2  -3  -2   47.05    3.02
  -2  -3  -2   51.58    3.21
   2  -3   2   51.16    3.37
  -2   3  -2   44.18    3.22
  -2  -3  -2   47.20    3.01
  -2   3  -2   46.93    3.17
   2   3   2   49.48    3.31
   2  -3   2   51.33    3.41
  -2  -3  -2   45.68    3.29
  -2   3  -2   36.87    3.30
  -2  -3  -2   45.53    3.28
  -2  -3  -2   46.28    3.00
  -2   3  -2   49.00    3.15
   2  -3   2   42.82    3.15
  -2  -3  -2   46.99    3.38
   2  -3   2   45.36    3.14
  -2  -3  -2   46.51    3.25
  -2   3  -2   47.60    3.19
   2   3   2   43.51    3.28
  -2  -3  -2   44.48    3.39
   2   3   2   38.86    3.30
  -2  -3  -3   38.82    2.88
  -2   3  -3   42.08    2.92
   2  -3   3   37.95    2.86
   2  -3   3   43.00    3.05
  -2   3  -3   40.71    2.84
   2   3   3   39.32    3.01
   2  -3   3   44.64    3.18
  -2  -3  -3   43.24    3.00
  -2   3  -3   42.26    3.07
  -2  -3  -3   43.03    3.00
   2  -3   3   39.42    2.85
  -2  -3  -3   42.69    3.04
  -2  -3  -3   40.60    3.00
  -2  -3  -3   42.21    2.95
  -2   3  -3   43.73    2.85
  -2  -3  -3   46.62    3.01
   2   3   3   38.84    3.05
  -2   3  -3   43.39    2.99
   2  -3   3   41.32    2.93
  -2  -3  -3   44.80    3.20
  -2   3  -4  192.77   12.45
  -2  -3  -4  190.62   12.46
   2  -3   4  188.05   12.45
  -2   3  -4  192.16   12.49
   2   3   4  188.73   12.56
   2  -3   4  204.57   12.68
  -2  -3  -4  187.76   12.54
  -2   3  -4  190.25   12.58
  -2  -3  -4  199.96   12.50
  -2  -3  -4  192.70   12.59
  -2  -3  -4  196.80   12.54
  -2  -3  -4  195.30   12.53
   2  -3   4  188.84   12.45
  -2   3  -4  202.96   12.55
   2   3   4  202.74   12.64
   2  -3   4  212.99   12.72
  -2  -3  -4  198.88   12.67
  -2  -3  -4  193.50   12.59
   2  -3   4  197.19   12.56
  -2   3  -5   23.47    1.88
  -2   3  -5   22.35    1.90
  -2  -3  -5   23.42    1.87
   2  -3   5   26.12    1.89
   2   3   5   26.71    2.15
   2  -3   5   25.34    2.29
  -2  -3  -5   23.43    2.02
  -2   3  -5   20.92    2.13
  -2  -3  -5   25.12    1.94
  -2  -3  -5   24.04    2.20
  -2  -3  -5   24.79    1.97
  -2  -3  -5   26.55    2.04
   2  -3   5   25.42    1.87
  -2  -3  -5   27.15    2.08
  -2   3  -5   24.27    2.22
   2   3   5   27.56    2.20
   2  -3   5   30.00    2.13
  -2  -3  -5   27.26    2.21
   2  -3   5   29.79    2.30
  -2  -3  -5   27.64    2.33
  -2   3  -6  140.30    9.05
  -2  -3  -6  140.41    8.96
   2  -3   6  150.03    9.09
   2  -3   6  136.86    9.02
  -2   3  -6  139.20    9.02
   2   3   6  138.86    9.19
   2  -3   6  156.43    9.30
  -2  -3  -6  131.15    9.10
  -2  -3  -6  129.11    8.97
  -2   3  -6  140.10    9.18
  -2  -3  -6  139.23    9.17
  -2  -3  -6  147.02    9.15
  -2  -3  -6  136.26    9.22
  -2  -3  -6  135.50    9.00
   2  -3   6  142.17    9.02
   2   3   6  146.18    9.29
  -2   3  -6  148.46    9.21
   2  -3   6  144.99    9.30
   2  -3   6  147.93    9.22
  -2  -3  -6  127.15    9.24
  -2   3  -7    0.90    0.94
   2  -3   7    1.50    0.87
   2  -3   7    0.67    0.72
  -2   3  -7    1.63    0.73
  -2  -3  -7    0.81    1.04
  -2   3  -7    0.53    1.21
  -2  -3  -7    1.31    0.45
   2   3   7    2.00    1.26
   2  -3   7    2.25    1.40
  -2  -3  -7    0.08    0.60
  -2  -3  -7   -0.11    0.95
   2  -3   7    1.31    0.75
   2   3   7    0.89    1.28
  -2   3  -7   -0.20    1.57
  -2  -3  -7    0.44    0.90
   2  -3   7    0.98    1.18
   2  -3   7    2.11    1.29
  -2   3  -8    0.22    1.07
   2  -3   8    0.10    0.77
   2   3   8    0.65    0.43
   2  -3   8    0.71    0.89
  -2  -3  -8    1.41    1.16
  -2   3  -8    0.63    1.36
  -2  -3  -8    0.93    0.28
  -2   3  -8   -0.03    0.77
   2   3   8    0.36    1.26
  -2   3  -8    8.98    1.47
  -2  -3  -8    0.93    1.13
   2  -3   8   -0.10    0.80
   2  -3   8   16.08    2.00
   2  -3   8    2.97    1.41
  -2  -3  -8    3.40    1.34
   2   3   8   10.53    1.97
   2   3   9    3.88    0.64
   2  -3   9    2.84    0.95
   2  -3   9    4.77    0.97
   2  -3   9    4.30    0.90
   2   3   9    3.97    0.65
  -2  -3  -9    4.84    1.29
  -2   3  -9    4.06    1.45
   2   3   9    2.05    1.40
  -2   3  -9    3.63    0.86
   2  -3   9    2.22    0.87
   2   3   9    5.10    0.65
   2  -3   9    5.53    0.93
   2  -3   9    4.35    1.54
  -2  -3  -9    5.14    1.31
  -2   3  -9    5.27    1.27
   2  -3   9    6.14    1.61
   2   3  10    9.06    0.95
   2  -3  10   10.59    1.25
   2  -3  10    9.83    1.16
   2  -3  10    9.91    1.16
   2   3  10    8.41    0.93
  -2  -3 -10    8.29    1.55
  -2   3 -10    6.52    1.71
   2   3  10    9.83    1.68
   2  -3  10    6.72    1.84
   2   3  10    7.75    0.92
  -2   3 -10   10.57    1.51
   2  -3  10   11.11    1.23
   2  -3  10    9.61    1.82
  -2  -3 -10   10.65    1.57
   2  -3  10    9.70    1.82
  -2   3 -10    4.14    1.27
   2   3  11    0.42    0.75
   2  -3  11   -0.09    0.97
   2  -3  11   -0.56    1.05
  -2  -3 -11   -0.53    1.48
  -2   3 -11   -0.37    1.71
   2   3  11    1.94    1.49
   2  -3  11    0.85    1.75
   2   3  11    0.19    0.77
   2  -3  11    0.05    1.05
   2  -3  11   -0.70    1.73
  -2   3 -11    0.97    1.44
  -2  -3 -11    0.70    1.41
   2  -3  11    0.10    1.72
  -2   3 -11    0.27    1.14
  -2  -3 -11   -1.79    1.29
   2  -3  12    1.24    1.25
   2   3  12    1.93    1.60
  -2   3 -12   -1.84    1.87
  -2  -3 -12    0.13    1.68
   2  -3  12   -0.91    1.20
   2  -3  12    0.22    1.93
  -2   3 -12   -0.24    1.43
  -2  -3 -12    0.25    1.54
   2  -3  12   -0.11    1.97
  -2   3 -12   -0.07    1.26
  -2  -3 -12   -0.16    1.33
   2  -3  13    0.39    1.27
  -2  -3 -13   -0.63    1.80
   2   3  13   -0.26    1.66
   2  -3  13    2.15    1.25
   2  -3  13   -2.73    2.29
  -2   3 -13    1.51    1.66
  -2  -3 -13    0.91    1.73
   2  -3  13    2.19    2.12
  -2   3 -13    0.52    1.33
  -2  -3 -13   -0.43    1.45
   2  -3  14   16.60    2.82
  -2   3 -14   14.55    2.26
  -2  -3 -14   22.71    2.51
   2  -3  14   16.65    2.88
  -2   3 -14   15.20    2.04
  -2  -3 -14   14.30    2.17
  -2   3 -15    1.85    2.01
  -2  -3 -15    7.80    2.19
   2  -3  15    3.66    2.66
   2  -3  15    3.56    2.64
  -2   3 -15    1.25    1.85
  -2  -3 -15    1.17    1.83
  -2   3 -16    0.55    2.06
  -2  -3 -16    4.62    2.31
   2  -3  16   -1.07    2.79
   2  -3  16    0.92    2.77
  -2   3 -16    0.44    1.75
  -2  -3 -16   -0.52    1.89
   2   3  16    3.12    3.07
  -2  -3 -17    2.07    2.03
  -2   3 -17    0.19    1.92
  -2   4  17   12.89    2.76
  -2   4  17   12.87    2.82
  -2  -4  17   13.66    2.96
  -2  -4  17   12.10    3.02
   2  -4 -17   14.62    2.79
  -2  -4  16    1.99    2.20
  -2   4  16    0.85    2.19
  -2   4  16    2.13    2.27
  -2  -4  16    4.49    2.18
   2  -4 -16    3.72    2.26
  -2  -4  16    5.37    2.41
  -2   4  15   14.29    2.59
  -2  -4  15   13.13    2.50
  -2  -4  15    9.28    2.58
  -2   4  15   18.05    2.56
  -2  -4  15   17.30    2.53
   2  -4 -15   16.33    2.71
  -2  -4  15   15.61    2.63
  -2   4  14    3.59    1.49
  -2  -4  14    5.01    2.00
  -2  -4  14    1.66    1.87
  -2   4  14    5.83    2.01
  -2  -4  14    3.28    1.88
  -2   4  14    2.76    1.96
  -2  -4  14    7.41    2.08
   2  -4 -14    5.29    2.06
  -2   4  13    0.06    1.36
  -2  -4  13   -1.34    1.74
  -2   4  13   -0.60    1.66
  -2   4  13    0.25    1.80
  -2   4  13    1.03    1.73
  -2  -4  13   -0.45    1.84
   2  -4 -13    3.42    1.80
  -2   4  13   -0.17    1.77
  -2   4  12    4.76    1.45
  -2  -4  12    2.25    1.67
  -2   4  12    2.44    1.68
   2  -4 -12    2.41    2.08
  -2   4  12    3.56    1.62
  -2   4  12    4.49    1.63
  -2  -4  12    4.18    1.72
   2  -4 -12    3.51    1.75
  -2   4  12    0.45    1.59
  -2   4  11    4.73    1.32
  -2  -4  11    4.86    1.64
  -2  -4  11    0.08    1.46
  -2   4  11    3.22    1.64
   2  -4 -11    5.67    2.08
   2   4 -11    5.00    2.04
  -2  -4  11    4.64    1.58
  -2   4  11    4.77    1.52
  -2   4  11    4.69    1.58
  -2  -4  11    3.47    1.60
   2  -4 -11    4.94    1.69
  -2   4  11    4.76    1.50
  -2   4  10    2.07    1.24
  -2  -4  10    1.39    1.42
  -2  -4  10    4.24    1.45
   2   4 -10    3.14    1.98
   2  -4 -10    2.29    1.83
  -2  -4  10    2.91    1.37
  -2   4  10    3.40    1.37
   2  -4 -10    1.73    1.39
  -2  -4  10    1.98    1.43
  -2   4  10    1.05    1.27
   2  -4 -10    4.66    1.61
  -2  -4   9   31.95    3.69
   2  -4  -9   57.12    3.76
  -2   4   9   48.60    3.58
  -2  -4   9   51.72    3.75
   2   4  -9   48.33    3.92
   2  -4  -9   52.66    3.89
  -2  -4   9   48.05    3.74
  -2  -4   9   54.53    3.73
  -2  -4   9   49.20    3.55
   2  -4  -9   52.18    3.80
  -2   4   9   46.26    3.58
   2  -4  -9   51.71    3.54
  -2  -4   9   46.22    3.69
  -2  -4   8    3.62    1.34
   2  -4  -8    1.38    1.45
  -2   4   8    6.07    1.49
  -2   4   8    5.94    1.55
   2   4  -8   -0.62    1.81
   2  -4  -8   -0.75    1.69
  -2  -4   8    0.77    1.45
  -2   4   8    9.82    1.66
  -2  -4   8    8.51    1.43
  -2  -4   8    1.21    1.14
  -2  -4   8    0.11    1.29
   2  -4  -8    1.39    1.02
   2   4  -8    0.77    1.17
  -2   4   8    1.95    1.01
  -2  -4   7    3.23    1.22
   2  -4  -7    7.83    1.55
  -2   4   7    4.33    1.11
  -2   4   7    7.85    1.24
   2   4  -7    6.10    1.66
   2  -4  -7    4.62    1.66
  -2  -4   7    3.97    1.41
  -2   4   7    4.19    1.16
  -2  -4   7    4.17    1.17
  -2  -4   7    3.11    1.13
  -2   4   7    4.22    0.99
  -2  -4   7    4.20    1.29
   2  -4  -7    6.81    1.01
  -2  -4   7    4.75    0.67
  -2   4   7    5.82    1.36
   2  -4  -6    7.69    1.52
  -2  -4   6    8.41    1.78
  -2   4   6    5.68    1.16
  -2  -4   6    6.20    1.25
  -2   4   6    7.13    1.22
   2   4  -6    9.05    1.58
   2  -4  -6    6.45    1.72
  -2  -4   6    7.18    1.49
   2   4  -6    5.85    1.58
  -2  -4   6    5.69    1.52
  -2  -4   6    7.26    1.20
  -2   4   6    6.95    1.20
  -2  -4   6    8.13    1.24
  -2  -4   6    5.56    1.67
  -2  -4   6    8.10    1.35
  -2   4   6    9.22    1.01
   2  -4  -6    7.74    0.98
  -2  -4   6    8.15    0.82
  -2   4   6   11.93    1.47
  -2  -4   5    3.66    1.58
   2  -4  -5    4.90    1.41
  -2   4   5    2.93    0.98
  -2  -4   5    2.29    0.95
   2  -4  -5    2.64    1.37
  -2   4   5    2.49    0.95
   2   4  -5    2.56    1.37
   2   4  -5    2.83    1.49
  -2  -4   5    1.92    1.23
   2  -4  -5    4.25    1.56
  -2   4   5    3.38    0.98
  -2  -4   5    1.83    0.92
   2  -4  -5    1.67    1.32
   2  -4  -5    1.76    0.71
  -2   4   5    2.52    0.71
  -2   4   5    4.12    1.36
  -2  -4   5    1.72    0.70
  -2  -4   5    2.27    0.98
  -2  -4   4   16.14    1.84
   2  -4  -4   14.43    1.83
  -2  -4   4   16.33    1.48
  -2   4   4   14.58    1.57
  -2   4   4   15.59    1.52
   2   4  -4   15.37    1.84
  -2  -4   4   16.92    1.79
  -2  -4   4   18.07    1.93
  -2   4   4   13.33    1.75
  -2   4   4   14.94    1.52
  -2  -4   4   16.76    1.49
  -2  -4   4   18.02    1.99
  -2  -4   4   17.33    1.47
   2  -4  -4   15.49    1.21
  -2   4   4   18.00    1.84
  -2   4   4   14.12    1.23
  -2  -4   3   48.38    3.16
   2  -4  -3   49.53    3.38
  -2   4   3   48.14    3.18
  -2  -4   3   48.71    3.36
  -2   4   3   46.81    3.18
  -2  -4   3   48.61    3.37
  -2  -4   3   46.24    3.36
   2   4  -3   46.40    3.37
  -2   4   3   39.51    3.35
  -2  -4   3   48.91    3.14
  -2   4   3   46.58    3.18
  -2  -4   3   51.33    3.52
   2  -4  -3   38.29    2.89
  -2  -4   3   46.45    3.10
  -2   4   3   41.77    3.33
   2  -4  -3   43.50    2.90
   2   4  -3   46.11    3.07
  -2  -4   2    1.21    1.22
  -2   4   2   -0.24    0.83
  -2  -4   2   -0.17    0.81
  -2   4   2   -0.56    0.92
   2  -4  -2   -0.37    1.13
   2   4  -2    0.92    1.18
  -2  -4   2   -0.54    1.30
  -2   4   2   -0.89    1.01
  -2   4   2    0.21    1.34
  -2  -4   2   -0.25    1.33
  -2   4   2    0.62    0.84
  -2  -4   2   -0.30    0.78
  -2  -4   2    1.73    1.44
   2  -4  -2    2.20    1.11
  -2  -4   2    0.49    0.58
   2   4  -2    0.15    0.80
   2  -4  -1    2.30    1.32
  -2   4   1    1.38    0.88
  -2  -4   1    1.41    1.11
  -2  -4   1    0.79    0.70
   2  -4  -1    0.93    1.00
  -2  -4   1    1.00    0.99
  -2   4   1    1.96    0.93
   2   4  -1    0.40    1.46
  -2   4   1    2.70    1.05
  -2  -4   1   -0.43    1.25
  -2  -4   1    1.02    1.34
   2  -4  -1    0.73    1.02
  -2   4   1   -0.45    0.81
  -2  -4   1    0.73    0.68
  -2  -4   1    1.41    1.39
   2  -4  -1    1.22    0.47
  -2  -4   1    1.90    0.71
   2  -4  -1    1.41    0.45
   2   4  -1    1.33    0.88
   2  -4   0    0.28    0.88
  -2   4   0    0.78    0.81
   2  -4   0   -0.05    1.29
  -2  -4   0    0.02    0.62
  -2  -4   0    0.08    0.84
  -2   4   0   -0.24    0.99
  -2  -4   0   -0.90    1.21
  -2  -4   0   -0.04    0.96
  -2   4   0    0.04    0.85
   2  -4   0    0.44    1.08
  -2  -4   0   -1.35    1.28
   2  -4   0    0.85    0.91
  -2  -4   0   -0.47    0.60
  -2  -4   0    0.16    1.34
  -2   4   0    0.17    0.81
[truncated: 360,230 more chars]
