# Supplementary material for: Crystal structure and Hirshfeld surface analysis, crystal voids, inter­action energy calculations and energy frameworks of C-anthracen-9-yl-N-methyl aldo­nitrone
Source: Acta Crystallogr E Crystallogr Commun. 2026 Jan 29;82(Pt 2):221–6. doi: 10.1107/S2056989026000599 (PMC12874247; doi:10.1107/S2056989026000599)
Supplement: Supplementary file 2 [file e-82-00221-Isup2.hkl]

data_I                                                                          
_shelx_title ' lasri14_a.res in P2(1)/n'                                        
_shelx_refln_list_code          4                                               
_shelx_F_calc_maximum      194.94                                               
_exptl_crystal_F_000       496.00                                               
_reflns_d_resolution_high  0.7332                                               
                                                                                
loop_                                                                           
 _space_group_symop_operation_xyz                                               
 'x, y, z'                                                                      
 '-x+1/2, y+1/2, -z+1/2'                                                        
 '-x, -y, -z'                                                                   
 'x-1/2, -y-1/2, z-1/2'                                                         
                                                                                
_cell_length_a     4.8961                                                       
_cell_length_b    16.6590                                                       
_cell_length_c    14.2008                                                       
_cell_angle_alpha  90.000                                                       
_cell_angle_beta   91.240                                                       
_cell_angle_gamma  90.000                                                       
                                                                                
_shelx_F_squared_multiplier     1.000                                           
                                                                                
loop_                                                                           
 _refln_index_h                                                                 
 _refln_index_k                                                                 
 _refln_index_l                                                                 
 _refln_F_squared_calc                                                          
 _refln_F_squared_meas                                                          
 _refln_F_squared_sigma                                                         
 _refln_observed_status                                                         
   2   0   0          8.38          9.31         0.91 o                         
   4   0   0          0.30          1.88         1.73 o                         
   6   0   0         55.74         73.04         9.61 o                         
   1   1   0        762.33        780.52        14.30 o                         
   2   1   0        265.66        248.14         4.26 o                         
   3   1   0        517.68        541.32         8.17 o                         
   4   1   0          4.29          4.09         1.21 o                         
   5   1   0         98.55         92.87         5.66 o                         
   6   1   0         52.20         56.12         5.79 o                         
   0   2   0          0.09          0.63         0.63 o                         
   1   2   0       1536.27       1490.30        24.35 o                         
   2   2   0        454.27        441.52         7.22 o                         
   3   2   0          2.78          4.29         0.86 o                         
   4   2   0        530.75        530.52         9.77 o                         
   5   2   0          4.28          1.31         4.53 o                         
   6   2   0          7.87          2.19         5.20 o                         
   1   3   0        131.63        115.03         2.20 o                         
   2   3   0         72.19         67.39         1.45 o                         
   3   3   0         10.61          8.55         0.94 o                         
   4   3   0         25.04         27.35         1.57 o                         
   5   3   0         31.06         26.11         4.71 o                         
   6   3   0         11.99          7.69         5.25 o                         
   0   4   0       1604.93       1677.83        33.55 o                         
   1   4   0        360.46        372.29         5.83 o                         
   2   4   0          0.68          0.34         0.76 o                         
   3   4   0         86.23         82.21         2.08 o                         
   4   4   0        238.43        231.16         4.93 o                         
   5   4   0        175.61        175.16         8.91 o                         
   6   4   0         33.95         42.60         5.78 o                         
   1   5   0        184.79        201.50         3.69 o                         
   2   5   0        120.57        132.31         2.22 o                         
   3   5   0         77.88         74.59         2.43 o                         
   4   5   0          5.76          3.39         1.88 o                         
   5   5   0        298.70        295.64        12.92 o                         
   6   5   0         15.71         10.78        10.44 o                         
   0   6   0       1223.24       1249.00        32.26 o                         
   1   6   0        329.05        319.57         4.80 o                         
   2   6   0       1946.79       2154.40        30.59 o                         
   3   6   0        204.04        213.53         3.85 o                         
   4   6   0        133.40        132.10         3.93 o                         
   5   6   0        389.42        427.02        21.46 o                         
   6   6   0         20.94         26.87        11.48 o                         
   1   7   0          0.32          2.22         0.67 o                         
   2   7   0        491.91        524.42         7.31 o                         
   3   7   0          0.25         -0.59         1.11 o                         
   4   7   0        234.36        234.41         6.49 o                         
   5   7   0         21.96         25.95         7.31 o                         
   6   7   0         15.06         13.80        11.24 o                         
   0   8   0        247.21        250.06         6.28 o                         
   1   8   0         81.63         72.26         1.36 o                         
   2   8   0        779.46        889.10        12.78 o                         
   3   8   0        272.37        268.04         4.83 o                         
   4   8   0         10.38         11.06         2.07 o                         
   5   8   0        674.18        636.28        30.77 o                         
   1   9   0        170.34        178.71         2.86 o                         
   2   9   0        369.31        411.22         6.65 o                         
   3   9   0         18.01         17.19         1.33 o                         
   4   9   0         56.74         48.84         2.53 o                         
   5   9   0         82.25         68.43        17.81 o                         
   0  10   0         47.40         44.61         1.86 o                         
   1  10   0        395.98        402.52         6.64 o                         
   2  10   0         25.72         41.33         4.21 o                         
   3  10   0        147.13        140.41         3.16 o                         
   4  10   0         16.98         16.08         2.37 o                         
   5  10   0          2.10          5.71         6.33 o                         
   1  11   0          0.01         -1.08         1.08 o                         
   2  11   0          0.85          0.79         1.19 o                         
   3  11   0         93.62         87.01         3.35 o                         
   4  11   0          0.54         -2.61         2.87 o                         
   5  11   0          0.00         -5.80         6.46 o                         
   0  12   0       1605.40       1527.65        37.17 o                         
   1  12   0          7.73          1.59         1.55 o                         
   2  12   0         15.85         11.62         1.41 o                         
   3  12   0          0.55          1.68         2.17 o                         
   4  12   0        132.75        126.53         8.79 o                         
   5  12   0          1.26         -0.01         6.25 o                         
   1  13   0          1.74          1.19         1.56 o                         
   2  13   0         11.82         10.40         1.79 o                         
   3  13   0         14.30         14.03         2.41 o                         
   4  13   0          2.22          7.00         3.80 o                         
   5  13   0         22.20          2.40         9.36 o                         
   0  14   0       8456.95       8635.02       240.75 o                         
   1  14   0         87.45         89.38         3.85 o                         
   2  14   0          0.43          0.79         2.25 o                         
   3  14   0         67.28         62.03         3.10 o                         
   4  14   0         10.27          4.04         4.07 o                         
   1  15   0        169.09        164.85         4.47 o                         
   2  15   0         14.00         18.59         2.85 o                         
   3  15   0        238.79        207.27         6.13 o                         
   4  15   0          3.77         -4.01         4.01 o                         
   0  16   0        214.20        214.55        10.22 o                         
   1  16   0        154.42        153.50         6.85 o                         
   2  16   0         20.11         18.24         3.07 o                         
   3  16   0          8.25          9.20         4.26 o                         
   4  16   0         87.84         91.64         7.96 o                         
   1  17   0          7.04          9.22         3.80 o                         
   2  17   0         12.85         15.56         3.26 o                         
   3  17   0         15.67         18.05         4.22 o                         
   4  17   0         54.72         44.01        14.45 o                         
   0  18   0        232.31        245.68        11.25 o                         
   1  18   0          0.00         -0.71         4.08 o                         
   2  18   0          5.01          2.35         3.78 o                         
   3  18   0          2.81          5.76         4.33 o                         
   1  19   0          0.01         -4.80         4.80 o                         
   2  19   0         26.94         20.69         3.81 o                         
   3  19   0         14.67         14.30         9.88 o                         
   0  20   0        190.50        178.63        13.17 o                         
   1  20   0          0.23         -3.76         4.25 o                         
   2  20   0        259.79        322.73        13.00 o                         
   1  21   0         11.90         15.82         6.38 o                         
   2  21   0         12.87          5.62        12.58 o                         
  -5   0   1          8.76         -4.36         5.92 o                         
  -3   0   1        596.34        699.61        15.81 o                         
  -1   0   1       2461.61       2377.74        61.18 o                         
   1   0   1       1299.33       1320.22        27.64 o                         
   3   0   1        632.03        672.32        14.52 o                         
   5   0   1        278.09        259.28        20.38 o                         
  -6   1   1         88.77        103.66         6.92 o                         
  -5   1   1          4.94          3.55         4.59 o                         
  -4   1   1        153.22        162.42         3.40 o                         
  -3   1   1       1369.59       1519.95        23.86 o                         
  -2   1   1         75.52         72.15         1.76 o                         
  -1   1   1       1087.65       1186.22        21.71 o                         
   0   1   1        671.14        711.43        32.14 o                         
   1   1   1       3311.80       3441.71        62.71 o                         
   2   1   1       1233.62       1241.79        17.57 o                         
   3   1   1        184.22        198.75         2.99 o                         
   4   1   1        117.73        143.70         2.96 o                         
   5   1   1         20.61         15.13         4.14 o                         
   6   1   1          0.61          7.76         4.97 o                         
  -6   2   1         37.14         34.36         6.81 o                         
  -5   2   1          0.50         -4.21         4.60 o                         
  -4   2   1         20.85         20.21         1.44 o                         
  -3   2   1        345.54        361.28         6.51 o                         
  -2   2   1        235.95        232.43         4.39 o                         
  -1   2   1        907.17        854.36        14.59 o                         
   0   2   1       4297.81       4473.82        73.03 o                         
   1   2   1       9358.67       9330.55       156.45 o                         
   2   2   1          0.07          1.03         0.72 o                         
   3   2   1         29.82         31.61         0.96 o                         
   4   2   1         35.30         39.31         1.92 o                         
   5   2   1        122.92        109.61         5.99 o                         
   6   2   1          4.35          4.37         5.04 o                         
  -6   3   1          0.13          0.32         5.30 o                         
  -5   3   1          0.31         -4.43         4.64 o                         
  -4   3   1         62.01         55.52         2.22 o                         
  -3   3   1        182.45        189.29         3.60 o                         
  -2   3   1          1.83          2.33         0.89 o                         
  -1   3   1         14.10         15.16         0.75 o                         
   0   3   1       2013.76       2078.33        32.85 o                         
   1   3   1        682.29        637.40         9.63 o                         
   2   3   1         48.07         53.33         1.33 o                         
   3   3   1        183.08        194.40         3.20 o                         
   4   3   1        258.50        240.60         5.36 o                         
   5   3   1         12.87         12.67         7.25 o                         
   6   3   1         35.07         43.40         5.62 o                         
  -6   4   1          0.19         -4.67         5.77 o                         
  -5   4   1        126.99        116.02         7.08 o                         
  -4   4   1         13.58         12.05         1.59 o                         
  -3   4   1         17.44         14.17         1.13 o                         
  -2   4   1          3.73          4.71         0.76 o                         
  -1   4   1       1421.81       1467.93        20.15 o                         
   0   4   1         14.56         15.81         0.91 o                         
   1   4   1        364.25        345.63         5.31 o                         
   2   4   1        103.72        108.17         2.04 o                         
   3   4   1         63.21         78.43         1.69 o                         
   4   4   1          3.24          2.70         1.36 o                         
   5   4   1         51.55         54.21         5.40 o                         
   6   4   1         13.91         10.35         5.71 o                         
  -6   5   1          0.33          4.22         7.60 o                         
  -5   5   1        563.37        559.67        22.24 o                         
  -4   5   1        159.34        162.15         4.19 o                         
  -3   5   1          7.46          5.71         1.12 o                         
  -2   5   1        133.06        147.20         2.48 o                         
  -1   5   1        120.95        146.27         2.50 o                         
   0   5   1          0.01          0.38         0.82 o                         
   1   5   1        153.75        153.94         2.54 o                         
   2   5   1        136.56        152.83         2.46 o                         
   3   5   1        286.01        273.97         4.72 o                         
   4   5   1          4.65          2.49         1.46 o                         
   5   5   1        253.35        260.78        11.84 o                         
   6   5   1         71.52         63.29         8.05 o                         
  -6   6   1          7.56         18.44        11.40 o                         
  -5   6   1        123.29        123.10        17.08 o                         
  -4   6   1         83.42         83.63         2.67 o                         
  -3   6   1        166.39        163.72         4.12 o                         
  -2   6   1        133.92        140.97         2.55 o                         
  -1   6   1        105.24        113.12         2.12 o                         
   0   6   1          0.39          1.04         0.66 o                         
   1   6   1          9.60         10.48         0.73 o                         
   2   6   1        343.79        366.86         5.45 o                         
   3   6   1         14.58         18.47         1.30 o                         
   4   6   1        384.14        386.10         7.64 o                         
   5   6   1        584.50        586.05        28.41 o                         
   6   6   1          0.26        -10.87        10.87 o                         
  -5   7   1        969.36        967.40        84.86 o                         
  -4   7   1         78.47         78.90         3.17 o                         
  -3   7   1         44.20         45.21         1.44 o                         
  -2   7   1         53.64         60.43         1.37 o                         
  -1   7   1      10283.29      11485.13       178.37 o                         
   0   7   1         10.85         10.10         0.77 o                         
   1   7   1        256.05        258.03         3.87 o                         
   2   7   1         21.27         18.16         0.95 o                         
   3   7   1        159.22        152.29         3.09 o                         
   4   7   1          4.60          4.50         1.71 o                         
   5   7   1        865.35        906.10        34.53 o                         
  -5   8   1          5.53          6.22         3.94 o                         
  -4   8   1        346.03        341.06         9.91 o                         
  -3   8   1          1.59          3.23         1.28 o                         
  -2   8   1        255.04        273.52         4.09 o                         
  -1   8   1         99.10        104.65         1.95 o                         
   0   8   1         39.37         40.25         1.09 o                         
   1   8   1        250.58        250.69         3.72 o                         
   2   8   1        414.19        464.43         6.52 o                         
   3   8   1         95.55         91.84         2.26 o                         
   4   8   1        437.80        442.05         9.12 o                         
   5   8   1        139.88        131.13         9.50 o                         
  -5   9   1        279.03        266.08        19.35 o                         
  -4   9   1         29.55         31.71         2.44 o                         
  -3   9   1          6.85          6.33         1.22 o                         
  -2   9   1        181.96        210.76         3.63 o                         
  -1   9   1        344.21        353.78         5.53 o                         
   0   9   1        102.96        103.22         2.14 o                         
   1   9   1        177.78        173.75         2.60 o                         
   2   9   1          0.04          1.25         0.93 o                         
   3   9   1        250.41        231.24         4.42 o                         
   4   9   1          0.10          2.24         1.92 o                         
   5   9   1         69.00         62.12         9.85 o                         
  -5  10   1        147.13        145.93        13.04 o                         
  -4  10   1          2.46          2.86         2.26 o                         
  -3  10   1         46.87         45.35         1.81 o                         
  -2  10   1         10.30         23.47         5.14 o                         
  -1  10   1        331.26        319.12         5.05 o                         
   0  10   1         18.37         16.15         0.89 o                         
   1  10   1        135.71        108.57         2.05 o                         
   2  10   1          0.05          3.44         1.77 o                         
   3  10   1          3.92          3.85         1.54 o                         
   4  10   1         85.20         82.55         3.18 o                         
   5  10   1          0.47          0.22         6.10 o                         
  -5  11   1          0.42          0.63         4.34 o                         
  -4  11   1          0.52          0.75         2.72 o                         
  -3  11   1        111.91         95.21         2.83 o                         
  -2  11   1          9.45         11.24         1.37 o                         
  -1  11   1        180.05        178.31         3.50 o                         
   0  11   1          6.54          7.48         0.92 o                         
   1  11   1         34.28         30.67         1.21 o                         
   2  11   1          4.18          3.74         1.16 o                         
   3  11   1        163.89        157.29         3.73 o                         
   4  11   1        121.95        123.31         7.02 o                         
   5  11   1          0.00         -5.19         5.96 o                         
  -5  12   1          0.45         -4.40         5.28 o                         
  -4  12   1          4.52          4.47         3.39 o                         
  -3  12   1         30.25         29.28         2.47 o                         
  -2  12   1         20.51         18.50         1.50 o                         
  -1  12   1          0.00         -2.11         2.11 o                         
   0  12   1        518.79        511.20         9.15 o                         
   1  12   1        272.03        267.27         5.18 o                         
   2  12   1          8.88          6.17         1.59 o                         
   3  12   1          9.47          9.34         1.95 o                         
   4  12   1         88.14         71.80         6.46 o                         
   5  12   1          6.85         16.98         9.16 o                         
  -5  13   1         13.90         20.88         6.21 o                         
  -4  13   1          2.55          5.82         3.45 o                         
  -3  13   1        384.71        339.26        10.92 o                         
  -2  13   1          3.96          6.02         1.98 o                         
  -1  13   1        316.97        301.21         5.99 o                         
   0  13   1         77.48         81.78         2.38 o                         
   1  13   1        556.31        568.05        11.20 o                         
   2  13   1         21.98         19.33         1.88 o                         
   3  13   1        219.42        207.03         5.53 o                         
   4  13   1         12.26          6.43         3.40 o                         
  -4  14   1          0.00          8.30         3.96 o                         
  -3  14   1         51.47         44.49         3.00 o                         
  -2  14   1          0.57         -0.26         1.98 o                         
  -1  14   1        139.45        138.84         3.77 o                         
   0  14   1        108.87        116.61         2.83 o                         
   1  14   1         14.73         16.38         2.06 o                         
   2  14   1          0.73          1.29         1.90 o                         
   3  14   1         75.76         67.16         3.17 o                         
   4  14   1         26.89         25.62         4.34 o                         
  -4  15   1         44.18         37.73         4.46 o                         
  -3  15   1        223.55        194.72         7.02 o                         
  -2  15   1          1.75          5.78         2.49 o                         
  -1  15   1          3.93          0.87         1.79 o                         
   0  15   1          9.13          5.11         1.94 o                         
   1  15   1        246.85        249.92         7.49 o                         
   2  15   1        214.97        209.34         7.06 o                         
   3  15   1          9.18          7.51         3.25 o                         
   4  15   1         78.19         73.34         9.27 o                         
  -4  16   1         24.98         26.32         5.14 o                         
  -3  16   1         38.69         39.00         4.21 o                         
  -2  16   1          1.80          2.14         2.68 o                         
  -1  16   1        128.95        124.35         6.12 o                         
   0  16   1        194.57        186.02         6.26 o                         
   1  16   1        777.84        784.82        23.31 o                         
   2  16   1         21.07         19.43         3.40 o                         
   3  16   1          1.35          1.07         3.37 o                         
   4  16   1          1.32         -0.57         4.81 o                         
  -3  17   1          3.51          3.96         3.65 o                         
  -2  17   1          7.21          8.87         2.98 o                         
  -1  17   1         23.71         24.65         4.55 o                         
   0  17   1        170.04        175.12         6.23 o                         
   1  17   1         43.14         45.52         5.86 o                         
   2  17   1         26.92         23.50         4.45 o                         
   3  17   1          0.02          0.16         4.01 o                         
   4  17   1         31.97         32.89        13.52 o                         
  -3  18   1          1.50          3.91         3.80 o                         
  -2  18   1         31.63         31.57         3.52 o                         
  -1  18   1         21.32         23.61         4.28 o                         
   0  18   1          6.21          5.54         3.31 o                         
   1  18   1         30.22         38.02         5.58 o                         
   2  18   1         36.03         47.72         5.44 o                         
   3  18   1         36.18         35.40         4.99 o                         
  -3  19   1          0.83         -0.17         7.74 o                         
  -2  19   1          5.00          9.68         3.76 o                         
  -1  19   1        270.16        308.12        10.74 o                         
   0  19   1          8.94          9.62         3.58 o                         
   1  19   1          0.02         -1.89         4.25 o                         
   2  19   1          3.00          9.50         4.07 o                         
   3  19   1          0.67         -0.59        13.25 o                         
  -2  20   1          0.62          4.71         5.48 o                         
  -1  20   1         12.23         12.67         3.93 o                         
   0  20   1          5.97         -2.22         3.94 o                         
   1  20   1          3.62          0.38         4.12 o                         
   2  20   1         20.08         14.08         6.61 o                         
  -2  21   1         83.20         76.29        15.31 o                         
  -1  21   1        349.34        371.97        20.06 o                         
   0  21   1          7.05          9.05         4.12 o                         
   1  21   1          0.08         -6.16         6.16 o                         
   2  21   1         33.85         26.82         7.83 o                         
  -6   0   2        360.47        382.27        20.73 o                         
  -4   0   2         98.56        100.09         4.36 o                         
  -2   0   2       2261.28       2490.22        52.63 o                         
   0   0   2       6623.67       7029.75       156.81 o                         
   2   0   2        230.63        202.30         3.94 o                         
   4   0   2        813.55        811.86        20.35 o                         
   6   0   2          1.17          6.34         6.95 o                         
  -6   1   2         68.87         68.43         7.57 o                         
  -5   1   2          3.41          2.11         4.85 o                         
  -4   1   2         18.34         18.28         1.70 o                         
  -3   1   2        760.88        879.82        16.37 o                         
  -2   1   2        250.69        275.47         4.79 o                         
  -1   1   2        155.59        125.31         2.20 o                         
   0   1   2        356.01        373.05         5.45 o                         
   1   1   2       4638.16       4377.71        71.19 o                         
   2   1   2         99.17        103.23         1.70 o                         
   3   1   2        404.21        414.25         5.95 o                         
   4   1   2         66.15         71.34         2.06 o                         
   5   1   2         19.19         24.70         4.19 o                         
   6   1   2          2.30         -0.20         5.05 o                         
  -6   2   2         40.04         37.20         5.69 o                         
  -5   2   2         38.13         39.86         5.15 o                         
  -4   2   2          4.60          5.67         1.54 o                         
  -3   2   2        571.34        616.98        11.62 o                         
  -2   2   2         19.89         21.13         1.04 o                         
  -1   2   2        158.95        150.24         2.35 o                         
   0   2   2        415.87        454.04         6.67 o                         
   1   2   2       2119.28       2193.39        37.02 o                         
   2   2   2        176.68        196.15         2.91 o                         
   3   2   2         25.71         22.58         0.95 o                         
   4   2   2        197.14        221.73         4.73 o                         
   5   2   2         25.73         20.55         4.16 o                         
   6   2   2          6.02         13.13         5.08 o                         
  -6   3   2          0.80         -4.53         5.73 o                         
  -5   3   2          3.99         -0.22         4.60 o                         
  -4   3   2         62.27         56.34         2.26 o                         
  -3   3   2        114.57        111.46         2.39 o                         
  -2   3   2          0.13         -0.35         0.93 o                         
  -1   3   2          2.38          4.49         0.73 o                         
   0   3   2       5654.97       5717.42        88.71 o                         
   1   3   2        845.52        898.47        13.86 o                         
   2   3   2        209.08        188.86         2.86 o                         
   3   3   2        102.42        120.29         1.96 o                         
   4   3   2        154.50        159.41         4.33 o                         
   5   3   2         19.77         20.83         4.30 o                         
   6   3   2         46.35         41.04         5.57 o                         
  -6   4   2          6.44         11.26         5.88 o                         
  -5   4   2          6.82          0.91         4.58 o                         
  -4   4   2        111.67        106.05         3.05 o                         
  -3   4   2          9.84          7.38         1.16 o                         
  -2   4   2          1.39          0.89         0.96 o                         
  -1   4   2          0.58          0.97         0.76 o                         
   0   4   2        288.81        273.30         4.46 o                         
   1   4   2        360.49        333.71         5.03 o                         
   2   4   2         30.46         28.60         0.88 o                         
   3   4   2          1.34          0.79         0.78 o                         
   4   4   2         17.63         16.59         1.63 o                         
   5   4   2          0.41         -4.27         4.49 o                         
   6   4   2        102.90        105.03        12.46 o                         
  -6   5   2         47.30         41.84         8.37 o                         
  -5   5   2          0.68         -3.26         3.26 o                         
  -4   5   2          0.51          0.95         1.62 o                         
  -3   5   2        425.75        415.27         7.76 o                         
  -2   5   2         20.61         29.45         1.05 o                         
  -1   5   2        425.61        490.29         7.28 o                         
   0   5   2       1900.59       1911.44        30.91 o                         
   1   5   2         99.21        103.04         1.93 o                         
   2   5   2        224.74        214.73         3.33 o                         
   3   5   2          5.40          3.06         1.40 o                         
   4   5   2         43.87         40.76         1.96 o                         
   5   5   2         45.07         36.51         6.04 o                         
   6   5   2         11.22         23.69         9.44 o                         
  -5   6   2        121.87        122.57         5.44 o                         
  -4   6   2       1547.53       1612.39        29.98 o                         
  -3   6   2         42.99         39.15         2.45 o                         
  -2   6   2         64.68         58.47         1.50 o                         
  -1   6   2        157.82        161.34         2.86 o                         
   0   6   2         38.70         42.74         1.19 o                         
   1   6   2          7.61          9.78         0.72 o                         
   2   6   2       2713.06       2839.91        39.30 o                         
   3   6   2        399.55        388.72         6.25 o                         
   4   6   2          2.08          2.57         1.74 o                         
   5   6   2          4.88          3.67         4.96 o                         
   6   6   2        382.71        405.03        29.68 o                         
  -5   7   2          2.59          6.70         3.70 o                         
  -4   7   2       1374.05       1439.56        27.91 o                         
  -3   7   2         44.17         36.03         1.19 o                         
  -2   7   2        119.42        122.95         2.79 o                         
  -1   7   2          8.98         18.48         0.91 o                         
   0   7   2         67.60         61.88         1.40 o                         
   1   7   2         25.68         28.72         0.91 o                         
   2   7   2        375.78        406.31         5.87 o                         
   3   7   2         16.51         13.88         1.08 o                         
   4   7   2        275.48        264.99         6.71 o                         
   5   7   2         28.59         25.85         4.46 o                         
  -5   8   2        363.84        369.40        18.10 o                         
  -4   8   2       1036.52       1034.03        20.32 o                         
  -3   8   2         81.08         82.70         2.17 o                         
  -2   8   2         66.45         60.66         1.75 o                         
  -1   8   2        221.11        218.82         3.66 o                         
   0   8   2          8.40          8.24         0.88 o                         
   1   8   2         32.91         36.74         1.03 o                         
   2   8   2        842.74        871.48        12.25 o                         
   3   8   2        821.19        814.67        15.03 o                         
   4   8   2          0.00          0.88         1.71 o                         
   5   8   2          0.28         -1.32         3.92 o                         
  -5   9   2          2.71         -0.38         5.42 o                         
  -4   9   2         51.94         49.13         2.71 o                         
  -3   9   2          9.48         10.70         1.33 o                         
  -2   9   2         15.05         14.31         1.08 o                         
  -1   9   2        149.41        182.75         2.99 o                         
   0   9   2        560.11        596.31         8.62 o                         
   1   9   2         20.04         19.14         0.89 o                         
   2   9   2         52.03         49.68         1.37 o                         
   3   9   2         40.40         34.92         2.18 o                         
   4   9   2         69.56         70.94         2.78 o                         
   5   9   2         59.67         58.48         6.91 o                         
  -5  10   2          4.24         -1.44         4.33 o                         
  -4  10   2          2.64          3.86         2.32 o                         
  -3  10   2         45.72         45.61         2.01 o                         
  -2  10   2          5.70          3.55         1.94 o                         
  -1  10   2         40.89         45.52         1.31 o                         
   0  10   2         45.78         44.97         1.23 o                         
   1  10   2         59.78         60.01         1.38 o                         
   2  10   2         64.99         60.89         1.90 o                         
   3  10   2         52.07         46.47         1.93 o                         
   4  10   2         36.41         37.31         2.78 o                         
   5  10   2          6.19         25.32         8.75 o                         
  -5  11   2         18.30         10.66         4.46 o                         
  -4  11   2        131.77        122.93         4.49 o                         
  -3  11   2          0.24          1.97         1.67 o                         
  -2  11   2          2.57          0.35         1.34 o                         
  -1  11   2          0.83          4.82         3.36 o                         
   0  11   2       1212.82       1158.09        21.38 o                         
   1  11   2        455.97        436.49         7.50 o                         
   2  11   2         32.07         28.88         1.28 o                         
   3  11   2          1.09          1.75         1.79 o                         
   4  11   2        224.79        211.53        10.07 o                         
   5  11   2         38.71         35.13         9.12 o                         
  -5  12   2         64.40         61.66         7.84 o                         
  -4  12   2          5.32         14.77         3.45 o                         
  -3  12   2        127.67        105.07         3.02 o                         
  -2  12   2          8.73          2.65         1.56 o                         
  -1  12   2          5.21          3.10         1.34 o                         
   0  12   2        157.99        172.67         7.86 o                         
   1  12   2        124.73        119.70         3.14 o                         
   2  12   2         10.83          8.41         1.68 o                         
   3  12   2         15.63         11.16         1.92 o                         
   4  12   2        152.37        155.92         8.61 o                         
   5  12   2          7.76         21.94         8.92 o                         
  -5  13   2          3.87         14.06         6.72 o                         
  -4  13   2         91.46         97.82         6.53 o                         
  -3  13   2         58.22         54.71         2.89 o                         
  -2  13   2         39.09         34.88         2.15 o                         
  -1  13   2          4.61          4.55         1.43 o                         
   0  13   2        105.57        104.24         2.71 o                         
   1  13   2        167.60        168.30         4.12 o                         
   2  13   2         42.18         41.00         2.19 o                         
   3  13   2         22.93         20.87         2.21 o                         
   4  13   2        138.84        136.08         6.00 o                         
  -4  14   2         41.88         40.22         5.15 o                         
  -3  14   2         43.41         36.38         2.98 o                         
  -2  14   2        241.17        190.38         4.59 o                         
  -1  14   2          5.22          4.38         1.61 o                         
   0  14   2        574.44        557.48        11.84 o                         
   1  14   2         99.68        108.10         3.66 o                         
   2  14   2         13.27         15.45         2.17 o                         
   3  14   2          8.41          7.82         2.52 o                         
   4  14   2        261.25        265.94        10.41 o                         
  -4  15   2         12.36          9.77         4.69 o                         
  -3  15   2        108.80         92.17         4.56 o                         
  -2  15   2         19.80         18.50         2.59 o                         
  -1  15   2         13.62          9.13         2.70 o                         
   0  15   2        594.71        573.85        15.89 o                         
   1  15   2        562.83        558.90        14.12 o                         
   2  15   2          4.43          5.16         2.34 o                         
   3  15   2         14.13         15.72         2.94 o                         
   4  15   2          5.39          8.50         4.43 o                         
  -4  16   2         14.53          9.29         4.95 o                         
  -3  16   2         98.23         93.12         7.51 o                         
  -2  16   2         50.61         46.32         3.66 o                         
  -1  16   2         52.15         52.53         3.35 o                         
   0  16   2          5.85          3.83         2.72 o                         
   1  16   2        210.09        223.76         7.37 o                         
   2  16   2         31.20         34.88         3.27 o                         
   3  16   2         34.37         34.78         3.81 o                         
   4  16   2          9.93          7.00        10.89 o                         
  -3  17   2          2.71         -1.90         3.70 o                         
  -2  17   2         21.07         13.51         3.01 o                         
  -1  17   2          6.26          1.33         3.18 o                         
   0  17   2         71.87         63.22         3.88 o                         
   1  17   2          0.41          1.08         3.93 o                         
   2  17   2         11.73         11.80         3.32 o                         
   3  17   2         34.00         32.81         4.77 o                         
   4  17   2          0.37          5.94        12.74 o                         
  -3  18   2          1.02         -0.35         3.89 o                         
  -2  18   2         14.15         14.63         3.43 o                         
  -1  18   2         32.63         29.15         3.98 o                         
   0  18   2         10.50          6.66         3.38 o                         
   1  18   2         19.54         25.24         4.01 o                         
   2  18   2         17.70         30.66         5.27 o                         
   3  18   2         30.49         41.23         5.81 o                         
   4  18   2          1.77        -10.63        13.92 o                         
  -3  19   2         87.87        107.76        16.08 o                         
  -2  19   2          8.68          6.56         3.39 o                         
  -1  19   2         86.42        101.46         5.84 o                         
   0  19   2         26.97         26.95         3.81 o                         
   1  19   2          2.87          3.55         4.45 o                         
   2  19   2         20.41         20.51         3.91 o                         
   3  19   2          0.31         -0.79         9.76 o                         
  -3  20   2          0.05          1.30        13.48 o                         
  -2  20   2          0.30         -2.67         6.29 o                         
  -1  20   2         18.31         16.00         4.41 o                         
   0  20   2          0.87         -3.89         3.89 o                         
   1  20   2          3.52          1.95         4.04 o                         
   2  20   2        447.94        518.80        18.86 o                         
  -1  21   2         13.99         22.25         6.25 o                         
   0  21   2         13.88          8.87         5.04 o                         
   1  21   2          7.23          8.12         6.34 o                         
   2  21   2         56.04         60.42         6.86 o                         
  -5   0   3        470.95        466.02        32.85 o                         
  -3   0   3        236.66        257.42         5.84 o                         
  -1   0   3        178.27        206.65         4.92 o                         
   1   0   3       5316.44       5255.19       109.57 o                         
   3   0   3        523.43        509.50        11.07 o                         
   5   0   3         11.78         13.01         6.51 o                         
  -6   1   3         90.46         83.64         6.62 o                         
  -5   1   3         78.67         88.34         5.07 o                         
  -4   1   3          0.48         -0.85         1.96 o                         
  -3   1   3        283.13        314.98         5.95 o                         
  -2   1   3        294.40        312.55         4.77 o                         
  -1   1   3        765.73        805.68        12.43 o                         
   0   1   3          0.40          0.51         0.67 o                         
   1   1   3      38000.37      38086.87       599.79 o                         
   2   1   3        798.94        821.28        12.56 o                         
   3   1   3          7.21          7.61         0.68 o                         
   4   1   3          0.21         -0.03         1.31 o                         
   5   1   3         32.43         37.98         5.32 o                         
   6   1   3         25.22         27.97         6.25 o                         
  -6   2   3          0.97          5.98         5.94 o                         
  -5   2   3         17.75          6.47         4.79 o                         
  -4   2   3          1.88          2.54         1.89 o                         
  -3   2   3          0.08         -1.06         1.06 o                         
  -2   2   3       1080.59       1176.89        18.26 o                         
  -1   2   3       1019.90       1055.15        15.17 o                         
   0   2   3        667.12        650.07         9.68 o                         
   1   2   3        149.57        141.89         2.57 o                         
   2   2   3          0.06         -0.29         0.74 o                         
   3   2   3         43.72         49.33         1.10 o                         
   4   2   3         80.02         90.57         2.99 o                         
   5   2   3          8.53         17.71         4.01 o                         
   6   2   3          6.57         -4.43         6.09 o                         
  -6   3   3          1.24          1.01         7.43 o                         
  -5   3   3         16.46         14.54         3.31 o                         
  -4   3   3          7.20          9.02         1.84 o                         
  -3   3   3          9.14         10.16         1.13 o                         
  -2   3   3         18.42         15.65         1.10 o                         
  -1   3   3          0.95          1.24         0.74 o                         
   0   3   3       1530.31       1504.90        21.30 o                         
   1   3   3        444.80        417.36         6.08 o                         
   2   3   3        180.37        170.89         2.71 o                         
   3   3   3         74.07         65.04         1.39 o                         
   4   3   3        126.53        122.69         3.18 o                         
   5   3   3         74.70         62.47         5.48 o                         
   6   3   3          0.00         -1.90         5.36 o                         
  -6   4   3          0.14          2.93        10.46 o                         
  -5   4   3          0.69         -1.67         3.28 o                         
  -4   4   3          3.22          4.26         1.80 o                         
  -3   4   3          4.10          3.81         1.22 o                         
  -2   4   3        190.69        188.40         3.17 o                         
  -1   4   3       1964.36       2011.84        28.65 o                         
   0   4   3       2259.19       2215.98        32.22 o                         
   1   4   3        133.43        134.19         2.03 o                         
   2   4   3         44.61         49.99         1.06 o                         
   3   4   3          0.43         -0.80         0.80 o                         
   4   4   3          5.35          7.45         1.77 o                         
   5   4   3         54.85         40.33         5.88 o                         
   6   4   3         13.91          4.48         6.14 o                         
  -5   5   3          9.61         12.99         3.42 o                         
  -4   5   3        631.67        635.67        12.76 o                         
  -3   5   3        126.10        125.84         2.83 o                         
  -2   5   3          4.02          2.13         0.81 o                         
  -1   5   3        277.09        305.52         4.48 o                         
   0   5   3         62.61         83.77         1.91 o                         
   1   5   3        560.71        566.12         7.92 o                         
   2   5   3          2.72          3.02         0.71 o                         
   3   5   3        266.41        277.24         4.72 o                         
   4   5   3        136.48        140.94         3.53 o                         
   5   5   3         11.36         13.17         4.00 o                         
   6   5   3        511.05        570.40        39.65 o                         
  -5   6   3         37.81         36.40         3.76 o                         
  -4   6   3       1228.33       1236.95        24.16 o                         
  -3   6   3        151.63        144.64         3.23 o                         
  -2   6   3          0.03         -0.18         0.86 o                         
  -1   6   3        588.23        590.63         8.61 o                         
   0   6   3         26.79         14.42         0.84 o                         
   1   6   3         44.81         51.45         1.10 o                         
   2   6   3         59.41         57.55         1.23 o                         
   3   6   3         49.55         51.08         1.41 o                         
   4   6   3         24.08         23.96         1.71 o                         
   5   6   3         34.73         37.99         4.65 o                         
   6   6   3          2.12         -7.29         9.49 o                         
  -5   7   3          3.75          1.17         3.80 o                         
  -4   7   3         71.85         66.70         2.54 o                         
  -3   7   3        483.85        471.69         9.98 o                         
  -2   7   3         13.03         11.91         0.96 o                         
  -1   7   3       3604.19       4271.75        62.21 o                         
   0   7   3         15.00         15.69         0.86 o                         
   1   7   3        956.19        967.41        13.22 o                         
   2   7   3          9.38          6.45         0.80 o                         
   3   7   3        756.76        782.23        14.68 o                         
   4   7   3         20.46         20.70         1.72 o                         
   5   7   3          8.45          6.13         4.44 o                         
  -5   8   3         21.36         19.53         6.16 o                         
  -4   8   3       1631.13       1662.28        32.21 o                         
  -3   8   3         29.12         32.21         1.36 o                         
  -2   8   3          3.27          5.07         1.03 o                         
  -1   8   3        104.69        122.45         2.35 o                         
   0   8   3          0.73          7.06         0.84 o                         
   1   8   3          5.27          4.74         0.75 o                         
   2   8   3         91.76         94.57         1.84 o                         
   3   8   3         37.57         38.11         1.76 o                         
   4   8   3         17.17         18.25         1.75 o                         
   5   8   3          2.76          2.57         6.37 o                         
  -5   9   3          0.06         -1.40         4.52 o                         
  -4   9   3        237.46        236.93         7.57 o                         
  -3   9   3        328.33        325.31         7.07 o                         
  -2   9   3          0.42          3.60         2.50 o                         
  -1   9   3         17.21         27.48         1.14 o                         
   0   9   3        262.31        290.17         4.36 o                         
   1   9   3        512.92        492.57         7.38 o                         
   2   9   3          0.17          2.64         1.61 o                         
   3   9   3        162.40        171.07         4.15 o                         
   4   9   3         10.85         12.20         2.58 o                         
   5   9   3         14.52          9.68         4.52 o                         
  -5  10   3         28.54         32.93         4.68 o                         
  -4  10   3        124.23        123.03         4.92 o                         
  -3  10   3          3.06          2.97         1.49 o                         
  -2  10   3          2.05         -1.56         1.56 o                         
  -1  10   3        272.55        320.78         6.24 o                         
   0  10   3        507.90        494.06         8.05 o                         
   1  10   3         94.22         84.84         1.74 o                         
   2  10   3         20.73         20.50         1.20 o                         
   3  10   3         76.20         78.04         2.71 o                         
   4  10   3         16.49         20.03         2.54 o                         
   5  10   3         47.95         49.30         9.36 o                         
  -5  11   3         26.86         29.95         5.04 o                         
  -4  11   3         19.55         19.07         3.84 o                         
  -3  11   3         95.21         88.83         2.68 o                         
  -2  11   3          4.32          5.23         1.51 o                         
  -1  11   3         17.86         21.96         3.31 o                         
   0  11   3        122.85        122.32         2.90 o                         
   1  11   3         46.63         53.74         3.11 o                         
   2  11   3        119.12        117.10         3.17 o                         
   3  11   3         20.80         18.38         1.98 o                         
   4  11   3         91.43         90.78         5.79 o                         
   5  11   3         60.76         81.67        11.07 o                         
  -5  12   3         16.66          7.67         5.53 o                         
  -4  12   3        114.22        111.75         5.26 o                         
  -3  12   3          2.38          1.45         1.74 o                         
  -2  12   3        339.28        286.69         6.05 o                         
  -1  12   3         96.07         96.83         3.75 o                         
   0  12   3        192.71        180.27         3.79 o                         
   1  12   3         19.25         18.79         1.65 o                         
   2  12   3         14.87         17.18         2.07 o                         
   3  12   3          6.63         10.20         2.06 o                         
   4  12   3         14.92         18.90         3.76 o                         
   5  12   3          2.19          4.68         8.43 o                         
  -5  13   3         48.70         77.89         8.59 o                         
  -4  13   3          1.19          5.14         4.58 o                         
  -3  13   3         59.83         44.29         2.36 o                         
  -2  13   3          2.32          1.74         1.70 o                         
  -1  13   3         22.61         14.50         1.30 o                         
   0  13   3         30.92         28.48         1.28 o                         
   1  13   3       7123.03       7318.73       153.86 o                         
   2  13   3          0.09         -0.75         1.92 o                         
   3  13   3          1.66         -1.24         2.16 o                         
   4  13   3         10.66         10.25         3.95 o                         
  -4  14   3         33.52         43.92         4.53 o                         
  -3  14   3         30.36         32.54         3.17 o                         
  -2  14   3        137.85        120.44         3.96 o                         
  -1  14   3         12.01          9.40         1.17 o                         
   0  14   3        322.34        299.46         6.87 o                         
   1  14   3        373.48        378.43         9.26 o                         
   2  14   3          1.19          1.20         2.16 o                         
   3  14   3         25.06         23.17         2.86 o                         
   4  14   3         28.57         32.44         6.45 o                         
  -4  15   3          0.54         -3.42         4.15 o                         
  -3  15   3        108.25         97.59         4.63 o                         
  -2  15   3         99.66         84.89         3.54 o                         
  -1  15   3         20.13         24.35         2.69 o                         
   0  15   3         23.48         23.34         2.12 o                         
   1  15   3        693.75        695.87        17.41 o                         
   2  15   3        372.16        361.11         8.62 o                         
   3  15   3          6.67          3.01         3.22 o                         
   4  15   3          1.91          1.51         5.34 o                         
  -4  16   3         56.50         46.65        10.50 o                         
  -3  16   3         20.38          6.73         3.69 o                         
  -2  16   3         54.85         46.04         3.23 o                         
  -1  16   3         26.33         25.24         2.91 o                         
   0  16   3          0.21          4.79         2.82 o                         
   1  16   3        108.96        118.07         4.40 o                         
   2  16   3         53.26         57.59         3.32 o                         
   3  16   3          1.73         13.49         4.62 o                         
   4  16   3         33.33         36.29         7.41 o                         
  -3  17   3         11.63         13.19         3.96 o                         
  -2  17   3         12.05         12.60         3.07 o                         
  -1  17   3          0.69         -0.37         2.94 o                         
   0  17   3         94.84         87.08         5.20 o                         
   1  17   3          0.45          1.07         2.97 o                         
   2  17   3          1.38          2.56         3.28 o                         
   3  17   3          5.39          5.39         4.43 o                         
  -3  18   3          1.93          0.51         4.69 o                         
  -2  18   3         37.45         49.79         5.34 o                         
  -1  18   3         38.34         45.97         3.89 o                         
   0  18   3         32.45         36.21         5.91 o                         
   1  18   3         14.33         11.82         3.55 o                         
   2  18   3          4.83          7.82         3.81 o                         
   3  18   3          2.10         -2.33         6.52 o                         
  -3  19   3         17.00         34.24        14.33 o                         
  -2  19   3          0.09         -3.52         3.98 o                         
  -1  19   3        160.86        198.23         8.07 o                         
   0  19   3          4.09         -4.19         4.19 o                         
   1  19   3          1.05          6.05         4.43 o                         
   2  19   3          0.07         -0.25         3.88 o                         
   3  19   3         51.32         65.76        14.29 o                         
  -2  20   3          0.02         -4.67         8.69 o                         
  -1  20   3         90.60         91.87         5.73 o                         
   0  20   3          1.71          2.67         3.90 o                         
   1  20   3          0.05          5.03         4.43 o                         
   2  20   3          5.18          4.21         5.99 o                         
  -1  21   3        216.93        275.83        15.71 o                         
   0  21   3          9.56         12.35         5.93 o                         
   1  21   3         42.62         34.76         6.80 o                         
   2  21   3          2.94         -2.79         7.33 o                         
  -6   0   4         37.73         37.17        12.70 o                         
  -4   0   4         75.25         67.37         6.06 o                         
  -2   0   4       4854.35       5658.75       135.11 o                         
   0   0   4      11224.48      11113.40       210.42 o                         
   2   0   4       1900.10       2022.70        37.95 o                         
   4   0   4        328.43        329.99        10.20 o                         
   6   0   4         12.82          5.09        11.28 o                         
  -6   1   4          0.61          8.51        11.77 o                         
  -5   1   4        453.12        479.42        16.66 o                         
  -4   1   4          9.37         10.61         2.02 o                         
  -3   1   4        150.46        146.68         4.66 o                         
  -2   1   4          1.90          0.41         0.89 o                         
  -1   1   4        789.18        803.22        11.22 o                         
   0   1   4        183.07        167.75         3.26 o                         
   1   1   4       2264.91       2296.68        30.68 o                         
   2   1   4        159.51        140.01         2.41 o                         
   3   1   4         15.82         15.48         1.00 o                         
   4   1   4         39.16         42.20         1.93 o                         
   5   1   4          7.06          4.68         4.52 o                         
   6   1   4          6.12          9.49        11.52 o                         
  -6   2   4          9.54          3.22        10.91 o                         
  -5   2   4         11.49         11.46         3.40 o                         
  -4   2   4         36.19         36.63         2.23 o                         
  -3   2   4         27.60         30.91         1.55 o                         
  -2   2   4        646.30        716.48        10.82 o                         
  -1   2   4         25.53         26.11         0.92 o                         
   0   2   4       2378.27       2315.41        31.41 o                         
   1   2   4        101.18        100.68         1.63 o                         
   2   2   4        829.28        847.80        12.40 o                         
   3   2   4        315.77        301.25         4.69 o                         
   4   2   4        213.19        207.48         4.71 o                         
   5   2   4        117.18        115.15         5.89 o                         
   6   2   4          2.32         10.26         8.61 o                         
  -5   3   4         11.00         11.40         3.31 o                         
  -4   3   4         47.78         46.18         2.37 o                         
  -3   3   4         56.18         54.84         2.33 o                         
  -2   3   4         39.68         37.03         1.26 o                         
  -1   3   4       1740.75       1738.88        22.98 o                         
   0   3   4       3276.89       3130.85        42.94 o                         
   1   3   4         63.36         46.30         1.18 o                         
   2   3   4        744.24        797.04        11.73 o                         
   3   3   4         85.87         77.32         1.68 o                         
   4   3   4          0.33          1.13         1.57 o                         
   5   3   4          6.31          6.41         3.68 o                         
   6   3   4          0.45          6.15         9.04 o                         
  -5   4   4         13.73         14.40         3.45 o                         
  -4   4   4        143.91        147.00         4.46 o                         
  -3   4   4          0.55          3.77         1.68 o                         
  -2   4   4         62.11         64.81         1.62 o                         
  -1   4   4        100.06        109.94         1.96 o                         
   0   4   4        489.36        479.64         6.74 o                         
   1   4   4        497.22        474.12         6.28 o                         
   2   4   4        200.81        189.61         3.07 o                         
   3   4   4         43.77         49.71         2.97 o                         
   4   4   4        142.16        134.62         3.38 o                         
   5   4   4         51.51         50.40         5.41 o                         
   6   4   4         18.79         15.06         9.00 o                         
  -5   5   4          1.47          2.57         3.37 o                         
  -4   5   4          1.03          1.03         1.96 o                         
  -3   5   4        467.28        436.78        10.24 o                         
  -2   5   4        213.59        217.47         3.58 o                         
  -1   5   4       1187.25       1220.17        17.74 o                         
   0   5   4        102.49        129.85         2.07 o                         
   1   5   4         66.98         66.12         1.22 o                         
   2   5   4         38.21         30.90         0.97 o                         
   3   5   4        484.18        484.56         8.03 o                         
   4   5   4         95.13         94.72         2.82 o                         
   5   5   4        119.28        120.88         7.32 o                         
   6   5   4         21.42          4.97         9.00 o                         
  -5   6   4         46.57         47.19         5.20 o                         
  -4   6   4       1500.35       1506.21        32.31 o                         
  -3   6   4        272.71        279.77         6.51 o                         
  -2   6   4        247.59        231.83         3.50 o                         
  -1   6   4         88.80         91.73         2.53 o                         
   0   6   4       6358.75       6802.92        96.01 o                         
   1   6   4        293.30        280.94         4.08 o                         
   2   6   4         10.12          9.01         0.85 o                         
   3   6   4        459.45        474.47         7.64 o                         
   4   6   4         75.85         71.15         2.65 o                         
   5   6   4          4.35         -1.61         3.65 o                         
   6   6   4        273.80        259.58        14.69 o                         
  -5   7   4          0.06          3.38         4.00 o                         
  -4   7   4          0.39          1.44         2.32 o                         
  -3   7   4        110.18        108.36         4.28 o                         
  -2   7   4         30.68         31.81         1.13 o                         
  -1   7   4        405.41        428.83         6.62 o                         
   0   7   4          4.51         13.07         0.89 o                         
   1   7   4         14.15         14.68         0.78 o                         
   2   7   4          6.77          7.59         0.87 o                         
   3   7   4         38.12         38.89         1.68 o                         
   4   7   4          1.74          2.00         2.02 o                         
   5   7   4          8.15          1.99         3.62 o                         
  -5   8   4         47.20         42.77         5.65 o                         
  -4   8   4       1074.13       1091.36        25.07 o                         
  -3   8   4        817.90        813.18        15.93 o                         
  -2   8   4         18.64         14.58         1.04 o                         
  -1   8   4          0.01          1.72         1.04 o                         
   0   8   4        766.21        897.28        13.46 o                         
   1   8   4        153.24        150.49         2.35 o                         
   2   8   4          0.00         -0.98         0.98 o                         
   3   8   4        517.86        518.27        10.33 o                         
   4   8   4          4.05          3.39         2.00 o                         
   5   8   4          4.48          5.63         4.80 o                         
  -5   9   4         46.35         36.54         5.42 o                         
  -4   9   4         36.01         41.56         2.74 o                         
  -3   9   4        176.03        178.90         3.93 o                         
  -2   9   4        181.35        187.75         8.68 o                         
  -1   9   4         48.69         60.57         1.95 o                         
   0   9   4        214.15        251.98         4.06 o                         
   1   9   4         38.02         39.34         1.07 o                         
   2   9   4          0.98         -0.43         1.49 o                         
   3   9   4         92.31         95.51         2.87 o                         
   4   9   4        107.38         95.54         4.02 o                         
   5   9   4         36.95         37.35         5.59 o                         
  -5  10   4         26.33         25.39         5.38 o                         
  -4  10   4         11.08         13.19         2.64 o                         
  -3  10   4         24.76         23.02         1.79 o                         
  -2  10   4         51.74         50.05         1.85 o                         
  -1  10   4        123.74        120.96         2.83 o                         
   0  10   4          1.43          2.10         1.02 o                         
   1  10   4        214.64        202.95         3.46 o                         
   2  10   4         74.17         70.10         1.97 o                         
   3  10   4        109.15        103.16         3.92 o                         
   4  10   4          2.26          0.37         4.05 o                         
   5  10   4         26.00         29.19         8.47 o                         
  -5  11   4         35.19         39.41         9.90 o                         
  -4  11   4         66.82         61.23         3.95 o                         
  -3  11   4          5.08          3.72         1.75 o                         
  -2  11   4         12.32         13.18         1.54 o                         
  -1  11   4        156.94        160.25         3.58 o                         
   0  11   4        308.27        298.86         5.90 o                         
   1  11   4         63.84         61.17         2.26 o                         
   2  11   4        273.76        270.93         5.74 o                         
   3  11   4          9.31         11.97         2.20 o                         
   4  11   4          1.74          1.19         3.62 o                         
   5  11   4          5.11         15.43         8.43 o                         
  -5  12   4         23.13         53.37        15.88 o                         
  -4  12   4          0.02         -0.31         3.80 o                         
  -3  12   4         26.14         24.59         2.01 o                         
  -2  12   4        194.63        150.55         4.05 o                         
  -1  12   4          4.43          1.79         1.36 o                         
   0  12   4         15.26         19.73         1.34 o                         
   1  12   4        329.26        319.00         7.96 o                         
   2  12   4        207.05        215.17         5.41 o                         
   3  12   4        237.99        230.02         6.46 o                         
   4  12   4         14.75         17.35         3.51 o                         
  -4  13   4          8.94          8.02         4.07 o                         
  -3  13   4         12.87         13.21         2.47 o                         
  -2  13   4         13.25         20.86         1.90 o                         
  -1  13   4         31.91         34.30         1.82 o                         
   0  13   4        193.99        184.09         3.84 o                         
   1  13   4         68.62         70.96         2.64 o                         
   2  13   4          2.12          1.29         2.08 o                         
   3  13   4          5.23          6.78         2.33 o                         
   4  13   4         57.95         62.27         5.74 o                         
  -4  14   4          3.61          1.71         6.75 o                         
  -3  14   4         49.04         46.34         3.00 o                         
  -2  14   4        704.68        573.94        16.66 o                         
  -1  14   4         10.73         13.46         2.10 o                         
   0  14   4        485.03        495.44         8.64 o                         
   1  14   4          0.88          0.94         1.92 o                         
   2  14   4        405.21        402.12         8.91 o                         
   3  14   4        153.93        151.64         4.88 o                         
   4  14   4         56.36         69.99         6.11 o                         
  -4  15   4          1.49         -4.19         4.24 o                         
  -3  15   4          7.45         10.26         3.36 o                         
  -2  15   4          0.14         -1.28         2.80 o                         
  -1  15   4         63.59         58.92         3.61 o                         
   0  15   4         19.14         21.44         2.34 o                         
   1  15   4        356.03        344.53        10.82 o                         
   2  15   4        110.91        116.30         3.91 o                         
   3  15   4         12.80          9.84         3.55 o                         
   4  15   4          0.13          1.00         5.34 o                         
  -4  16   4         12.18         26.01         9.77 o                         
  -3  16   4          0.02          8.07         3.48 o                         
  -2  16   4         33.97         33.47         3.87 o                         
  -1  16   4          2.48         -2.71         2.75 o                         
   0  16   4        209.07        213.01         6.01 o                         
   1  16   4         45.78         46.32         3.22 o                         
   2  16   4        163.08        162.52         5.05 o                         
   3  16   4          0.00         -2.17         3.93 o                         
   4  16   4         37.21         49.26        11.11 o                         
  -3  17   4         23.91         23.65         4.95 o                         
  -2  17   4         28.76         27.75         5.39 o                         
  -1  17   4         47.38         44.17         3.63 o                         
   0  17   4        163.16        167.26         7.31 o                         
   1  17   4          1.57         -2.91         3.06 o                         
   2  17   4        113.44        104.01         4.76 o                         
   3  17   4          6.86         11.83         4.45 o                         
  -3  18   4         35.64         28.01         8.87 o                         
  -2  18   4          7.24          9.28         4.02 o                         
  -1  18   4          5.42          4.36         3.41 o                         
   0  18   4         13.12          9.45         3.50 o                         
   1  18   4          5.28          2.52         3.37 o                         
   2  18   4         11.79          6.21         3.75 o                         
   3  18   4          3.16          5.98        10.46 o                         
  -2  19   4          2.36          3.09         4.17 o                         
  -1  19   4        136.51        130.13         6.32 o                         
   0  19   4          2.54         13.31         4.35 o                         
   1  19   4          6.72          1.98         4.03 o                         
   2  19   4          1.97         -0.13         4.00 o                         
  -2  20   4         64.57         72.08        13.70 o                         
  -1  20   4         15.63         17.58         4.60 o                         
   0  20   4        690.22        778.51        35.46 o                         
   1  20   4         14.32         13.26         5.07 o                         
   2  20   4          0.02          1.09         7.20 o                         
  -1  21   4        138.02        171.70        11.70 o                         
   0  21   4          0.00         -3.37         5.94 o                         
   1  21   4          7.04         11.55         8.04 o                         
   2  21   4          6.39        -13.27        13.27 o                         
  -5   0   5         32.76         34.43         5.77 o                         
  -3   0   5         51.12         56.53         3.23 o                         
  -1   0   5        522.40        506.64        10.37 o                         
   1   0   5         26.27         17.77         0.96 o                         
   3   0   5         42.86         42.17         4.15 o                         
   5   0   5        342.75        313.50        16.77 o                         
  -6   1   5          1.24          3.91        11.81 o                         
  -5   1   5        327.63        307.78         9.31 o                         
  -4   1   5        288.79        288.98         7.42 o                         
  -3   1   5         65.14         68.79         1.81 o                         
  -2   1   5        471.66        501.17         8.00 o                         
  -1   1   5       1141.81       1229.23        16.28 o                         
   0   1   5       1112.53       1055.91        13.10 o                         
   1   1   5       1218.99       1250.36        17.85 o                         
   2   1   5       4298.10       4295.47        60.43 o                         
   3   1   5         20.48         24.85         2.41 o                         
   4   1   5         48.81         47.55         2.51 o                         
   5   1   5        209.22        201.22         9.79 o                         
  -5   2   5         26.33         29.51         4.85 o                         
  -4   2   5          0.08          0.20         2.18 o                         
  -3   2   5         49.35         53.63         3.35 o                         
  -2   2   5        236.37        295.22         4.84 o                         
  -1   2   5       1368.21       1400.97        17.16 o                         
   0   2   5         10.91         11.64         0.69 o                         
   1   2   5       1751.48       1760.85        25.49 o                         
   2   2   5       1415.40       1446.47        20.03 o                         
   3   2   5          0.23         11.04         3.25 o                         
   4   2   5          2.67          3.14         1.94 o                         
   5   2   5         61.85         58.03         6.69 o                         
  -5   3   5          4.29          3.84         2.87 o                         
  -4   3   5         95.69         90.74         3.44 o                         
  -3   3   5          1.66          4.06         1.92 o                         
  -2   3   5         34.10         37.32         1.30 o                         
  -1   3   5          2.31          1.80         0.74 o                         
   0   3   5        790.16        764.66        10.02 o                         
   1   3   5         57.65         54.35         1.25 o                         
   2   3   5        104.30        104.27         1.88 o                         
   3   3   5        213.85        208.07         3.47 o                         
   4   3   5        171.53        164.20         4.32 o                         
   5   3   5         14.53         16.39         4.17 o                         
  -5   4   5         26.80         29.75         3.73 o                         
  -4   4   5          0.42          2.06         2.10 o                         
  -3   4   5          0.11          1.22         1.50 o                         
  -2   4   5          9.97         10.75         0.98 o                         
  -1   4   5        210.28        199.16         3.11 o                         
   0   4   5          4.87          7.61         0.70 o                         
   1   4   5         66.32         66.88         1.39 o                         
   2   4   5          5.82          5.87         0.89 o                         
   3   4   5          3.05          1.43         1.23 o                         
   4   4   5         71.44         71.73         3.53 o                         
   5   4   5          1.65         -0.18         4.07 o                         
   6   4   5          2.32          0.90         9.36 o                         
  -5   5   5          1.78          4.58         3.50 o                         
  -4   5   5        438.43        439.26        11.10 o                         
  -3   5   5        827.07        812.47        15.28 o                         
  -2   5   5         19.08         23.95         1.05 o                         
  -1   5   5         23.84         33.27         1.17 o                         
   0   5   5        842.19        880.63        11.48 o                         
   1   5   5         14.47         17.26         0.69 o                         
   2   5   5        223.03        202.27         3.00 o                         
   3   5   5        653.04        651.69        10.30 o                         
   4   5   5        470.24        472.04        10.10 o                         
   5   5   5         12.76         15.82         3.93 o                         
   6   5   5         66.48         80.53        11.89 o                         
  -5   6   5          0.13          1.83         4.45 o                         
  -4   6   5          2.46          0.39         2.21 o                         
  -3   6   5        471.19        478.27         9.28 o                         
  -2   6   5          1.72          0.31         0.70 o                         
  -1   6   5        238.58        267.66         4.17 o                         
   0   6   5        286.99        313.49         4.34 o                         
   1   6   5         50.53         50.14         1.21 o                         
   2   6   5         21.14         23.13         0.98 o                         
   3   6   5        378.23        371.20         7.26 o                         
   4   6   5         74.84         73.47         3.32 o                         
   5   6   5         26.16         31.49         4.17 o                         
  -5   7   5          0.51         -4.73         4.73 o                         
  -4   7   5        156.05        153.59         4.68 o                         
  -3   7   5       4095.13       4143.40        79.21 o                         
  -2   7   5          0.75          0.92         1.04 o                         
  -1   7   5        963.01        998.50        15.02 o                         
   0   7   5         96.84         95.19         1.70 o                         
   1   7   5         34.65         32.55         0.92 o                         
   2   7   5         74.20         65.57         1.94 o                         
   3   7   5        299.49        312.30         5.98 o                         
   4   7   5        102.64         99.61         3.57 o                         
   5   7   5          0.27          2.51         3.86 o                         
  -5   8   5          4.69          8.66         4.87 o                         
  -4   8   5          8.47          7.71         2.83 o                         
  -3   8   5        168.94        180.58         4.02 o                         
  -2   8   5         11.68         13.04         1.35 o                         
  -1   8   5          1.22          0.24         0.91 o                         
   0   8   5        279.33        337.35         5.14 o                         
   1   8   5        113.41        118.82         1.96 o                         
   2   8   5          3.03          3.02         1.01 o                         
   3   8   5        130.48        134.83         3.41 o                         
   4   8   5        117.52        109.78         4.60 o                         
   5   8   5          0.19          2.31         5.08 o                         
  -5   9   5          2.21         -0.86         4.99 o                         
  -4   9   5        163.71        156.00         6.00 o                         
  -3   9   5        166.68        165.66         3.85 o                         
  -2   9   5         30.77         31.44         1.50 o                         
  -1   9   5        171.60        175.44         3.69 o                         
   0   9   5         15.03         16.65         1.03 o                         
   1   9   5          7.82          6.79         0.84 o                         
   2   9   5          1.00          0.92         1.20 o                         
   3   9   5        210.47        191.23         5.79 o                         
   4   9   5        126.62        122.18         6.44 o                         
   5   9   5         16.15         20.00         4.78 o                         
  -5  10   5         57.57         60.27         6.93 o                         
  -4  10   5         18.75         15.75         2.58 o                         
  -3  10   5          1.96          2.29         1.64 o                         
  -2  10   5          6.65          7.39         1.50 o                         
  -1  10   5         11.80         13.48         3.46 o                         
   0  10   5          0.95         -1.26         1.26 o                         
   1  10   5         22.71         22.27         1.79 o                         
   2  10   5          1.88          3.77         1.57 o                         
   3  10   5          4.31          5.69         2.16 o                         
   4  10   5        116.68         95.69         7.02 o                         
   5  10   5         12.57          7.50         5.13 o                         
  -5  11   5         10.72          9.13         6.21 o                         
  -4  11   5          1.54          5.28         2.46 o                         
  -3  11   5          1.46          3.51         1.78 o                         
  -2  11   5        117.75        111.62         3.72 o                         
  -1  11   5         39.34         39.14         3.49 o                         
   0  11   5          0.44         -1.79         1.79 o                         
   1  11   5          6.47          8.90         1.22 o                         
   2  11   5        275.18        278.09         6.23 o                         
   3  11   5        196.66        189.28         5.65 o                         
   4  11   5         31.48         43.85         5.49 o                         
   5  11   5         35.76         18.77         8.55 o                         
  -4  12   5          0.27         -2.97         3.08 o                         
  -3  12   5          9.54          6.47         2.16 o                         
  -2  12   5         63.98         40.24         1.89 o                         
  -1  12   5         40.74         35.79         2.18 o                         
   0  12   5         20.05         18.94         1.40 o                         
   1  12   5        101.28         91.79         3.04 o                         
   2  12   5        588.43        604.11        12.70 o                         
   3  12   5          0.34         -0.22         2.58 o                         
   4  12   5         32.93         24.08         5.15 o                         
  -4  13   5         20.77         17.46         4.38 o                         
  -3  13   5         57.61         57.16         3.18 o                         
  -2  13   5          1.06         -0.52         2.45 o                         
  -1  13   5        143.85        103.01         4.76 o                         
   0  13   5         52.33         53.22         2.24 o                         
   1  13   5        495.30        460.58         9.80 o                         
   2  13   5        197.62        184.51         4.97 o                         
   3  13   5         15.00         12.50         3.17 o                         
   4  13   5         10.37          6.81         4.27 o                         
  -4  14   5          5.42         -0.73         4.04 o                         
  -3  14   5         13.17          7.78         2.92 o                         
  -2  14   5         20.44         12.27         2.96 o                         
  -1  14   5         24.69         21.77         2.19 o                         
   0  14   5         27.98         28.67         2.72 o                         
   1  14   5         24.98         22.26         1.97 o                         
   2  14   5        119.45        116.36         3.84 o                         
   3  14   5         13.87         13.87         3.19 o                         
   4  14   5          8.32          7.58         7.43 o                         
  -4  15   5         70.83         88.59         8.25 o                         
  -3  15   5          0.52          0.98         3.09 o                         
  -2  15   5        111.65        103.73         4.83 o                         
  -1  15   5         76.80         73.64         4.19 o                         
   0  15   5         15.08         15.08         2.38 o                         
   1  15   5         51.06         49.98         3.00 o                         
   2  15   5        931.27        940.80        20.66 o                         
   3  15   5         46.00         42.04         3.80 o                         
   4  15   5          4.16          8.97         6.48 o                         
  -4  16   5          0.17          9.53         9.65 o                         
  -3  16   5          3.07          2.57         3.19 o                         
  -2  16   5         59.59         41.09         4.05 o                         
  -1  16   5        234.33        201.63         7.10 o                         
   0  16   5          0.69          1.02         2.48 o                         
   1  16   5        292.11        292.93         7.75 o                         
   2  16   5         90.40         90.83         3.71 o                         
   3  16   5          5.80          1.75         3.90 o                         
  -3  17   5          4.84          4.76         3.21 o                         
  -2  17   5          4.84          0.20         4.60 o                         
  -1  17   5         25.49         21.23         3.25 o                         
   0  17   5         47.96         51.65         3.13 o                         
   1  17   5         10.18          7.36         3.17 o                         
   2  17   5          0.20          7.11         3.37 o                         
   3  17   5          0.28         -5.54         5.54 o                         
  -3  18   5          3.13         -2.36         4.72 o                         
  -2  18   5          0.00         -2.80         3.63 o                         
  -1  18   5          2.67          3.02         3.87 o                         
   0  18   5         22.17         29.03         3.76 o                         
   1  18   5         19.73         25.52         4.33 o                         
   2  18   5          2.21          3.17         4.11 o                         
  -2  19   5          7.20          9.63         7.55 o                         
  -1  19   5         24.22         25.60         3.96 o                         
   0  19   5        180.89        178.83         6.97 o                         
   1  19   5         12.98         13.23         3.70 o                         
   2  19   5         43.65         34.24        12.34 o                         
  -1  20   5         31.97         38.67         5.05 o                         
   0  20   5          8.17          9.23         4.47 o                         
   1  20   5          3.96         10.97         6.26 o                         
   2  20   5         16.76         22.96        12.66 o                         
  -1  21   5          5.26          5.84         8.43 o                         
   0  21   5          1.91         10.03         7.69 o                         
   1  21   5          3.44         -4.32        10.79 o                         
  -4   0   6        128.25        101.31         7.01 o                         
  -2   0   6        527.72        576.51        12.62 o                         
   0   0   6       1388.62       1346.29        24.31 o                         
   2   0   6      10158.49      10410.34       187.68 o                         
   4   0   6         12.54          7.70         2.72 o                         
  -5   1   6         15.45         15.91         3.27 o                         
  -4   1   6        155.68        151.84         5.27 o                         
  -3   1   6        204.97        208.39         3.84 o                         
  -2   1   6        152.61        161.11         2.76 o                         
  -1   1   6       1026.60       1141.78        16.27 o                         
   0   1   6         43.74         40.54         0.96 o                         
   1   1   6        171.05        162.40         2.65 o                         
   2   1   6       1227.50       1258.08        18.79 o                         
   3   1   6        319.27        312.88         5.11 o                         
   4   1   6         26.55         27.07         2.14 o                         
   5   1   6          0.25          5.85         5.65 o                         
  -5   2   6        171.18        182.75         6.99 o                         
  -4   2   6        155.72        150.88         4.43 o                         
  -3   2   6          0.22         -1.02         1.02 o                         
  -2   2   6         38.76         39.92         1.13 o                         
  -1   2   6        296.57        323.37         4.49 o                         
   0   2   6          8.84          7.30         0.60 o                         
   1   2   6         12.50         14.91         0.85 o                         
   2   2   6       1651.06       1678.01        24.38 o                         
   3   2   6        421.92        428.36         6.86 o                         
   4   2   6          2.53         -1.10         1.99 o                         
   5   2   6         84.83         84.42         5.97 o                         
  -5   3   6          0.03          6.04         3.19 o                         
  -4   3   6         29.63         27.17         2.59 o                         
  -3   3   6        404.64        420.01         8.59 o                         
  -2   3   6         13.31          6.46         0.91 o                         
  -1   3   6          5.65         10.08         0.79 o                         
   0   3   6         89.13         79.48         1.34 o                         
   1   3   6        535.20        516.52         7.82 o                         
   2   3   6        558.21        574.65         8.31 o                         
   3   3   6        302.12        324.75         5.48 o                         
   4   3   6         15.96         15.14         2.48 o                         
   5   3   6          4.77          1.62         5.19 o                         
  -5   4   6         82.52         95.64         5.75 o                         
  -4   4   6         80.97         79.35         2.99 o                         
  -3   4   6         14.32         11.01         1.34 o                         
  -2   4   6         30.08         31.93         1.19 o                         
  -1   4   6          7.98          8.48         0.93 o                         
   0   4   6         22.46         18.23         0.77 o                         
   1   4   6        673.93        692.71         9.93 o                         
   2   4   6          8.17          6.83         0.92 o                         
   3   4   6         25.11         24.29         1.32 o                         
   4   4   6        149.95        151.43         4.39 o                         
   5   4   6         13.73         18.90         5.49 o                         
  -5   5   6          2.18         -1.14         3.69 o                         
  -4   5   6          6.44          5.42         2.22 o                         
  -3   5   6       2385.78       2432.99        45.16 o                         
  -2   5   6        227.86        212.58         3.83 o                         
  -1   5   6          0.01          0.26         0.95 o                         
   0   5   6        413.17        388.34         5.21 o                         
   1   5   6         34.91         38.35         0.92 o                         
   2   5   6         57.76         60.96         1.42 o                         
   3   5   6          3.48          1.81         1.23 o                         
   4   5   6         45.01         51.58         3.02 o                         
   5   5   6          1.49         -2.55         3.84 o                         
  -5   6   6         28.68         36.40         5.94 o                         
  -4   6   6          1.26          0.23         2.20 o                         
  -3   6   6         31.47         34.60         1.43 o                         
  -2   6   6        111.87        114.63         2.45 o                         
  -1   6   6        130.08        148.82         2.71 o                         
   0   6   6       1618.70       1771.26        22.54 o                         
   1   6   6        127.77        138.49         2.05 o                         
   2   6   6         42.02         43.72         1.21 o                         
   3   6   6         63.68         55.26         1.96 o                         
   4   6   6        146.27        135.84         4.13 o                         
   5   6   6          4.04          4.85         3.79 o                         
  -5   7   6          0.39         -1.11         4.29 o                         
  -4   7   6        122.22        124.75         5.32 o                         
  -3   7   6        243.08        246.62         5.32 o                         
  -2   7   6          2.01          3.31         1.65 o                         
  -1   7   6          0.86          0.91         0.92 o                         
   0   7   6        122.31         95.49         1.60 o                         
   1   7   6          0.82          0.40         0.75 o                         
   2   7   6          3.95         12.67         3.76 o                         
   3   7   6         23.73         23.35         1.63 o                         
   4   7   6         32.21         30.77         2.67 o                         
   5   7   6          0.00          2.08         4.00 o                         
  -5   8   6         32.89         24.31         7.83 o                         
  -4   8   6         22.46         17.24         2.57 o                         
  -3   8   6        109.92        106.06         2.71 o                         
  -2   8   6         16.86          9.69         1.35 o                         
  -1   8   6         92.97        103.54         2.24 o                         
   0   8   6        697.73        783.39        10.79 o                         
   1   8   6        477.74        504.79         7.25 o                         
   2   8   6          9.61         12.02         1.36 o                         
   3   8   6         82.24         77.05         3.17 o                         
   4   8   6        254.99        229.64         6.75 o                         
   5   8   6          6.72          8.85         4.81 o                         
  -5   9   6          0.74          6.98         5.18 o                         
  -4   9   6          0.37         -1.17         2.67 o                         
  -3   9   6        624.01        610.67        11.50 o                         
  -2   9   6        325.87        321.12         6.17 o                         
  -1   9   6          4.97          7.12         3.08 o                         
   0   9   6        603.88        612.65         9.59 o                         
   1   9   6        151.64        174.92         3.22 o                         
   2   9   6          2.46          1.39         1.43 o                         
   3   9   6         24.15         30.85         2.36 o                         
   4   9   6          8.51          6.56         2.93 o                         
   5   9   6          4.40         -1.31         5.88 o                         
  -5  10   6         48.52         57.49         6.00 o                         
  -4  10   6          1.30          2.51         2.60 o                         
  -3  10   6          0.53          1.79         1.71 o                         
  -2  10   6         42.79         42.70         1.75 o                         
  -1  10   6         84.99         74.94         2.02 o                         
   0  10   6         82.45         91.17         4.39 o                         
   1  10   6        139.66        142.35         3.01 o                         
   2  10   6         36.50         38.19         1.86 o                         
   3  10   6         19.24         20.97         2.34 o                         
   4  10   6         54.00         52.41         5.23 o                         
   5  10   6          2.20         -2.96         5.56 o                         
  -5  11   6          0.94         -0.97         6.43 o                         
  -4  11   6          7.36         10.26         3.17 o                         
  -3  11   6        139.59        132.57         3.64 o                         
  -2  11   6          0.67         -1.19         1.61 o                         
  -1  11   6         80.60         67.52         2.75 o                         
   0  11   6         93.36         90.70         2.41 o                         
   1  11   6         18.08         20.06         1.47 o                         
   2  11   6        228.78        220.20         4.93 o                         
   3  11   6          1.55          0.77         2.51 o                         
   4  11   6         22.40         16.20         4.93 o                         
   5  11   6          0.67          1.29         5.52 o                         
  -4  12   6         87.49         97.44         6.60 o                         
  -3  12   6          0.00          1.65         2.56 o                         
  -2  12   6        131.63        118.63         3.70 o                         
  -1  12   6          0.00          1.21         2.04 o                         
   0  12   6         74.83         69.91         2.29 o                         
   1  12   6          0.16         -0.20         1.54 o                         
   2  12   6       1046.53       1037.90        20.21 o                         
   3  12   6        218.29        218.54         8.48 o                         
   4  12   6          1.02         -0.09         4.80 o                         
  -4  13   6        188.48        218.15        11.66 o                         
  -3  13   6         68.89         64.37         4.64 o                         
  -2  13   6         28.17         19.72         2.77 o                         
  -1  13   6         57.20         48.69         2.70 o                         
   0  13   6         54.85         50.03         2.10 o                         
   1  13   6         10.45          9.18         1.74 o                         
   2  13   6        899.23        897.82        18.52 o                         
   3  13   6         13.36         12.67         3.34 o                         
   4  13   6         20.18         20.55         6.86 o                         
  -4  14   6        133.71        172.83         9.56 o                         
  -3  14   6          2.55         -0.14         2.89 o                         
  -2  14   6         96.54         85.61         3.80 o                         
  -1  14   6         33.72         30.88         2.44 o                         
   0  14   6         34.56         39.03         2.61 o                         
   1  14   6          1.48          0.79         1.99 o                         
   2  14   6       2090.71       2144.33        43.10 o                         
   3  14   6        228.75        237.09         9.34 o                         
   4  14   6          1.70          5.13         6.10 o                         
  -4  15   6          4.37          4.36         9.65 o                         
  -3  15   6          5.94          2.61         3.27 o                         
  -2  15   6         73.88         66.32         3.95 o                         
  -1  15   6        172.55        136.47         4.89 o                         
   0  15   6         13.28         19.19         2.57 o                         
   1  15   6         60.41         57.53         3.37 o                         
   2  15   6          5.77          7.09         2.54 o                         
   3  15   6         30.11         27.14         4.09 o                         
  -3  16   6          1.37          0.01         3.37 o                         
  -2  16   6          3.55          4.21         3.18 o                         
  -1  16   6         73.70         65.97         3.34 o                         
   0  16   6          0.10          1.52         2.56 o                         
   1  16   6         13.91         13.52         2.84 o                         
   2  16   6         63.92         53.44         3.54 o                         
   3  16   6         56.48         52.24         5.29 o                         
  -3  17   6         17.98         10.45         4.24 o                         
  -2  17   6          4.59         19.25         3.58 o                         
  -1  17   6          1.25          1.56         3.06 o                         
   0  17   6          1.80          1.93         2.78 o                         
   1  17   6         40.66         52.64         3.51 o                         
   2  17   6         45.34         51.74         5.09 o                         
   3  17   6        144.44        139.34         8.66 o                         
  -3  18   6         10.48         18.77         8.75 o                         
  -2  18   6          2.21         -0.38         4.30 o                         
  -1  18   6         30.97         40.71         4.33 o                         
   0  18   6         13.52         16.49         4.56 o                         
   1  18   6        138.11        148.43         5.76 o                         
   2  18   6          0.28         -2.43         5.07 o                         
  -2  19   6          1.11         -0.41         8.67 o                         
  -1  19   6          0.05         -1.74         3.67 o                         
   0  19   6          0.11          2.69         3.69 o                         
   1  19   6          1.99         -1.13         3.78 o                         
   2  19   6         29.59         41.97        13.39 o                         
  -1  20   6          0.94         -5.81         6.43 o                         
   0  20   6        323.06        375.64        14.11 o                         
   1  20   6          0.33          0.30         7.95 o                         
   2  20   6         30.15         13.96        13.52 o                         
  -1  21   6          1.67          3.10         7.00 o                         
   1  21   6          6.41        -11.03        11.03 o                         
  -5   0   7          4.25          3.25         6.11 o                         
  -3   0   7         77.91         75.48         2.75 o                         
  -1   0   7        923.41        905.89        18.37 o                         
   1   0   7          9.41          8.54         0.86 o                         
   3   0   7          6.69          5.57         1.79 o                         
   5   0   7         16.91         18.77         8.87 o                         
  -5   1   7         54.34         47.22         4.44 o                         
  -4   1   7          4.24          5.74         2.62 o                         
  -3   1   7          0.66          1.19         1.12 o                         
  -2   1   7         56.18         51.56         1.39 o                         
  -1   1   7       2751.44       3040.28        40.96 o                         
   0   1   7        236.40        252.24         3.40 o                         
   1   1   7        456.97        441.48         6.00 o                         
   2   1   7         95.92         98.66         1.59 o                         
   3   1   7        547.94        549.72        11.02 o                         
   4   1   7        192.62        220.37         7.16 o                         
   5   1   7          0.17         -0.54         4.63 o                         
  -5   2   7         14.32         15.30         3.96 o                         
  -4   2   7        418.89        370.92         9.95 o                         
  -3   2   7         21.83         26.26         1.59 o                         
  -2   2   7        103.43        108.56         2.26 o                         
  -1   2   7        282.48        279.51         4.36 o                         
   0   2   7        142.76        134.68         1.93 o                         
   1   2   7        230.49        214.16         3.23 o                         
   2   2   7        246.65        265.50         4.16 o                         
   3   2   7         46.95         42.38         1.52 o                         
   4   2   7         34.12         39.99         2.82 o                         
   5   2   7          0.01          1.08         4.70 o                         
  -5   3   7         22.25         32.19         3.91 o                         
  -4   3   7        107.68        116.23         4.27 o                         
  -3   3   7          0.57          2.26         1.38 o                         
  -2   3   7          2.37          2.91         0.97 o                         
  -1   3   7         17.53         20.26         0.91 o                         
   0   3   7        144.40        140.48         2.13 o                         
   1   3   7        659.96        657.63        10.28 o                         
   2   3   7          6.28          4.02         0.85 o                         
   3   3   7        328.26        334.59         6.08 o                         
   4   3   7         18.67         23.73         2.49 o                         
   5   3   7          5.37          0.60         5.24 o                         
  -5   4   7         55.08         59.22         3.99 o                         
  -4   4   7        176.69        171.05         5.43 o                         
  -3   4   7          0.15          0.09         1.45 o                         
  -2   4   7         25.95         21.31         1.44 o                         
  -1   4   7       1025.50        992.35        12.97 o                         
   0   4   7        431.44        402.67         5.39 o                         
   1   4   7        445.08        461.00         6.77 o                         
   2   4   7        147.32        139.93         2.55 o                         
   3   4   7        168.91        180.75         3.67 o                         
   4   4   7         12.62         12.79         2.37 o                         
   5   4   7         54.78         55.88         5.20 o                         
  -5   5   7         86.05         81.53         4.44 o                         
  -4   5   7        114.78        117.98         4.00 o                         
  -3   5   7        629.83        612.86        12.28 o                         
  -2   5   7        494.94        498.88         7.91 o                         
  -1   5   7          3.24          3.07         0.90 o                         
   0   5   7         96.97         95.16         1.81 o                         
   1   5   7        116.82        125.07         2.12 o                         
   2   5   7          3.09          3.50         1.53 o                         
   3   5   7          0.05         -1.19         1.35 o                         
   4   5   7        308.88        309.13         7.50 o                         
   5   5   7          0.14          0.07         4.56 o                         
  -5   6   7          6.37          5.78         3.42 o                         
  -4   6   7        214.77        208.18         6.44 o                         
  -3   6   7         86.95         88.89         2.68 o                         
  -2   6   7        303.11        306.22         5.46 o                         
  -1   6   7        213.81        201.88         3.41 o                         
   0   6   7        464.47        435.65         5.68 o                         
   1   6   7         18.93         20.13         0.86 o                         
   2   6   7         48.83         48.81         1.61 o                         
   3   6   7         20.13         16.44         1.58 o                         
   4   6   7         82.95         83.44         3.30 o                         
   5   6   7          0.27         -4.48         4.56 o                         
  -5   7   7         13.29         13.93         4.29 o                         
  -4   7   7         31.17         29.08         2.81 o                         
  -3   7   7       2136.28       2189.08        46.57 o                         
  -2   7   7        147.43        142.67         3.23 o                         
  -1   7   7        365.83        331.99         6.03 o                         
   0   7   7          4.02          2.46         0.84 o                         
   1   7   7       1890.49       1982.62        27.10 o                         
   2   7   7          0.61         -0.28         1.17 o                         
   3   7   7         11.76         12.62         1.78 o                         
   4   7   7         31.06         28.30         2.73 o                         
   5   7   7         10.25         14.70         4.15 o                         
  -5   8   7          0.35         -4.50         4.50 o                         
  -4   8   7        114.32        112.94         7.82 o                         
  -3   8   7         52.83         55.44         2.20 o                         
  -2   8   7        498.86        494.14         9.10 o                         
  -1   8   7         24.71         23.93         1.97 o                         
   0   8   7        861.16        868.45        13.08 o                         
   1   8   7          0.32         10.29         2.78 o                         
   2   8   7         29.62         30.84         1.54 o                         
   3   8   7          0.09         -1.07         1.94 o                         
   4   8   7        118.22        131.22         4.48 o                         
   5   8   7          5.44          1.17         5.35 o                         
  -5   9   7         77.10         76.85         6.34 o                         
  -4   9   7         11.53         11.66         2.94 o                         
  -3   9   7        183.11        182.21         4.22 o                         
  -2   9   7        394.78        391.79         7.38 o                         
  -1   9   7         62.24         50.93         1.93 o                         
   0   9   7          6.70         11.52         2.72 o                         
   1   9   7         13.15         16.56         1.29 o                         
   2   9   7          0.38          2.01         1.53 o                         
   3   9   7          0.08          1.45         2.11 o                         
   4   9   7         83.65         79.69         3.90 o                         
   5   9   7          0.07          0.77         5.96 o                         
  -5  10   7         54.48         56.42         7.35 o                         
  -4  10   7        174.86        184.74         5.69 o                         
  -3  10   7         50.59         46.07         2.86 o                         
  -2  10   7          2.90          3.11         1.56 o                         
  -1  10   7        178.48        187.06         3.76 o                         
   0  10   7        440.41        433.81         8.23 o                         
   1  10   7        270.15        283.22         5.54 o                         
   2  10   7        104.07        106.69         3.48 o                         
   3  10   7         66.14         68.26         4.44 o                         
   4  10   7          1.50          6.11         3.71 o                         
   5  10   7         38.17         43.36         9.24 o                         
  -4  11   7         46.28         45.37         4.20 o                         
  -3  11   7          1.16          0.75         2.23 o                         
  -2  11   7          3.28          3.26         1.78 o                         
  -1  11   7          0.09         -0.91         0.91 o                         
   0  11   7         71.29         73.20         2.21 o                         
   1  11   7        205.13        204.91         4.47 o                         
   2  11   7         14.24         13.76         1.74 o                         
   3  11   7        205.45        214.13         6.48 o                         
   4  11   7          0.07         -1.57         4.68 o                         
  -4  12   7        511.42        596.03        16.34 o                         
  -3  12   7          7.88          4.77         2.98 o                         
  -2  12   7         92.71         84.67         4.50 o                         
  -1  12   7          4.46          4.29         2.00 o                         
   0  12   7        175.76        165.11         5.09 o                         
   1  12   7          0.95          1.06         1.66 o                         
   2  12   7        134.04        148.32         3.69 o                         
   3  12   7         18.08         19.84         3.30 o                         
   4  12   7          0.30          0.27         4.18 o                         
  -4  13   7          2.24          5.82         3.78 o                         
  -3  13   7          3.92          1.60         2.87 o                         
  -2  13   7          2.14          3.46         2.47 o                         
  -1  13   7        874.69        733.11        15.39 o                         
   0  13   7         14.22         13.10         1.84 o                         
   1  13   7        356.67        359.77         7.94 o                         
   2  13   7        104.36        109.05         3.45 o                         
   3  13   7        134.36        136.95         5.78 o                         
   4  13   7         22.01         26.46         4.60 o                         
  -4  14   7        170.59        176.65        12.19 o                         
  -3  14   7         10.74          9.70         3.05 o                         
  -2  14   7         18.38         21.57         2.87 o                         
  -1  14   7        103.03        101.45         3.88 o                         
   0  14   7        126.00        127.43         4.22 o                         
   1  14   7          0.58          0.12         2.05 o                         
   2  14   7        126.68        120.73         4.17 o                         
   3  14   7          2.83          5.45         3.69 o                         
   4  14   7          5.38          2.24         4.81 o                         
  -4  15   7          0.01         -7.61         9.12 o                         
  -3  15   7          0.21          0.74         3.24 o                         
  -2  15   7         39.16         35.86         3.23 o                         
  -1  15   7        187.16        159.09         5.04 o                         
   0  15   7         55.09         46.60         3.00 o                         
   1  15   7          4.88          5.91         2.48 o                         
   2  15   7          6.50          5.54         3.44 o                         
   3  15   7        300.69        300.88        10.16 o                         
   4  15   7         57.54         71.45        11.48 o                         
  -3  16   7          3.87         -2.22         3.34 o                         
  -2  16   7          1.71         -3.28         3.28 o                         
  -1  16   7          4.18          6.21         2.89 o                         
   0  16   7         18.23         26.66         2.87 o                         
   1  16   7         45.19         52.88         4.64 o                         
   2  16   7         21.28         29.25         4.84 o                         
   3  16   7         77.16         68.52         5.57 o                         
  -3  17   7          2.61          0.08         4.88 o                         
  -2  17   7          4.67          1.68         3.39 o                         
  -1  17   7         11.68          8.55         3.51 o                         
   0  17   7          1.97          1.02         2.97 o                         
   1  17   7         66.17         71.64         4.56 o                         
   2  17   7         12.84         14.84         4.43 o                         
   3  17   7         41.48         45.84         8.39 o                         
  -2  18   7         13.46         22.09         4.47 o                         
  -1  18   7        109.94        125.79         5.13 o                         
   0  18   7          9.39         12.26         3.51 o                         
   1  18   7         95.13         91.82         6.56 o                         
   2  18   7          1.66         -3.24         5.22 o                         
  -2  19   7         53.44         55.04        10.50 o                         
  -1  19   7         18.81         34.52         4.84 o                         
   0  19   7         47.74         55.12         4.35 o                         
   1  19   7         77.26         93.32        10.94 o                         
   2  19   7          6.71         10.95        13.31 o                         
  -1  20   7         72.69         91.50        10.40 o                         
   0  20   7          0.03         -1.85         6.54 o                         
   1  20   7         19.96         11.15        11.15 o                         
  -4   0   8        643.25        512.06        20.34 o                         
  -2   0   8        361.97        380.41         8.86 o                         
   0   0   8        161.77        179.30         3.60 o                         
   2   0   8        891.38        915.29        23.02 o                         
   4   0   8         12.70         19.77         5.48 o                         
  -5   1   8         41.41         47.73         6.65 o                         
  -4   1   8          7.90          4.01         2.86 o                         
  -3   1   8         43.62         35.63         1.87 o                         
  -2   1   8          4.80          5.12         1.05 o                         
  -1   1   8         17.01          6.70         0.84 o                         
   0   1   8         63.85         51.55         1.07 o                         
   1   1   8         30.72         34.18         0.96 o                         
   2   1   8        169.48        170.19         3.07 o                         
   3   1   8        304.92        316.58         6.21 o                         
   4   1   8          3.55         -1.99         3.50 o                         
   5   1   8          0.46         -0.45         5.82 o                         
  -5   2   8         14.47         22.45         3.87 o                         
  -4   2   8         91.69         83.00         4.40 o                         
  -3   2   8         29.95         24.53         1.68 o                         
  -2   2   8         59.52         55.81         1.83 o                         
  -1   2   8         32.91         35.22         1.11 o                         
   0   2   8        846.04        867.76        10.70 o                         
   1   2   8         14.52         13.47         0.80 o                         
   2   2   8         11.44         12.43         2.21 o                         
   3   2   8       2044.58       1966.80        29.86 o                         
   4   2   8        141.99        152.18         6.26 o                         
   5   2   8          0.67          3.76         6.03 o                         
  -5   3   8          8.47          5.42         3.79 o                         
  -4   3   8         71.58         77.75         3.79 o                         
  -3   3   8          4.71          4.95         1.53 o                         
  -2   3   8          0.83          0.17         1.54 o                         
  -1   3   8        446.62        452.72         6.85 o                         
   0   3   8        860.21        874.97        10.72 o                         
   1   3   8        110.35         92.11         1.91 o                         
   2   3   8          3.91         11.31         3.47 o                         
   3   3   8          7.30          6.09         1.35 o                         
   4   3   8         33.45         31.20         2.91 o                         
   5   3   8         56.20         60.50         4.98 o                         
  -5   4   8         45.06         51.25         4.74 o                         
  -4   4   8          7.60         10.14         2.76 o                         
  -3   4   8          5.82          9.36         1.61 o                         
  -2   4   8          3.17         14.31         3.37 o                         
  -1   4   8          5.29          5.32         0.93 o                         
   0   4   8        209.62        204.02         2.74 o                         
   1   4   8         10.19          8.01         1.03 o                         
   2   4   8          1.77          0.81         1.17 o                         
   3   4   8         12.03         12.34         1.37 o                         
   4   4   8        146.99        148.16         5.15 o                         
   5   4   8         12.45          6.88         4.23 o                         
  -5   5   8         20.06         31.04         4.05 o                         
  -4   5   8          0.87          1.72         2.89 o                         
  -3   5   8         15.72         15.78         1.88 o                         
  -2   5   8        399.72        390.24         7.05 o                         
  -1   5   8        317.62        317.37         5.21 o                         
   0   5   8        194.55        176.62         2.84 o                         
   1   5   8        319.15        337.89         5.66 o                         
   2   5   8          0.05         -0.91         0.91 o                         
   3   5   8         46.54         50.16         1.92 o                         
   4   5   8         10.47          7.48         2.53 o                         
   5   5   8         31.79         24.21         4.95 o                         
  -5   6   8          1.46          3.36         3.78 o                         
  -4   6   8          8.80          6.92         2.81 o                         
  -3   6   8        189.92        174.18         7.90 o                         
  -2   6   8       4646.11       4650.68        88.68 o                         
  -1   6   8          0.34         -0.07         1.13 o                         
   0   6   8        435.50        421.42         7.28 o                         
   1   6   8        435.54        467.15         7.74 o                         
   2   6   8          9.64         12.01         1.12 o                         
   3   6   8        131.88        128.71         3.26 o                         
   4   6   8         72.44         75.09         3.55 o                         
   5   6   8         67.73         75.64         6.91 o                         
  -5   7   8          2.12          5.18         3.62 o                         
  -4   7   8         30.12         32.36         3.07 o                         
  -3   7   8          0.95          0.68         2.09 o                         
  -2   7   8         11.25         13.53         1.72 o                         
  -1   7   8        136.25        151.57         5.27 o                         
   0   7   8         84.60         78.71         1.97 o                         
   1   7   8         47.19         53.93         3.09 o                         
   2   7   8         73.61         70.80         2.05 o                         
   3   7   8          2.56          4.96         2.11 o                         
   4   7   8        319.87        330.97         9.24 o                         
   5   7   8         14.11         10.97         5.43 o                         
  -5   8   8         12.05          9.00         4.69 o                         
  -4   8   8          0.56          1.36         3.12 o                         
  -3   8   8        665.67        673.74        14.94 o                         
  -2   8   8       1899.31       1907.52        36.79 o                         
  -1   8   8          0.00         -1.22         1.30 o                         
   0   8   8         13.11          9.12         1.93 o                         
   1   8   8        309.31        318.60         5.10 o                         
   2   8   8         45.14         42.52         1.89 o                         
   3   8   8        153.74        156.17         4.68 o                         
   4   8   8        125.21        124.38         4.45 o                         
   5   8   8        161.04        193.31        21.56 o                         
  -4   9   8          2.88          2.30         2.88 o                         
  -3   9   8          2.34          1.04         2.24 o                         
  -2   9   8        272.98        282.80         5.60 o                         
  -1   9   8         32.92         31.51         1.80 o                         
   0   9   8         75.52         71.62         2.27 o                         
   1   9   8         52.59         56.46         1.68 o                         
   2   9   8          3.13          1.82         1.56 o                         
   3   9   8          0.84          2.38         2.41 o                         
   4   9   8          8.59          5.85         2.89 o                         
  -4  10   8          4.33          0.24         3.30 o                         
  -3  10   8          1.47          1.60         2.30 o                         
  -2  10   8          1.63         -0.22         1.60 o                         
  -1  10   8          2.68          0.98         1.32 o                         
   0  10   8         36.46         39.28         2.16 o                         
   1  10   8         31.08         32.21         1.69 o                         
   2  10   8          0.80          0.77         1.64 o                         
   3  10   8          3.23          0.64         2.44 o                         
   4  10   8          4.59          6.88         4.11 o                         
  -4  11   8        115.41        127.78         7.16 o                         
  -3  11   8          2.02          2.36         2.83 o                         
  -2  11   8         18.09         22.19         1.88 o                         
  -1  11   8        107.72        100.32         3.25 o                         
   0  11   8        361.59        320.95         6.45 o                         
   1  11   8         15.27         14.43         1.70 o                         
   2  11   8          5.43          3.09         1.81 o                         
   3  11   8         80.26         81.66         3.61 o                         
   4  11   8          1.46         -3.99         4.12 o                         
  -4  12   8        125.65        136.14         8.14 o                         
  -3  12   8         56.60         66.25         3.90 o                         
  -2  12   8          4.55          1.14         2.43 o                         
  -1  12   8          1.77          4.48         2.08 o                         
   0  12   8        200.13        191.61         4.72 o                         
   1  12   8         95.32         97.38         2.83 o                         
   2  12   8         88.57         86.39         4.65 o                         
   3  12   8       1165.24       1193.49        32.09 o                         
   4  12   8         40.84         46.13         4.99 o                         
  -4  13   8          0.02          1.60         4.85 o                         
  -3  13   8          0.21          5.48         2.97 o                         
  -2  13   8         29.86         35.46         2.96 o                         
  -1  13   8          4.65          4.94         2.36 o                         
   0  13   8        272.12        268.19         6.71 o                         
   1  13   8          0.60          1.38         2.02 o                         
   2  13   8        134.71        113.04         6.88 o                         
   3  13   8         33.46         42.07         3.85 o                         
   4  13   8          1.21          0.79         4.53 o                         
  -4  14   8        283.26        333.62        14.53 o                         
  -3  14   8         32.12         48.96         3.73 o                         
  -2  14   8         74.61         68.45         4.20 o                         
  -1  14   8         16.11         13.55         2.55 o                         
   0  14   8         57.44         52.01         3.02 o                         
   1  14   8         20.95         20.91         2.65 o                         
   2  14   8        234.12        230.62         8.13 o                         
   3  14   8        348.26        349.22        11.45 o                         
   4  14   8          1.54          5.61         5.24 o                         
  -3  15   8         15.05         21.17         4.02 o                         
  -2  15   8         17.71         18.21         3.01 o                         
  -1  15   8         38.83         26.51         3.14 o                         
   0  15   8        107.53        107.64         4.44 o                         
   1  15   8         12.14          7.42         3.27 o                         
   2  15   8         34.25         41.85         4.79 o                         
   3  15   8         86.78        109.28         5.64 o                         
   4  15   8          2.82         -6.27         9.61 o                         
  -3  16   8          0.31          1.27         4.35 o                         
  -2  16   8         20.79         23.86         3.68 o                         
  -1  16   8         13.31         11.41         3.09 o                         
   0  16   8         55.97         55.69         3.96 o                         
   1  16   8         13.69         18.69         3.91 o                         
   2  16   8         36.22         41.47         6.36 o                         
   3  16   8        239.21        246.07        10.28 o                         
  -3  17   8          7.43         13.31         8.87 o                         
  -2  17   8         30.90         31.40         6.45 o                         
  -1  17   8         30.03         47.02         4.52 o                         
   0  17   8         70.08         61.35         4.04 o                         
   1  17   8          0.00         -4.32         4.32 o                         
   2  17   8          1.99          9.41         5.01 o                         
   3  17   8          0.11         -6.96        10.95 o                         
  -2  18   8          7.74          3.46         8.35 o                         
  -1  18   8          0.32         -0.25         3.74 o                         
   0  18   8         12.30          8.70         3.87 o                         
   1  18   8         35.23         35.50         4.43 o                         
   2  18   8          9.99         13.02         7.62 o                         
  -2  19   8         37.09         43.60         9.57 o                         
  -1  19   8         32.60         37.70         6.10 o                         
   0  19   8          1.07         -4.80         4.80 o                         
   1  19   8         44.22         55.08        11.93 o                         
  -1  20   8          0.04         -6.23         9.89 o                         
   0  20   8         58.78         72.49        14.64 o                         
  -5   0   9         13.22         20.07         5.87 o                         
  -3   0   9         67.85         75.18         5.56 o                         
  -1   0   9         27.94         23.45         1.47 o                         
   1   0   9        159.57        143.64         3.04 o                         
   3   0   9       2339.00       2273.15        59.59 o                         
   5   0   9          4.67          2.36         9.28 o                         
  -5   1   9         10.92         11.90         3.64 o                         
  -4   1   9        345.54        346.81        10.29 o                         
  -3   1   9        272.88        219.01         5.52 o                         
  -2   1   9          1.12         -1.61         1.61 o                         
  -1   1   9        125.21        129.67         2.15 o                         
   0   1   9         32.98         39.98         1.03 o                         
   1   1   9        119.11        110.06         1.91 o                         
   2   1   9         62.69         54.32         1.81 o                         
   3   1   9       1212.98       1184.06        20.36 o                         
   4   1   9        233.30        247.95         9.78 o                         
   5   1   9          1.16          3.86         5.48 o                         
  -5   2   9          2.38          2.04         3.63 o                         
  -4   2   9         50.66         32.51         3.31 o                         
  -3   2   9         36.56         29.36         1.82 o                         
  -2   2   9         66.93         61.30         3.05 o                         
  -1   2   9        441.68        444.29         7.99 o                         
   0   2   9        119.70        133.44         1.97 o                         
   1   2   9          0.00         -0.68         0.91 o                         
   2   2   9        131.08        126.40         2.38 o                         
   3   2   9        124.94        123.19         3.08 o                         
   4   2   9         17.24         20.95         3.62 o                         
   5   2   9          0.35         -0.14         4.58 o                         
  -5   3   9          0.12         -3.65         3.65 o                         
  -4   3   9         41.61         45.39         3.49 o                         
  -3   3   9          6.48          8.91         1.72 o                         
  -2   3   9         10.15         10.85         1.54 o                         
  -1   3   9          4.56          3.07         1.05 o                         
   0   3   9        300.69        297.94         4.11 o                         
   1   3   9          8.58          2.98         1.03 o                         
   2   3   9         12.76         17.73         0.96 o                         
   3   3   9        420.57        394.98         7.78 o                         
   4   3   9          0.37          2.57         3.25 o                         
   5   3   9          0.32         -4.31         4.31 o                         
  -5   4   9         10.66         11.48         3.65 o                         
  -4   4   9         34.31         39.27         3.42 o                         
  -3   4   9          7.82          5.67         1.99 o                         
  -2   4   9        225.75        202.50         4.62 o                         
  -1   4   9       1132.37       1068.16        17.06 o                         
   0   4   9         36.29         33.42         0.93 o                         
   1   4   9          8.77         12.07         2.75 o                         
   2   4   9          8.54          8.51         0.99 o                         
   3   4   9          4.14          3.07         1.89 o                         
   4   4   9        197.11        199.67         6.88 o                         
   5   4   9          0.07          3.26         4.43 o                         
  -5   5   9         45.37         69.76         4.99 o                         
  -4   5   9          4.94          0.69         3.06 o                         
  -3   5   9         12.81         13.78         2.07 o                         
  -2   5   9        168.26        168.46         3.85 o                         
  -1   5   9        121.93        120.73         5.02 o                         
   0   5   9         45.06         43.52         1.51 o                         
   1   5   9         96.76        108.15         3.38 o                         
   2   5   9        626.57        608.59         9.75 o                         
   3   5   9         87.23         79.19         2.84 o                         
   4   5   9         55.92         60.40         3.70 o                         
   5   5   9        124.61        135.85         7.51 o                         
  -5   6   9         16.71         25.21         4.14 o                         
  -4   6   9         13.17         12.18         4.39 o                         
  -3   6   9         24.08         23.17         2.56 o                         
  -2   6   9        619.79        624.09        11.93 o                         
  -1   6   9        133.46        127.58         3.18 o                         
   0   6   9          1.09         12.04         3.46 o                         
   1   6   9        127.81        130.47         2.72 o                         
   2   6   9         13.90         15.99         1.15 o                         
   3   6   9          8.28          6.73         2.23 o                         
   4   6   9          1.49         -3.09         3.09 o                         
   5   6   9         50.31         55.20         8.07 o                         
  -5   7   9        472.71        626.50        19.96 o                         
  -4   7   9          5.73          4.87         3.15 o                         
  -3   7   9          8.09          8.40         2.23 o                         
  -2   7   9          1.00          3.14         1.85 o                         
  -1   7   9          2.01          1.39         1.50 o                         
   0   7   9          4.37          2.80         1.04 o                         
   1   7   9        673.12        708.69        14.01 o                         
   2   7   9         77.32         81.26         2.97 o                         
   3   7   9          3.00          4.13         2.25 o                         
   4   7   9         12.29         12.73         3.23 o                         
   5   7   9         30.95         26.87         7.71 o                         
  -5   8   9          1.98          6.36         6.31 o                         
  -4   8   9         13.11         11.57         3.27 o                         
  -3   8   9         42.91         39.33         2.74 o                         
  -2   8   9       1157.59       1113.30        19.30 o                         
  -1   8   9        170.92        174.51         4.35 o                         
   0   8   9          0.02          0.03         1.19 o                         
   1   8   9         60.23         57.10         2.11 o                         
   2   8   9         28.18         29.21         1.69 o                         
   3   8   9          8.57          8.28         3.13 o                         
   4   8   9          2.88          8.02         3.66 o                         
   5   8   9         25.70         42.58        14.82 o                         
  -5   9   9          0.34         -2.97         6.79 o                         
  -4   9   9         11.05          9.51         3.71 o                         
  -3   9   9         27.01         31.27         2.61 o                         
  -2   9   9         36.47         33.09         1.88 o                         
  -1   9   9         91.22         91.93         2.63 o                         
   0   9   9          7.58          6.59         1.25 o                         
   1   9   9          1.64          0.66         1.21 o                         
   2   9   9        319.41        309.83         8.26 o                         
   3   9   9         21.59         16.56         2.73 o                         
   4   9   9          2.20          3.36         3.54 o                         
   5   9   9        141.92        175.50        20.03 o                         
  -4  10   9          1.53          2.19         4.54 o                         
  -3  10   9         18.73         19.79         3.02 o                         
  -2  10   9          0.40          0.38         1.89 o                         
  -1  10   9        301.13        310.24         6.39 o                         
   0  10   9         16.21         12.85         1.29 o                         
   1  10   9          2.00          3.05         1.33 o                         
   2  10   9          5.71          6.79         1.97 o                         
   3  10   9         85.19         79.24         4.37 o                         
   4  10   9         84.53         84.40         4.95 o                         
  -4  11   9          7.49         13.10         3.90 o                         
  -3  11   9          3.78          6.57         3.07 o                         
  -2  11   9          9.15          9.80         2.58 o                         
  -1  11   9          0.09         -0.80         2.10 o                         
   0  11   9         64.37         50.74         1.96 o                         
   1  11   9          0.02         -1.61         1.61 o                         
   2  11   9          1.68         -1.27         2.59 o                         
   3  11   9        548.59        535.81        14.25 o                         
   4  11   9         17.30         15.96         4.99 o                         
  -4  12   9         47.55         36.42         5.43 o                         
  -3  12   9         35.94         41.86         5.06 o                         
  -2  12   9          5.11          5.42         2.65 o                         
  -1  12   9         88.16         84.17         3.12 o                         
   0  12   9         32.55         33.01         2.15 o                         
   1  12   9          6.08          6.99         1.97 o                         
   2  12   9        101.12         96.86         4.89 o                         
   3  12   9         30.53         25.20         5.20 o                         
   4  12   9         42.68         42.34         6.16 o                         
  -4  13   9          5.42          3.42         5.21 o                         
  -3  13   9        272.98        291.39        10.20 o                         
  -2  13   9          8.87          8.87         2.79 o                         
  -1  13   9        135.72        143.72         4.84 o                         
   0  13   9          0.74          2.39         2.54 o                         
   1  13   9         36.98         42.91         3.34 o                         
   2  13   9          6.31          9.51         4.02 o                         
   3  13   9        435.66        410.54        16.40 o                         
   4  13   9          8.99         21.29        10.22 o                         
  -3  14   9         34.98         34.86         4.23 o                         
  -2  14   9          4.17          8.77         2.97 o                         
  -1  14   9         10.00          9.26         2.93 o                         
   0  14   9          0.09         -0.08         2.98 o                         
   1  14   9         18.26         19.12         3.14 o                         
   2  14   9          0.08          2.67         3.39 o                         
   3  14   9        643.29        646.60        32.20 o                         
   4  14   9         41.30         45.19        10.83 o                         
  -3  15   9         52.18         77.03         6.74 o                         
  -2  15   9          0.09          2.30         3.09 o                         
  -1  15   9          4.94          2.11         3.08 o                         
   0  15   9         78.21         72.18         4.78 o                         
   1  15   9          4.54          4.45         3.34 o                         
   2  15   9          5.33          2.03         4.60 o                         
   3  15   9        486.13        508.95        30.23 o                         
  -3  16   9          0.93         -1.91         8.43 o                         
  -2  16   9         19.78         22.48         3.82 o                         
  -1  16   9         47.48         42.72         4.96 o                         
   0  16   9         43.39         44.80         4.58 o                         
   1  16   9          2.80          5.66         3.81 o                         
   2  16   9          3.24          8.44         4.74 o                         
   3  16   9        132.30        168.14        17.18 o                         
  -3  17   9          9.27          8.43         8.18 o                         
  -2  17   9          0.13          0.04         5.01 o                         
  -1  17   9          2.34         -0.28         3.73 o                         
   0  17   9          8.70          9.09         4.12 o                         
   1  17   9          0.04          2.12         4.48 o                         
   2  17   9         34.06         37.34         5.55 o                         
   3  17   9          7.91         23.94        11.44 o                         
  -1  18   9        122.69        156.86        16.16 o                         
   0  18   9          0.41         -3.71         4.26 o                         
   1  18   9          0.01         -6.05         6.51 o                         
  -1  19   9          8.68         15.23        10.22 o                         
   0  19   9          7.96         14.28         5.98 o                         
  -4   0  10        340.04        308.45        13.42 o                         
  -2   0  10         72.47         49.96         3.69 o                         
   0   0  10       3257.02       3344.34        64.55 o                         
   2   0  10         97.30        103.73         3.45 o                         
   4   0  10         40.43         48.39         6.71 o                         
  -5   1  10         55.40         54.62         4.35 o                         
  -4   1  10         24.54         20.31         3.33 o                         
  -3   1  10        501.33        442.83         9.21 o                         
  -2   1  10          2.44          2.27         1.55 o                         
  -1   1  10         70.03         78.94         5.07 o                         
   0   1  10        114.42        115.41         2.15 o                         
   1   1  10        100.84         96.75         2.62 o                         
   2   1  10         41.97         37.54         1.26 o                         
   3   1  10        119.57        122.72         5.38 o                         
   4   1  10          7.07         11.21         4.19 o                         
   5   1  10         21.01          9.36        10.99 o                         
  -5   2  10         18.50         15.96         3.81 o                         
  -4   2  10        113.34        134.97         5.39 o                         
  -3   2  10        147.31        135.77         5.34 o                         
  -2   2  10         64.54         65.79         2.24 o                         
  -1   2  10         31.28         32.50         1.81 o                         
   0   2  10         33.75         41.02         1.53 o                         
   1   2  10         56.29         54.85         2.17 o                         
   2   2  10          0.99          1.52         0.95 o                         
   3   2  10         26.64         22.78         2.81 o                         
   4   2  10        526.63        504.30        18.14 o                         
   5   2  10          0.84         18.60        10.79 o                         
  -5   3  10          0.44         -3.71         3.71 o                         
  -4   3  10          9.83          6.73         3.17 o                         
  -3   3  10         49.12         55.06         2.87 o                         
  -2   3  10          1.56          1.32         1.66 o                         
  -1   3  10         71.65         62.79         2.91 o                         
   0   3  10          0.68         18.02         4.22 o                         
   1   3  10         19.01         19.19         1.66 o                         
   2   3  10         37.63         37.52         1.48 o                         
   3   3  10         31.27         31.98         2.24 o                         
   4   3  10         73.21         65.45         4.55 o                         
   5   3  10          0.02          3.87        11.15 o                         
  -5   4  10         49.08         47.88         4.24 o                         
  -4   4  10         87.36         84.39         4.89 o                         
  -3   4  10          1.17          2.21         2.22 o                         
  -2   4  10          9.24         10.46         1.78 o                         
  -1   4  10        296.37        281.75         4.69 o                         
   0   4  10          5.29          2.00         1.52 o                         
   1   4  10         19.68         22.30         1.29 o                         
   2   4  10        327.29        303.66         5.50 o                         
   3   4  10          2.89          2.35         1.84 o                         
   4   4  10          4.53          6.84         3.40 o                         
   5   4  10         52.17         40.83        12.86 o                         
  -5   5  10         43.02         70.82         5.06 o                         
  -4   5  10         40.25         48.91         3.82 o                         
  -3   5  10        109.50        106.69         4.44 o                         
  -2   5  10         91.43         83.69         2.83 o                         
  -1   5  10        159.26        157.94         3.03 o                         
   0   5  10        177.34        164.12         2.58 o                         
   1   5  10          1.93          2.20         1.19 o                         
   2   5  10        110.46        108.15         2.44 o                         
   3   5  10          1.31          0.16         2.49 o                         
   4   5  10         29.77         25.15         3.35 o                         
   5   5  10          2.97          0.61        12.74 o                         
  -5   6  10          7.57          6.31         5.52 o                         
  -4   6  10         10.31         18.03         3.38 o                         
  -3   6  10         19.04         24.95         3.05 o                         
  -2   6  10       1491.43       1481.81        25.46 o                         
  -1   6  10         82.07         87.87         2.22 o                         
   0   6  10        118.79        108.84         2.38 o                         
   1   6  10         14.60         16.08         1.38 o                         
   2   6  10        173.13        177.04         4.75 o                         
   3   6  10          3.96          1.98         2.47 o                         
   4   6  10         37.57         42.51         3.75 o                         
   5   6  10         69.86         90.17        15.76 o                         
  -5   7  10          5.01         -4.81         6.74 o                         
  -4   7  10          8.55          3.94         3.40 o                         
  -3   7  10          9.84          9.11         2.46 o                         
  -2   7  10         79.29         79.77         2.70 o                         
  -1   7  10          0.83         -0.27         1.65 o                         
   0   7  10        355.14        332.21         6.40 o                         
   1   7  10         14.75         15.52         1.72 o                         
   2   7  10        161.84        156.58         3.67 o                         
   3   7  10          1.85          3.51         2.64 o                         
   4   7  10         11.65         22.36         4.35 o                         
   5   7  10          0.14         -3.30        13.39 o                         
  -4   8  10         16.78         13.91         3.60 o                         
  -3   8  10         88.07         85.16         4.20 o                         
  -2   8  10        660.58        670.07        13.49 o                         
  -1   8  10        413.45        421.06         9.14 o                         
   0   8  10          0.33          0.64         1.28 o                         
   1   8  10          4.72          3.74         1.66 o                         
   2   8  10        243.12        247.85         5.52 o                         
   3   8  10          9.30         10.21         2.71 o                         
   4   8  10          0.74         -3.54         3.54 o                         
   5   8  10        126.33        126.24        17.95 o                         
  -4   9  10         61.37         70.67         4.68 o                         
  -3   9  10          0.95          0.89         3.08 o                         
  -2   9  10        126.64        124.06         3.73 o                         
  -1   9  10        184.32        189.76         4.73 o                         
   0   9  10        334.03        324.01         7.70 o                         
   1   9  10          0.02         -0.68         1.63 o                         
   2   9  10        177.69        169.20         5.75 o                         
   3   9  10         19.29         28.01         3.36 o                         
   4   9  10         39.53         38.46         3.80 o                         
  -4  10  10          0.19          0.22         3.57 o                         
  -3  10  10         18.09         20.94         3.85 o                         
  -2  10  10         10.34          7.99         2.49 o                         
  -1  10  10        147.19        150.49         4.43 o                         
   0  10  10         16.99         18.13         1.63 o                         
   1  10  10         55.66         53.91         2.56 o                         
   2  10  10         93.48         81.89         5.66 o                         
   3  10  10         10.79          8.48         3.32 o                         
   4  10  10         47.42         44.54         4.48 o                         
  -4  11  10          5.60          1.69         5.14 o                         
  -3  11  10          2.97          6.32         3.89 o                         
  -2  11  10          0.62          3.01         2.52 o                         
  -1  11  10         53.19         55.94         3.34 o                         
   0  11  10         20.89         18.66         2.09 o                         
   1  11  10          0.01          0.94         2.20 o                         
   2  11  10          3.00          1.83         2.79 o                         
   3  11  10          3.91          1.91         5.64 o                         
   4  11  10         24.97         25.76         6.54 o                         
  -4  12  10          0.04          8.39         8.87 o                         
  -3  12  10        108.33        116.15         7.56 o                         
  -2  12  10          0.02          4.83         2.76 o                         
  -1  12  10          1.77          0.17         2.42 o                         
   0  12  10        188.46        172.91         5.03 o                         
   1  12  10         13.30         13.34         2.37 o                         
   2  12  10          7.78          6.83         2.96 o                         
   3  12  10         35.64         24.98         5.84 o                         
   4  12  10        143.10        146.03        15.14 o                         
  -4  13  10         13.70         10.63         9.16 o                         
  -3  13  10         92.60        103.23         6.03 o                         
  -2  13  10          3.07          0.90         2.91 o                         
  -1  13  10         19.48         23.89         2.93 o                         
   0  13  10        122.80        121.62         4.86 o                         
   1  13  10          4.96          1.21         2.58 o                         
   2  13  10         42.20         36.24         4.32 o                         
   3  13  10          0.42         -0.93         4.52 o                         
   4  13  10         11.26         -3.18        10.06 o                         
  -3  14  10          3.71          9.25         4.34 o                         
  -2  14  10         20.55         23.85         3.36 o                         
  -1  14  10          7.96          8.14         3.15 o                         
   0  14  10        629.55        639.43        17.92 o                         
   1  14  10         25.52         20.51         3.29 o                         
   2  14  10         46.80         59.75         5.08 o                         
   3  14  10          6.86         13.96         4.51 o                         
  -3  15  10        192.89        246.01        15.96 o                         
  -2  15  10         30.67         28.59         3.85 o                         
  -1  15  10         17.62         24.76         4.31 o                         
   0  15  10          6.18          3.93         4.19 o                         
   1  15  10         23.28         29.27         4.01 o                         
   2  15  10          0.36         -4.27         4.82 o                         
   3  15  10         86.30         67.69         8.47 o                         
  -3  16  10         35.59         42.95         9.49 o                         
  -2  16  10         30.26         40.37         5.32 o                         
  -1  16  10         25.96         23.61         4.18 o                         
   0  16  10          1.76         -3.31         4.36 o                         
   1  16  10         14.61          8.59         5.10 o                         
   2  16  10         45.33         60.19         5.86 o                         
   3  16  10         11.57         10.95        11.68 o                         
  -1  17  10          1.93          4.47         4.57 o                         
   0  17  10         24.88         29.32         4.75 o                         
   1  17  10          4.33          5.36         5.63 o                         
  -1  18  10         50.04         46.20         6.38 o                         
   0  18  10          0.08         -3.01         6.75 o                         
  -1  19  10         30.73         16.16        10.30 o                         
   0  19  10          0.06         -2.17         6.94 o                         
  -5   0  11          8.89          6.70         5.52 o                         
  -3   0  11         20.81         26.47         4.10 o                         
  -1   0  11        291.44        271.72         6.05 o                         
   1   0  11        583.43        615.28        14.32 o                         
   3   0  11        377.41        370.63        19.50 o                         
  -5   1  11          3.27         -0.48         3.95 o                         
  -4   1  11         75.94         91.89         4.65 o                         
  -3   1  11        417.22        322.33        10.06 o                         
  -2   1  11          1.48         -0.73         1.94 o                         
  -1   1  11         17.90         17.68         1.23 o                         
   0   1  11         39.34         33.54         1.22 o                         
   1   1  11        151.18        156.15         2.86 o                         
   2   1  11          1.38          0.51         1.14 o                         
   3   1  11         81.99         79.89         4.03 o                         
   4   1  11        940.74        945.52        43.76 o                         
   5   1  11         11.73         23.53        12.42 o                         
  -5   2  11          1.20         -0.27         5.62 o                         
  -4   2  11         62.43         66.94         4.15 o                         
  -3   2  11         76.37         74.58         3.87 o                         
  -2   2  11         83.69         70.21         3.40 o                         
  -1   2  11        194.23        171.15         3.46 o                         
   0   2  11          5.78          6.99         0.93 o                         
   1   2  11        295.75        325.26         5.71 o                         
   2   2  11          2.14          1.09         1.23 o                         
   3   2  11         61.85         66.30         3.33 o                         
   4   2  11          0.59         -4.22         4.22 o                         
   5   2  11          4.41          9.16        12.21 o                         
  -5   3  11         24.43         30.21         5.96 o                         
  -4   3  11         77.43         80.26         4.96 o                         
  -3   3  11          2.81          5.07         2.60 o                         
  -2   3  11         40.65         38.79         2.07 o                         
  -1   3  11         14.83         14.23         1.28 o                         
   0   3  11          0.99          0.32         0.85 o                         
   1   3  11        136.99        141.58         2.90 o                         
   2   3  11          0.06          0.37         1.23 o                         
   3   3  11         12.48         12.92         2.84 o                         
   4   3  11        146.10        129.65         8.40 o                         
   5   3  11         15.28         33.46        13.03 o                         
  -4   4  11        134.82        158.52         8.05 o                         
  -3   4  11          0.10         -2.42         2.42 o                         
  -2   4  11         18.94         17.06         1.88 o                         
  -1   4  11        872.10        861.58        13.37 o                         
   0   4  11          7.63          5.02         0.81 o                         
   1   4  11         10.17         10.73         1.27 o                         
   2   4  11          0.71         -1.34         1.34 o                         
   3   4  11          3.75          4.46         2.79 o                         
   4   4  11         26.82         27.93         5.98 o                         
   5   4  11         16.05          6.11        12.78 o                         
  -4   5  11         33.53         35.82         3.84 o                         
  -3   5  11         23.38         27.56         2.64 o                         
  -2   5  11         84.42         80.34         2.73 o                         
  -1   5  11        454.24        455.76         7.40 o                         
   0   5  11         16.81         16.90         1.24 o                         
   1   5  11          1.22          1.40         1.28 o                         
   2   5  11        137.40        129.67         3.24 o                         
   3   5  11         40.29         40.10         3.41 o                         
   4   5  11         22.92         24.15         4.00 o                         
   5   5  11         53.56         84.19        15.55 o                         
  -4   6  11          0.18          7.43         3.69 o                         
  -3   6  11         24.79         25.89         3.00 o                         
  -2   6  11          0.01         -0.48         1.89 o                         
  -1   6  11        182.97        179.10         4.17 o                         
   0   6  11        134.81        121.43         2.42 o                         
   1   6  11          6.59          6.46         1.46 o                         
   2   6  11         44.61         49.59         2.95 o                         
   3   6  11         12.93         18.94         2.90 o                         
   4   6  11         14.94         12.99         3.56 o                         
   5   6  11         71.65         85.78        15.71 o                         
  -4   7  11         28.17         32.06         4.72 o                         
  -3   7  11         21.11         15.10         3.04 o                         
  -2   7  11         44.48         46.93         2.43 o                         
  -1   7  11       4959.44       5067.27        67.42 o                         
   0   7  11          2.66          2.49         1.18 o                         
   1   7  11         91.62         95.13         2.63 o                         
   2   7  11          0.09          3.07         2.72 o                         
   3   7  11          0.93         -0.30         2.70 o                         
   4   7  11          2.01          3.16         3.51 o                         
  -4   8  11         21.58         30.04         3.88 o                         
  -3   8  11          4.70          1.64         3.45 o                         
  -2   8  11         19.73         20.55         2.31 o                         
  -1   8  11          0.87          3.85         1.73 o                         
   0   8  11        325.07        312.14         6.09 o                         
   1   8  11         17.27         14.30         1.93 o                         
   2   8  11        107.73        110.43         5.07 o                         
   3   8  11          1.11         -0.25         3.26 o                         
   4   8  11         15.80         21.69         3.76 o                         
  -4   9  11          4.77          3.98         3.79 o                         
  -3   9  11         59.15         57.65         4.82 o                         
  -2   9  11        155.10        150.02         4.60 o                         
  -1   9  11          6.81          8.18         2.04 o                         
   0   9  11         44.24         42.01         1.92 o                         
   1   9  11         14.57         14.87         2.07 o                         
   2   9  11         72.88         75.41         4.09 o                         
   3   9  11         48.79         48.36         4.05 o                         
   4   9  11          7.70         12.40         4.19 o                         
  -4  10  11         53.30         52.82         8.57 o                         
  -3  10  11         27.63         16.44         4.37 o                         
  -2  10  11         17.03         17.10         2.66 o                         
  -1  10  11        186.46        190.98         5.54 o                         
   0  10  11         54.98         54.50         2.96 o                         
   1  10  11         83.82         80.45         3.28 o                         
   2  10  11          8.89         11.54         2.94 o                         
   3  10  11         13.72         20.29         4.46 o                         
   4  10  11         10.80          6.72         4.56 o                         
  -4  11  11          1.97          2.93         8.71 o                         
  -3  11  11          3.35          4.69         4.13 o                         
  -2  11  11          6.14          4.05         2.64 o                         
  -1  11  11         71.11         73.15         3.64 o                         
   0  11  11         32.04         34.09         2.87 o                         
   1  11  11         72.93         78.08         3.29 o                         
   2  11  11          1.00          2.78         2.98 o                         
   3  11  11          0.69         -3.94         3.94 o                         
   4  11  11        279.61        237.02        20.03 o                         
  -4  12  11         89.44         96.97        12.05 o                         
  -3  12  11         39.13         42.65         3.83 o                         
  -2  12  11         15.92         17.68         2.88 o                         
  -1  12  11         38.78         41.98         3.91 o                         
   0  12  11          8.63         16.08         3.10 o                         
   1  12  11          0.26          0.48         2.46 o                         
   2  12  11          1.62          0.32         3.22 o                         
   3  12  11          2.06         -0.78         4.66 o                         
  -3  13  11        399.07        435.64        12.06 o                         
  -2  13  11          3.03          4.16         3.25 o                         
  -1  13  11         64.86         70.61         5.38 o                         
   0  13  11          4.83          2.65         3.22 o                         
   1  13  11         29.16         26.55         3.24 o                         
   2  13  11          4.18          8.76         3.73 o                         
   3  13  11        174.82        191.29        38.13 o                         
  -3  14  11          2.34          2.28         6.80 o                         
  -2  14  11          3.48          4.48         3.88 o                         
  -1  14  11         40.83         44.08         4.21 o                         
   0  14  11          3.12         -3.57         3.57 o                         
   1  14  11        105.63        107.57         6.08 o                         
   2  14  11          1.94          6.48         4.44 o                         
   3  14  11        127.63        135.16        16.12 o                         
  -2  15  11          8.60         14.64         5.06 o                         
  -1  15  11         10.00         17.19         3.97 o                         
   0  15  11          0.63         -3.99         3.99 o                         
   1  15  11         83.87        100.21        11.00 o                         
   2  15  11          0.76          5.00         5.09 o                         
   3  15  11          0.83         10.38        11.64 o                         
  -1  16  11         21.40         23.10         5.62 o                         
   0  16  11         41.89         37.05         4.74 o                         
   1  16  11        193.01        200.42        13.90 o                         
   2  16  11          0.91         -2.45         7.99 o                         
  -1  17  11          3.97         18.04         7.15 o                         
   0  17  11          0.67          1.61         5.64 o                         
   1  17  11         19.01          4.48        11.64 o                         
  -1  18  11        257.94        254.61        21.37 o                         
   0  18  11         11.76         -2.12         7.94 o                         
  -4   0  12          6.66          1.59         5.37 o                         
  -2   0  12        696.98        600.83        17.36 o                         
   0   0  12        121.56        130.49         5.23 o                         
   2   0  12          1.84         -0.44         2.11 o                         
   4   0  12         73.87         52.55         6.32 o                         
  -4   1  12          8.15          6.81         4.11 o                         
  -3   1  12         88.32         75.30         6.16 o                         
  -2   1  12          1.26          0.66         1.88 o                         
  -1   1  12        103.54         94.22         2.74 o                         
   0   1  12         12.15         12.09         1.04 o                         
   1   1  12          0.84          1.28         1.16 o                         
   2   1  12         26.04         26.40         1.68 o                         
   3   1  12        172.29        191.91        14.79 o                         
   4   1  12        284.74        259.58        18.76 o                         
   5   1  12         29.17         36.64        13.27 o                         
  -4   2  12          0.19          5.58         3.80 o                         
  -3   2  12         27.06         25.96         3.31 o                         
  -2   2  12          2.00          2.55         1.88 o                         
  -1   2  12          6.47          5.21         1.27 o                         
   0   2  12          8.57          6.15         0.99 o                         
   1   2  12        159.29        164.67         3.89 o                         
   2   2  12         24.85         24.75         1.62 o                         
   3   2  12         40.01         36.17         3.86 o                         
   4   2  12        627.17        611.20        20.06 o                         
   5   2  12         44.60         63.83        14.21 o                         
  -4   3  12          4.17          1.44         3.78 o                         
  -3   3  12          0.00         -2.77         3.02 o                         
  -2   3  12        207.63        189.58         7.16 o                         
  -1   3  12         30.84         31.26         1.49 o                         
   0   3  12          6.96          5.62         0.85 o                         
   1   3  12        117.39        116.85         2.73 o                         
   2   3  12          0.94          0.23         1.82 o                         
   3   3  12          0.91         -0.78         2.61 o                         
   4   3  12         70.36         78.61         5.32 o                         
   5   3  12         36.70         38.19        13.64 o                         
  -4   4  12          6.11         10.27         4.15 o                         
  -3   4  12          5.54          8.32         3.01 o                         
  -2   4  12         13.38         12.88         2.26 o                         
  -1   4  12         67.78         66.39         1.98 o                         
   0   4  12        231.38        221.25         4.26 o                         
   1   4  12         32.52         34.50         1.80 o                         
   2   4  12          0.72          1.65         2.07 o                         
   3   4  12         88.27         84.32         5.96 o                         
   4   4  12          0.01         -3.80         3.80 o                         
  -4   5  12         12.75         10.62         3.71 o                         
  -3   5  12         87.24         79.57         5.70 o                         
  -2   5  12         27.30         28.78         2.79 o                         
  -1   5  12        192.47        194.44         4.17 o                         
   0   5  12        351.82        367.15         6.25 o                         
   1   5  12          1.67          3.15         1.61 o                         
   2   5  12          4.94          4.73         2.25 o                         
   3   5  12          1.35          3.83         3.67 o                         
   4   5  12         19.20         27.41         3.98 o                         
  -4   6  12        289.05        436.22        12.96 o                         
  -3   6  12          4.86          3.92         3.85 o                         
  -2   6  12         55.46         57.76         3.39 o                         
  -1   6  12        467.88        447.27         8.40 o                         
   0   6  12         10.78         13.48         1.52 o                         
   1   6  12          0.07         -1.66         1.68 o                         
   2   6  12        164.88        154.92         8.39 o                         
   3   6  12        126.40        116.36         4.77 o                         
   4   6  12          1.14          1.24         3.88 o                         
  -4   7  12          1.94          4.96         3.78 o                         
  -3   7  12          1.75         -2.83         3.07 o                         
  -2   7  12          1.90          2.67         2.25 o                         
  -1   7  12         15.98         14.18         1.94 o                         
   0   7  12        212.45        212.60         4.27 o                         
   1   7  12          1.50          2.61         1.82 o                         
   2   7  12        330.85        302.28        13.80 o                         
   3   7  12          1.76         -0.81         3.44 o                         
   4   7  12         36.33         39.20         4.88 o                         
  -4   8  12        208.50        262.71        11.27 o                         
  -3   8  12          1.32          3.06         3.71 o                         
  -2   8  12         10.61         12.35         2.62 o                         
  -1   8  12        530.08        533.03        10.89 o                         
   0   8  12         32.69         35.54         1.89 o                         
   1   8  12         12.08         12.31         2.12 o                         
   2   8  12         28.59         29.34         3.24 o                         
   3   8  12        259.47        247.92         9.55 o                         
   4   8  12          5.70          1.74         4.66 o                         
  -4   9  12          1.21         -9.44         9.44 o                         
  -3   9  12         34.58         35.29         5.38 o                         
  -2   9  12          4.87          1.12         2.66 o                         
  -1   9  12        213.73        211.36         5.73 o                         
   0   9  12        729.93        744.01        15.63 o                         
   1   9  12          1.39          3.67         2.09 o                         
   2   9  12         63.73         66.80         4.80 o                         
   3   9  12          1.82          2.65         4.11 o                         
   4   9  12         11.24         14.04         5.59 o                         
  -4  10  12          0.22          5.41         9.24 o                         
  -3  10  12          2.08         -3.51         3.63 o                         
  -2  10  12          0.38          0.61         2.71 o                         
  -1  10  12         21.41         21.61         3.53 o                         
   0  10  12        146.01        136.46         4.21 o                         
   1  10  12         24.57         32.45         2.84 o                         
   2  10  12          0.41          2.73         3.61 o                         
   3  10  12         17.91         16.70         4.03 o                         
   4  10  12         82.45         71.17         9.66 o                         
  -4  11  12         10.29         15.35         9.08 o                         
  -3  11  12         27.53         20.47         3.77 o                         
  -2  11  12        215.80        228.81         6.84 o                         
  -1  11  12          8.64         11.25         2.74 o                         
   0  11  12         24.13         24.30         2.63 o                         
   1  11  12         18.26         17.08         2.60 o                         
   2  11  12         27.36         30.94         4.26 o                         
   3  11  12         49.43         40.90         4.56 o                         
  -3  12  12          4.87          5.15         5.89 o                         
  -2  12  12         65.72         74.77         4.29 o                         
  -1  12  12         14.53         15.35         3.77 o                         
   0  12  12          0.11          2.89         2.70 o                         
   1  12  12         48.62         37.19         4.28 o                         
   2  12  12          6.21          5.31         3.99 o                         
   3  12  12         23.98         12.18         6.57 o                         
  -3  13  12         20.25         25.48        13.03 o                         
  -2  13  12         10.10         12.75         5.80 o                         
  -1  13  12          2.57          4.36         4.19 o                         
   0  13  12          2.46          4.41         3.58 o                         
   1  13  12          2.92          7.48         4.52 o                         
   2  13  12          0.93          2.81         4.48 o                         
   3  13  12         37.89         47.94         7.87 o                         
  -2  14  12        246.91        300.31        11.16 o                         
  -1  14  12          1.32          3.90         4.12 o                         
   0  14  12         49.23         47.53         4.12 o                         
   1  14  12         22.75         25.47         4.84 o                         
   2  14  12          0.39         -1.06         9.38 o                         
  -1  15  12         17.52         32.23         5.51 o                         
   0  15  12         71.61         75.03         4.87 o                         
   1  15  12          0.43          2.74         5.79 o                         
   2  15  12         15.21         13.64        12.54 o                         
  -1  16  12         16.80         19.15         7.05 o                         
   0  16  12          0.98         -4.20         5.65 o                         
   1  16  12         44.03         43.03        12.09 o                         
  -3   0  13         61.60         60.75         5.74 o                         
  -1   0  13         30.35         26.38         2.39 o                         
   1   0  13        298.16        319.94         8.04 o                         
   3   0  13        226.51        221.70        16.86 o                         
  -4   1  13        120.25        118.90         5.56 o                         
  -3   1  13          5.57          6.94         3.41 o                         
  -2   1  13        288.05        269.54         5.78 o                         
  -1   1  13          5.02          5.40         1.55 o                         
   0   1  13         23.87         20.59         1.40 o                         
   1   1  13        505.36        552.16         9.52 o                         
   2   1  13         63.76         66.51         2.72 o                         
   3   1  13          1.49          3.79         3.23 o                         
   4   1  13         14.19          9.93         3.81 o                         
  -4   2  13         18.37         18.01         3.96 o                         
  -3   2  13          1.40         -1.30         4.10 o                         
  -2   2  13         22.68         12.66         2.11 o                         
  -1   2  13         68.27         64.10         3.01 o                         
   0   2  13         38.29         36.43         1.89 o                         
   1   2  13          0.09          1.18         1.60 o                         
   2   2  13          0.62         -1.95         2.00 o                         
   3   2  13         28.74         29.59         3.26 o                         
   4   2  13          0.78         -3.97         3.97 o                         
  -4   3  13         14.28         10.12         3.87 o                         
  -3   3  13          3.85          0.72         4.11 o                         
  -2   3  13          4.73          2.88         2.03 o                         
  -1   3  13         57.05         51.81         2.85 o                         
   0   3  13         99.22        100.39         3.10 o                         
   1   3  13          2.87          4.33         1.71 o                         
   2   3  13          0.71          1.88         2.01 o                         
   3   3  13         34.31         30.29         3.50 o                         
   4   3  13         16.32         18.52         5.24 o                         
  -4   4  13          4.21          4.49         3.83 o                         
  -3   4  13         42.38         46.57         7.33 o                         
  -2   4  13          2.51          1.04         2.43 o                         
  -1   4  13         87.06         85.68         2.74 o                         
   0   4  13        170.74        187.70         4.94 o                         
   1   4  13         22.98         25.43         2.13 o                         
   2   4  13         21.76         19.51         2.38 o                         
   3   4  13        146.63        141.88         9.70 o                         
   4   4  13         16.32         18.57         5.33 o                         
  -4   5  13          0.53         -0.57         4.65 o                         
  -3   5  13         13.19          6.57         4.03 o                         
  -2   5  13          0.54          2.16         2.83 o                         
  -1   5  13        102.02         95.77         2.96 o                         
   0   5  13        380.07        388.65         8.96 o                         
   1   5  13         14.38         16.70         1.97 o                         
   2   5  13          1.04          1.43         2.10 o                         
   3   5  13        237.94        200.21        13.48 o                         
   4   5  13          6.43          4.00         5.33 o                         
  -4   6  13         39.81         48.78        19.81 o                         
  -3   6  13          1.29          1.20         4.26 o                         
  -2   6  13         55.91         51.62         4.37 o                         
  -1   6  13         21.77         19.89         2.44 o                         
   0   6  13          3.90          7.98         1.90 o                         
   1   6  13         13.30         10.23         1.93 o                         
   2   6  13         24.91         21.63         2.37 o                         
   3   6  13         53.97         56.17         5.57 o                         
   4   6  13          1.66          1.39         8.36 o                         
  -4   7  13          0.03          1.22         6.88 o                         
  -3   7  13         23.37         39.27         4.03 o                         
  -2   7  13          0.65         -1.29         3.21 o                         
  -1   7  13       1113.14       1082.91        22.38 o                         
   0   7  13         32.49         29.94         2.08 o                         
   1   7  13          0.36          3.59         2.02 o                         
   2   7  13          0.00         -2.70         2.70 o                         
   3   7  13          4.23         -1.12         3.44 o                         
   4   7  13          0.81         13.94         8.85 o                         
  -4   8  13         65.42         99.21        12.66 o                         
  -3   8  13          5.33          0.04         3.59 o                         
  -2   8  13         80.89         75.61         4.79 o                         
  -1   8  13        142.32        137.25         4.39 o                         
   0   8  13          9.48          9.72         2.33 o                         
   1   8  13          0.00         -0.47         2.08 o                         
   2   8  13         15.89         14.15         2.86 o                         
   3   8  13          0.89         -1.84         3.79 o                         
   4   8  13          3.14          5.25         8.53 o                         
  -4   9  13         10.16          9.53         8.96 o                         
  -3   9  13         14.30          6.59         3.53 o                         
  -2   9  13         11.60         11.68         3.93 o                         
  -1   9  13          8.04          4.44         2.63 o                         
   0   9  13        402.06        432.60        15.27 o                         
   1   9  13         24.75         26.76         2.76 o                         
   2   9  13         13.52          6.76         2.79 o                         
   3   9  13        212.64        205.16        10.37 o                         
   4   9  13          1.05          2.60         9.18 o                         
  -3  10  13         50.76         41.52         6.89 o                         
  -2  10  13          1.46         -1.74         3.57 o                         
  -1  10  13         20.20         22.42         2.85 o                         
   0  10  13        182.19        191.69         5.31 o                         
   1  10  13          3.67         -3.00         3.43 o                         
   2  10  13         40.32         46.65         4.09 o                         
   3  10  13         13.36         16.15         5.50 o                         
  -3  11  13          5.15         -6.39        11.15 o                         
  -2  11  13         94.15         93.67         4.79 o                         
  -1  11  13         21.43         25.38         3.09 o                         
   0  11  13         41.16         39.87         3.18 o                         
   1  11  13          6.15          3.81         3.21 o                         
   2  11  13          1.88          1.38         4.02 o                         
   3  11  13          2.42         -0.16         5.47 o                         
  -3  12  13          2.55         -4.76        11.77 o                         
  -2  12  13         25.28         27.40         3.69 o                         
  -1  12  13          1.13          8.41         3.50 o                         
   0  12  13          5.04          6.25         3.50 o                         
   1  12  13          3.30          3.38         4.21 o                         
   2  12  13         10.78         11.09         4.16 o                         
   3  12  13          0.01         -2.81         8.79 o                         
  -2  13  13         62.21         68.91         6.37 o                         
  -1  13  13         43.86         47.27         4.09 o                         
   0  13  13          0.91         -0.65         3.04 o                         
   1  13  13        336.57        352.54        17.08 o                         
   2  13  13          2.94         17.62        12.32 o                         
  -1  14  13          0.11          0.83         5.14 o                         
   0  14  13          6.80          7.46         3.18 o                         
   1  14  13        124.27        135.77        17.67 o                         
  -1  15  13         13.92         21.58         5.71 o                         
   0  15  13         31.38         28.68         5.86 o                         
  -4   0  14         51.05         57.12        11.85 o                         
  -2   0  14        687.44        611.89        20.73 o                         
   0   0  14         61.55         70.82         3.30 o                         
   2   0  14         17.81         18.56         6.27 o                         
   4   0  14         60.12         51.01        13.64 o                         
  -4   1  14          1.65         -7.14         7.14 o                         
  -3   1  14         81.13         66.81        10.97 o                         
  -2   1  14          0.09         -0.79         2.28 o                         
  -1   1  14          5.53          2.68         1.78 o                         
   0   1  14          0.01          1.14         1.76 o                         
   1   1  14          0.33         -0.20         1.83 o                         
   2   1  14         32.63         28.11         5.69 o                         
   3   1  14          1.14         12.37         4.54 o                         
   4   1  14         18.14         24.93        14.74 o                         
  -4   2  14        114.29        100.88         9.68 o                         
  -3   2  14          3.92         -0.31         6.05 o                         
  -2   2  14         14.92          6.83         2.40 o                         
  -1   2  14         26.80         23.91         2.17 o                         
   0   2  14         31.83         41.99         2.26 o                         
   1   2  14         46.42         47.27         2.24 o                         
   2   2  14        127.90        123.52         7.50 o                         
   3   2  14          9.20         14.58         3.56 o                         
   4   2  14          0.30         -7.21         7.21 o                         
  -4   3  14          0.46         -1.33         6.95 o                         
  -3   3  14         23.34         23.49         4.87 o                         
  -2   3  14         13.06         10.56         2.67 o                         
  -1   3  14        156.02        169.51         4.37 o                         
   0   3  14         65.35         69.54         2.69 o                         
   1   3  14          5.84          3.75         1.97 o                         
   2   3  14         65.96         68.57         3.97 o                         
   3   3  14          1.05          2.43         3.50 o                         
   4   3  14         46.23         72.92        18.87 o                         
  -4   4  14         30.96         17.79         7.35 o                         
  -3   4  14          0.00         10.04         3.87 o                         
  -2   4  14         26.07         17.65         2.72 o                         
  -1   4  14         88.39         84.27         3.35 o                         
   0   4  14         30.33         30.51         2.13 o                         
   1   4  14         11.96         14.12         2.13 o                         
   2   4  14         31.61         35.35         3.45 o                         
   3   4  14         56.03         58.53         6.95 o                         
   4   4  14         37.21         21.41         9.14 o                         
  -4   5  14         10.66          7.21         7.25 o                         
  -3   5  14         54.12         67.62         7.30 o                         
  -2   5  14          2.32         -0.43         2.59 o                         
  -1   5  14         10.83         10.54         2.56 o                         
   0   5  14        171.90        181.23         6.29 o                         
   1   5  14          2.77         -1.32         1.98 o                         
   2   5  14          3.48          2.49         2.30 o                         
   3   5  14          1.05         -2.70         3.30 o                         
   4   5  14          6.35          2.49         8.92 o                         
  -4   6  14         43.78         86.55        11.81 o                         
  -3   6  14         53.75         55.97         4.74 o                         
  -2   6  14          0.00         -3.08         3.08 o                         
  -1   6  14          2.96          3.73         2.51 o                         
   0   6  14       1722.34       1845.77        37.28 o                         
   1   6  14          9.93          7.80         2.17 o                         
   2   6  14          0.34         -2.00         2.57 o                         
   3   6  14         27.80         25.56         3.93 o                         
  -3   7  14          3.47         -0.56         4.02 o                         
  -2   7  14          5.31          2.77         3.78 o                         
  -1   7  14         39.84         38.53         3.28 o                         
   0   7  14        922.79        962.51        27.78 o                         
   1   7  14          0.89         -2.69         2.69 o                         
   2   7  14         36.66         33.48         4.47 o                         
   3   7  14          1.21          1.58         3.85 o                         
  -3   8  14        158.68        185.72         8.94 o                         
  -2   8  14         14.41         15.29         4.76 o                         
  -1   8  14         19.41         15.88         3.60 o                         
   0   8  14        702.85        729.87        17.19 o                         
   1   8  14         61.74         62.92         3.93 o                         
   2   8  14          0.76         -0.16         3.24 o                         
   3   8  14         30.73         28.47         4.42 o                         
  -3   9  14         55.35         11.07        10.34 o                         
  -2   9  14          3.96         -0.22         4.36 o                         
  -1   9  14          0.86          0.58         3.01 o                         
   0   9  14        416.28        432.69        10.73 o                         
   1   9  14         12.79          8.44         3.40 o                         
   2   9  14         24.61         31.81         3.83 o                         
   3   9  14          6.01          5.54         4.83 o                         
  -3  10  14          5.15         -5.21        10.83 o                         
  -2  10  14         12.25          5.28         4.86 o                         
  -1  10  14         79.77         89.75         4.48 o                         
   0  10  14         15.65         21.49         3.53 o                         
   1  10  14          0.05          3.67         3.99 o                         
   2  10  14         18.89         22.14         3.54 o                         
   3  10  14         15.47         18.52         9.16 o                         
  -2  11  14         27.37         28.10         4.65 o                         
  -1  11  14         55.49         55.09         3.88 o                         
   0  11  14          7.75          7.41         3.27 o                         
   1  11  14          6.25          5.91         4.00 o                         
   2  11  14          4.99          9.98         3.99 o                         
   3  11  14          5.90         15.55         9.20 o                         
  -2  12  14         87.53         97.79         7.80 o                         
  -1  12  14          7.63          8.74         3.59 o                         
   0  12  14          2.09         -0.24         3.47 o                         
   1  12  14         38.81         38.17         4.14 o                         
   2  12  14         27.60         30.80         5.53 o                         
  -1  13  14          0.41         -0.72         6.17 o                         
   0  13  14          7.15         14.53         4.08 o                         
   1  13  14         11.74          8.97         6.07 o                         
   2  13  14         36.56         12.25         9.00 o                         
  -1  14  14          0.01         -0.44         6.84 o                         
   0  14  14         11.53          5.70        12.50 o                         
  -3   0  15          6.70          2.89         8.96 o                         
  -1   0  15        173.72        156.92         6.39 o                         
   1   0  15         12.08         14.73         3.08 o                         
   3   0  15          2.38          9.66         5.54 o                         
  -4   1  15        301.05        329.52        39.37 o                         
  -3   1  15          0.14          5.17         4.49 o                         
  -2   1  15         29.60         20.81         2.79 o                         
  -1   1  15        117.52        113.54         3.79 o                         
   0   1  15         34.80         44.79         2.48 o                         
   1   1  15          4.42          6.69         2.11 o                         
   2   1  15        158.98        139.26        13.61 o                         
   3   1  15          0.03          2.01         3.36 o                         
  -4   2  15         26.13         39.98        19.58 o                         
  -3   2  15          0.17         -0.75         4.47 o                         
  -2   2  15         68.52         58.62         3.49 o                         
  -1   2  15        228.85        229.26         5.82 o                         
   0   2  15          4.92          4.33         1.98 o                         
   1   2  15          7.34          9.57         2.23 o                         
   2   2  15          5.58          3.60         3.39 o                         
   3   2  15         56.47         63.47         5.64 o                         
  -4   3  15          8.51          0.53        10.79 o                         
  -3   3  15          0.02          0.94         5.40 o                         
  -2   3  15         25.02         15.74         3.47 o                         
  -1   3  15          0.08          1.72         2.81 o                         
   0   3  15         23.10         27.48         2.40 o                         
   1   3  15         39.39         43.55         2.49 o                         
   2   3  15         20.51         12.98         3.53 o                         
   3   3  15          7.00          5.71         3.48 o                         
  -3   4  15          0.02         -3.12         5.44 o                         
  -2   4  15         73.68         62.51         3.98 o                         
  -1   4  15          5.97          7.05         2.65 o                         
   0   4  15         46.41         56.34         2.68 o                         
   1   4  15        148.74        161.78         8.88 o                         
   2   4  15         20.26         20.80         3.61 o                         
   3   4  15         25.46         23.01         4.06 o                         
  -3   5  15        103.64        147.44        10.34 o                         
  -2   5  15          0.18         -0.51         3.47 o                         
  -1   5  15         22.64         20.51         3.39 o                         
   0   5  15        675.85        692.99        17.48 o                         
   1   5  15         88.12         88.13         5.86 o                         
   2   5  15         40.38         52.43         4.01 o                         
   3   5  15          2.81         -2.72         4.71 o                         
  -3   6  15         18.55          8.43         9.89 o                         
  -2   6  15          3.20          2.64         4.69 o                         
  -1   6  15          1.14          3.16         3.11 o                         
   0   6  15          2.96          1.27         2.66 o                         
   1   6  15          4.36         -2.42         2.90 o                         
   2   6  15          8.06          8.41         3.41 o                         
   3   6  15         99.83         82.64         6.26 o                         
  -3   7  15        230.12         89.56        13.19 o                         
  -2   7  15          2.76          2.94         3.42 o                         
  -1   7  15        190.55        184.43         8.21 o                         
   0   7  15         41.47         49.30         3.17 o                         
   1   7  15         32.72         37.88         4.60 o                         
   2   7  15         12.84         15.60         3.85 o                         
   3   7  15         34.11         30.45         8.55 o                         
  -3   8  15          4.34         -0.49        11.11 o                         
  -2   8  15          6.14          2.78         3.40 o                         
  -1   8  15          0.95          7.06         3.51 o                         
   0   8  15          3.10          5.62         3.19 o                         
   1   8  15         17.36         22.05         5.92 o                         
   2   8  15         11.81          9.66         4.25 o                         
   3   8  15          7.12         -4.32         8.02 o                         
  -3   9  15         66.53          0.53        10.95 o                         
  -2   9  15          2.20         -3.85         3.85 o                         
  -1   9  15         54.89         51.40         3.83 o                         
   0   9  15        142.00        144.58         5.00 o                         
   1   9  15        242.08        269.90        13.63 o                         
   2   9  15          9.54          7.37         9.10 o                         
  -2  10  15         10.89          6.11         4.89 o                         
  -1  10  15         76.39         86.00         5.01 o                         
   0  10  15         40.31         43.17         3.67 o                         
   1  10  15         87.09        103.81         5.09 o                         
   2  10  15         10.58         20.11         9.20 o                         
  -1  11  15          0.00         -1.34         4.01 o                         
   0  11  15          7.59          8.62         4.51 o                         
   1  11  15         10.39          6.28         5.08 o                         
  -1  12  15         43.04         50.86         7.50 o                         
   0  12  15         13.58         10.09         5.49 o                         
   1  12  15          2.33          2.87         6.29 o                         
  -1  13  15        180.09        238.22        14.00 o                         
  -2   0  16         26.70         22.77         6.96 o                         
   0   0  16         19.29         15.88         3.42 o                         
   2   0  16        103.57         90.70         7.79 o                         
  -2   1  16         10.26          4.75         3.90 o                         
  -1   1  16         11.45         13.18         2.98 o                         
   0   1  16          0.19          0.53         2.32 o                         
   1   1  16          4.84          6.34         2.85 o                         
   2   1  16         72.94         68.20         5.72 o                         
   3   1  16         87.96         67.95        10.71 o                         
  -2   2  16         20.31         17.57         3.55 o                         
  -1   2  16        183.50        185.99         5.59 o                         
   0   2  16         20.32         17.68         2.43 o                         
   1   2  16         44.61         54.10         3.50 o                         
   2   2  16        105.91        101.75         9.69 o                         
   3   2  16         34.65         23.57         8.92 o                         
  -2   3  16         13.77         10.18         3.54 o                         
  -1   3  16         13.29         13.88         3.13 o                         
   0   3  16          1.81         -2.76         2.76 o                         
   1   3  16        170.04        186.49         5.69 o                         
   2   3  16          1.70          4.26         3.45 o                         
   3   3  16         57.95         39.90         9.57 o                         
  -3   4  16          1.72         -1.83        10.46 o                         
  -2   4  16          9.18         12.46         3.74 o                         
  -1   4  16         14.32         23.90         3.55 o                         
   0   4  16          5.61          3.03         2.91 o                         
   1   4  16        192.90        202.18         9.55 o                         
   2   4  16         33.80         39.71         3.73 o                         
   3   4  16          0.30          5.33         8.14 o                         
  -3   5  16         39.68         20.11        10.87 o                         
  -2   5  16         22.31         25.80         4.00 o                         
  -1   5  16         20.02         20.25         3.71 o                         
   0   5  16         47.97         62.99         4.41 o                         
   1   5  16          1.48         -2.96         3.38 o                         
   2   5  16          1.78          0.89         3.49 o                         
   3   5  16          4.46          6.07         8.06 o                         
  -3   6  16          5.50        -10.71        10.71 o                         
  -2   6  16          0.60          5.79         5.09 o                         
  -1   6  16         79.30         80.63         4.41 o                         
   0   6  16        348.90        361.27        14.44 o                         
   1   6  16        197.35        213.44         6.94 o                         
   2   6  16          2.11         -6.16         6.16 o                         
   3   6  16          0.20         -5.21         8.18 o                         
  -3   7  16          4.28          1.95        10.34 o                         
  -2   7  16          5.57          5.89         4.30 o                         
  -1   7  16          2.23          0.82         3.39 o                         
   0   7  16         23.11         19.42         3.15 o                         
   1   7  16          1.79          2.80         3.53 o                         
   2   7  16          2.39         -8.79         9.61 o                         
  -2   8  16          9.70         12.45         4.50 o                         
  -1   8  16         60.54         67.13         4.19 o                         
   0   8  16        154.37        155.97         5.33 o                         
   1   8  16        401.74        429.60        13.97 o                         
   2   8  16          8.68         15.67         9.53 o                         
  -2   9  16         48.79         -4.97        10.01 o                         
  -1   9  16         28.52         24.38         3.99 o                         
   0   9  16         63.59         76.19         6.73 o                         
   1   9  16         31.74         24.86         5.32 o                         
   2   9  16          7.68          5.17         9.36 o                         
  -1  10  16         21.25         27.67         6.88 o                         
   0  10  16          0.90         -1.06         5.59 o                         
   1  10  16         84.78         86.01         8.34 o                         
   2  10  16          0.82         -8.55         9.61 o                         
  -1  11  16          0.09         -0.97         6.66 o                         
   1  11  16         61.99         49.95         7.47 o                         
  -1  12  16        266.90        330.51        17.92 o                         
  -1   0  17          5.27          1.84         4.86 o                         
   1   0  17          4.93          3.01         4.82 o                         
  -2   1  17         25.13         25.39         5.06 o                         
  -1   1  17        183.68        172.33         5.46 o                         
   0   1  17         18.26         15.10         2.62 o                         
   1   1  17          1.24         -2.03         3.35 o                         
   2   1  17          6.96          4.13         5.51 o                         
  -2   2  17          2.16         -0.67         4.77 o                         
  -1   2  17          0.06          0.82         3.14 o                         
   0   2  17         27.20         28.39         2.92 o                         
   1   2  17          0.50          0.29         3.43 o                         
   2   2  17         13.06          4.92         5.71 o                         
  -2   3  17          0.29         -0.67         4.78 o                         
  -1   3  17          0.01          1.69         3.17 o                         
   0   3  17         81.34         94.11         3.71 o                         
   1   3  17         35.07         39.56         4.57 o                         
   2   3  17          3.06          4.49         5.68 o                         
  -2   4  17         44.02         54.17         5.22 o                         
  -1   4  17         18.26         21.92         3.47 o                         
   0   4  17         44.76         48.88         3.46 o                         
   1   4  17        267.22        290.19         9.71 o                         
   2   4  17         18.62         11.52         7.90 o                         
  -2   5  17         65.60         92.78         6.95 o                         
  -1   5  17         16.86         18.89         3.70 o                         
   0   5  17          0.38          0.84         2.96 o                         
   1   5  17        406.24        412.80        21.29 o                         
  -2   6  17          2.75         -1.59         7.77 o                         
  -1   6  17          2.25          1.95         3.62 o                         
   0   6  17          3.05         10.54         4.28 o                         
   1   6  17        314.10        325.69        19.20 o                         
  -2   7  17          7.86         18.16        11.64 o                         
  -1   7  17          2.93         -1.58         4.24 o                         
   0   7  17          0.60          1.51         4.24 o                         
   1   7  17        314.20        322.36        16.17 o                         
  -1   8  17          0.25          4.31         5.72 o                         
   0   8  17         33.53         33.07         7.31 o                         
   1   8  17         44.35         42.84         6.07 o                         
  -1   9  17         13.82          6.89         6.72 o                         
   0   9  17         13.03         17.95         7.12 o                         
   1   9  17        231.15        224.48        14.23 o                         
  -1  10  17         12.46          9.26        11.54 o                         
   1  10  17        144.63        146.16        10.74 o                         
   0   0  18         45.88         48.77         6.13 o                         
   2   0  18         14.77         16.41         8.87 o                         
  -1   1  18         51.26         58.34         4.25 o                         
   0   1  18          4.62         -0.68         3.69 o                         
   1   1  18          1.07         -6.29         6.29 o                         
   2   1  18          3.10          5.90         8.26 o                         
  -1   2  18         21.64         21.84         3.83 o                         
   0   2  18         13.24          9.04         4.63 o                         
   1   2  18          1.97         10.83         9.04 o                         
   2   2  18          0.77         -7.82         8.47 o                         
  -1   3  18          8.49          9.92         4.01 o                         
   0   3  18        123.42        115.23         6.73 o                         
   1   3  18          4.05         12.09         9.32 o                         
  -1   4  18         46.34         53.74         4.73 o                         
   0   4  18         56.21         56.16         5.67 o                         
   1   4  18         63.19         65.34        11.40 o                         
  -1   5  18          3.03         -0.75         5.35 o                         
   0   5  18         10.96         10.68         5.08 o                         
  -1   6  18          8.17          9.56         5.77 o                         
   0   6  18         47.34         42.78         5.53 o                         
  -1   7  18          1.18          0.65         6.79 o                         
   0   7  18         27.53         21.66         6.06 o                         
   1   1  19          0.00         -2.77         9.53 o                         
   0   3  19          1.67          3.79         9.57 o                         
   0   4  19         28.80         22.11         7.44 o                         
                                                                                
